# Supplementary material for: Global variation in bacterial strains that cause tuberculosis disease: a systematic review and meta-analysis
Source: BMC Med. 2018 Oct 30;16:196. doi: 10.1186/s12916-018-1180-x (PMC6206891; doi:10.1186/s12916-018-1180-x)
Supplement: Supplementary file 3 — Raw genotype distribution data. Raw genotype distribution data extracted in the systematic review. (CSV 1975 kb) [file 12916_2018_1180_MOESM3_ESM.csv]

	nid	pmid_or_unique_identifier	country_name	country_code	year	page_num	table_num	source_type	location_name	location_id	ihme_loc_id	smaller_site_unit	site_memo	admin_level	geography_name	year_start	year_end	cv_spoligotype	cv_miru_vntr	cv_pcr	cv_wgs	spoligotype	sit	miru_vntr_lineage	sit_clade	LSP_lineage_name	LSP_lineage_number	mtbc_lineage	cases	collection_period	collection_period_value	sampling_method	africa	americas	europe	east_asia	west_asia	oceania	nationally_representative	sampling_type	data_collection_method	sample_size	estimated_national_tb_cases	percent_of_tb_cases
1	328743	28230095	Angola	AGO	2014	4	Table 2	Case notifications - infectious	Angola|AGO	168	AGO	1	Patients diagnosed in Luanda district, more detailed data available by a couple municipalities	2	Luanda District	2014	2014	1	0	0	0	7.78E+14			Haarlem3/T1		4	Lineage_4	1	Years	1	All cases	1	0	0	0	0	0	0	All cases	Cross-sectional	88	5114755.526	0.001720512
2	328743	28230095	Angola	AGO	2014	4	Table 2	Case notifications - infectious	Angola|AGO	168	AGO	1	Patients diagnosed in Luanda district, more detailed data available by a couple municipalities	2	Luanda District	2014	2014	1	0	0	0	6.78E+14			LAM1		4	Lineage_4	16	Years	1	All cases	1	0	0	0	0	0	0	All cases	Cross-sectional	88	5114755.526	0.001720512
3	328743	28230095	Angola	AGO	2014	4	Table 2	Case notifications - infectious	Angola|AGO	168	AGO	1	Patients diagnosed in Luanda district, more detailed data available by a couple municipalities	2	Luanda District	2014	2014	1	0	0	0	6.78E+14			LAM1/LAM4		4	Lineage_4	1	Years	1	All cases	1	0	0	0	0	0	0	All cases	Cross-sectional	88	5114755.526	0.001720512
4	328743	28230095	Angola	AGO	2014	4	Table 2	Case notifications - infectious	Angola|AGO	168	AGO	1	Patients diagnosed in Luanda district, more detailed data available by a couple municipalities	2	Luanda District	2014	2014	1	0	0	0	6.02E+14			LAM1/LAM9		4	Lineage_4	1	Years	1	All cases	1	0	0	0	0	0	0	All cases	Cross-sectional	88	5114755.526	0.001720512
5	328743	28230095	Angola	AGO	2014	4	Table 2	Case notifications - infectious	Angola|AGO	168	AGO	1	Patients diagnosed in Luanda district, more detailed data available by a couple municipalities	2	Luanda District	2014	2014	1	0	0	0	6.77E+14			LAM1/LAM9		4	Lineage_4	1	Years	1	All cases	1	0	0	0	0	0	0	All cases	Cross-sectional	88	5114755.526	0.001720512
6	328743	28230095	Angola	AGO	2014	4	Table 2	Case notifications - infectious	Angola|AGO	168	AGO	1	Patients diagnosed in Luanda district, more detailed data available by a couple municipalities	2	Luanda District	2014	2014	1	0	0	0	7.78E+14			LAM10		4	Lineage_4	1	Years	1	All cases	1	0	0	0	0	0	0	All cases	Cross-sectional	88	5114755.526	0.001720512
7	328743	28230095	Angola	AGO	2014	4	Table 2	Case notifications - infectious	Angola|AGO	168	AGO	1	Patients diagnosed in Luanda district, more detailed data available by a couple municipalities	2	Luanda District	2014	2014	1	0	0	0	6.78E+14			LAM2		4	Lineage_4	1	Years	1	All cases	1	0	0	0	0	0	0	All cases	Cross-sectional	88	5114755.526	0.001720512
8	328743	28230095	Angola	AGO	2014	4	Table 2	Case notifications - infectious	Angola|AGO	168	AGO	1	Patients diagnosed in Luanda district, more detailed data available by a couple municipalities	2	Luanda District	2014	2014	1	0	0	0	6.78E+14			LAM2		4	Lineage_4	1	Years	1	All cases	1	0	0	0	0	0	0	All cases	Cross-sectional	88	5114755.526	0.001720512
9	328743	28230095	Angola	AGO	2014	4	Table 2	Case notifications - infectious	Angola|AGO	168	AGO	1	Patients diagnosed in Luanda district, more detailed data available by a couple municipalities	2	Luanda District	2014	2014	1	0	0	0	7560771			LAM3		4	Lineage_4	2	Years	1	All cases	1	0	0	0	0	0	0	All cases	Cross-sectional	88	5114755.526	0.001720512
10	328743	28230095	Angola	AGO	2014	4	Table 2	Case notifications - infectious	Angola|AGO	168	AGO	1	Patients diagnosed in Luanda district, more detailed data available by a couple municipalities	2	Luanda District	2014	2014	1	0	0	0	7.76E+14			LAM3		4	Lineage_4	1	Years	1	All cases	1	0	0	0	0	0	0	All cases	Cross-sectional	88	5114755.526	0.001720512
11	328743	28230095	Angola	AGO	2014	4	Table 2	Case notifications - infectious	Angola|AGO	168	AGO	1	Patients diagnosed in Luanda district, more detailed data available by a couple municipalities	2	Luanda District	2014	2014	1	0	0	0	7.76E+14			LAM3		4	Lineage_4	1	Years	1	All cases	1	0	0	0	0	0	0	All cases	Cross-sectional	88	5114755.526	0.001720512
12	328743	28230095	Angola	AGO	2014	4	Table 2	Case notifications - infectious	Angola|AGO	168	AGO	1	Patients diagnosed in Luanda district, more detailed data available by a couple municipalities	2	Luanda District	2014	2014	1	0	0	0	7.78E+14			LAM4		4	Lineage_4	1	Years	1	All cases	1	0	0	0	0	0	0	All cases	Cross-sectional	88	5114755.526	0.001720512
13	328743	28230095	Angola	AGO	2014	4	Table 2	Case notifications - infectious	Angola|AGO	168	AGO	1	Patients diagnosed in Luanda district, more detailed data available by a couple municipalities	2	Luanda District	2014	2014	1	0	0	0	7.78E+14			LAM4		4	Lineage_4	3	Years	1	All cases	1	0	0	0	0	0	0	All cases	Cross-sectional	88	5114755.526	0.001720512
14	328743	28230095	Angola	AGO	2014	4	Table 2	Case notifications - infectious	Angola|AGO	168	AGO	1	Patients diagnosed in Luanda district, more detailed data available by a couple municipalities	2	Luanda District	2014	2014	1	0	0	0	6.78E+14			LAM6		4	Lineage_4	1	Years	1	All cases	1	0	0	0	0	0	0	All cases	Cross-sectional	88	5114755.526	0.001720512
15	328743	28230095	Angola	AGO	2014	4	Table 2	Case notifications - infectious	Angola|AGO	168	AGO	1	Patients diagnosed in Luanda district, more detailed data available by a couple municipalities	2	Luanda District	2014	2014	1	0	0	0	7.78E+14			LAM6		4	Lineage_4	1	Years	1	All cases	1	0	0	0	0	0	0	All cases	Cross-sectional	88	5114755.526	0.001720512
16	328743	28230095	Angola	AGO	2014	4	Table 2	Case notifications - infectious	Angola|AGO	168	AGO	1	Patients diagnosed in Luanda district, more detailed data available by a couple municipalities	2	Luanda District	2014	2014	1	0	0	0	7.78E+14			LAM6		4	Lineage_4	3	Years	1	All cases	1	0	0	0	0	0	0	All cases	Cross-sectional	88	5114755.526	0.001720512
17	328743	28230095	Angola	AGO	2014	4	Table 2	Case notifications - infectious	Angola|AGO	168	AGO	1	Patients diagnosed in Luanda district, more detailed data available by a couple municipalities	2	Luanda District	2014	2014	1	0	0	0	7.78E+14			LAM8		4	Lineage_4	2	Years	1	All cases	1	0	0	0	0	0	0	All cases	Cross-sectional	88	5114755.526	0.001720512
18	328743	28230095	Angola	AGO	2014	4	Table 2	Case notifications - infectious	Angola|AGO	168	AGO	1	Patients diagnosed in Luanda district, more detailed data available by a couple municipalities	2	Luanda District	2014	2014	1	0	0	0	7.78E+14			LAM8		4	Lineage_4	1	Years	1	All cases	1	0	0	0	0	0	0	All cases	Cross-sectional	88	5114755.526	0.001720512
19	328743	28230095	Angola	AGO	2014	4	Table 2	Case notifications - infectious	Angola|AGO	168	AGO	1	Patients diagnosed in Luanda district, more detailed data available by a couple municipalities	2	Luanda District	2014	2014	1	0	0	0	7.48E+14			LAM9		4	Lineage_4	1	Years	1	All cases	1	0	0	0	0	0	0	All cases	Cross-sectional	88	5114755.526	0.001720512
20	328743	28230095	Angola	AGO	2014	4	Table 2	Case notifications - infectious	Angola|AGO	168	AGO	1	Patients diagnosed in Luanda district, more detailed data available by a couple municipalities	2	Luanda District	2014	2014	1	0	0	0	7.78E+14			LAM9		4	Lineage_4	1	Years	1	All cases	1	0	0	0	0	0	0	All cases	Cross-sectional	88	5114755.526	0.001720512
21	328743	28230095	Angola	AGO	2014	4	Table 2	Case notifications - infectious	Angola|AGO	168	AGO	1	Patients diagnosed in Luanda district, more detailed data available by a couple municipalities	2	Luanda District	2014	2014	1	0	0	0	7.78E+14			LAM9		4	Lineage_4	1	Years	1	All cases	1	0	0	0	0	0	0	All cases	Cross-sectional	88	5114755.526	0.001720512
22	328743	28230095	Angola	AGO	2014	4	Table 2	Case notifications - infectious	Angola|AGO	168	AGO	1	Patients diagnosed in Luanda district, more detailed data available by a couple municipalities	2	Luanda District	2014	2014	1	0	0	0	7.78E+14			LAM9		4	Lineage_4	1	Years	1	All cases	1	0	0	0	0	0	0	All cases	Cross-sectional	88	5114755.526	0.001720512
23	328743	28230095	Angola	AGO	2014	4	Table 2	Case notifications - infectious	Angola|AGO	168	AGO	1	Patients diagnosed in Luanda district, more detailed data available by a couple municipalities	2	Luanda District	2014	2014	1	0	0	0	7.78E+14			LAM9		4	Lineage_4	15	Years	1	All cases	1	0	0	0	0	0	0	All cases	Cross-sectional	88	5114755.526	0.001720512
24	328743	28230095	Angola	AGO	2014	4	Table 2	Case notifications - infectious	Angola|AGO	168	AGO	1	Patients diagnosed in Luanda district, more detailed data available by a couple municipalities	2	Luanda District	2014	2014	1	0	0	0	7.70E+14			T1		4	Lineage_4	5	Years	1	All cases	1	0	0	0	0	0	0	All cases	Cross-sectional	88	5114755.526	0.001720512
25	328743	28230095	Angola	AGO	2014	4	Table 2	Case notifications - infectious	Angola|AGO	168	AGO	1	Patients diagnosed in Luanda district, more detailed data available by a couple municipalities	2	Luanda District	2014	2014	1	0	0	0	7.78E+14			T1		4	Lineage_4	1	Years	1	All cases	1	0	0	0	0	0	0	All cases	Cross-sectional	88	5114755.526	0.001720512
26	328743	28230095	Angola	AGO	2014	4	Table 2	Case notifications - infectious	Angola|AGO	168	AGO	1	Patients diagnosed in Luanda district, more detailed data available by a couple municipalities	2	Luanda District	2014	2014	1	0	0	0	7.78E+14			T1		4	Lineage_4	1	Years	1	All cases	1	0	0	0	0	0	0	All cases	Cross-sectional	88	5114755.526	0.001720512
27	328743	28230095	Angola	AGO	2014	4	Table 2	Case notifications - infectious	Angola|AGO	168	AGO	1	Patients diagnosed in Luanda district, more detailed data available by a couple municipalities	2	Luanda District	2014	2014	1	0	0	0	7.78E+14			T1		4	Lineage_4	1	Years	1	All cases	1	0	0	0	0	0	0	All cases	Cross-sectional	88	5114755.526	0.001720512
28	328743	28230095	Angola	AGO	2014	4	Table 2	Case notifications - infectious	Angola|AGO	168	AGO	1	Patients diagnosed in Luanda district, more detailed data available by a couple municipalities	2	Luanda District	2014	2014	1	0	0	0	7.78E+14			T1		4	Lineage_4	1	Years	1	All cases	1	0	0	0	0	0	0	All cases	Cross-sectional	88	5114755.526	0.001720512
29	328743	28230095	Angola	AGO	2014	4	Table 2	Case notifications - infectious	Angola|AGO	168	AGO	1	Patients diagnosed in Luanda district, more detailed data available by a couple municipalities	2	Luanda District	2014	2014	1	0	0	0	7.78E+14			T1		4	Lineage_4	1	Years	1	All cases	1	0	0	0	0	0	0	All cases	Cross-sectional	88	5114755.526	0.001720512
30	328743	28230095	Angola	AGO	2014	4	Table 2	Case notifications - infectious	Angola|AGO	168	AGO	1	Patients diagnosed in Luanda district, more detailed data available by a couple municipalities	2	Luanda District	2014	2014	1	0	0	0	7.78E+14			T1		4	Lineage_4	6	Years	1	All cases	1	0	0	0	0	0	0	All cases	Cross-sectional	88	5114755.526	0.001720512
31	328743	28230095	Angola	AGO	2014	4	Table 2	Case notifications - infectious	Angola|AGO	168	AGO	1	Patients diagnosed in Luanda district, more detailed data available by a couple municipalities	2	Luanda District	2014	2014	1	0	0	0	7.78E+14			T1		4	Lineage_4	12	Years	1	All cases	1	0	0	0	0	0	0	All cases	Cross-sectional	88	5114755.526	0.001720512
32	328743	28230095	Angola	AGO	2014	4	Table 2	Case notifications - infectious	Angola|AGO	168	AGO	1	Patients diagnosed in Luanda district, more detailed data available by a couple municipalities	2	Luanda District	2014	2014	1	0	0	0	7.78E+14			T2		4	Lineage_4	1	Years	1	All cases	1	0	0	0	0	0	0	All cases	Cross-sectional	88	5114755.526	0.001720512
33	328743	28230095	Angola	AGO	2014	4	Table 2	Case notifications - infectious	Angola|AGO	168	AGO	1	Patients diagnosed in Luanda district, more detailed data available by a couple municipalities	2	Luanda District	2014	2014	1	0	0	0	7.00E+14			T3/X3		4	Lineage_4	1	Years	1	All cases	1	0	0	0	0	0	0	All cases	Cross-sectional	88	5114755.526	0.001720512
34	329885	20350221	Australia	AUS	2005	267	Figure 1	Case notifications - infectious	Australia|AUS	71	AUS	1	Admin 1	1	New South Wales	2004	2006	1	0	0	0	3771						Lineage_2	206	Years	1	All cases	0	0	0	0	0	1	0	All cases	Cross-sectional	855	1942123.806	0.04402397
35	329885	20350221	Australia	AUS	2005	267	Figure 1	Case notifications - infectious	Australia|AUS	71	AUS	1	Admin 1	1	New South Wales	2004	2006	1	0	0	0	6.78E+14						Lineage_1	53	Years	1	All cases	0	0	0	0	0	1	0	All cases	Cross-sectional	855	1942123.806	0.04402397
36	329885	20350221	Australia	AUS	2005	267	Figure 1	Case notifications - infectious	Australia|AUS	71	AUS	1	Admin 1	1	New South Wales	2004	2006	1	0	0	0	7.04E+14						Lineage_3	44	Years	1	All cases	0	0	0	0	0	1	0	All cases	Cross-sectional	855	1942123.806	0.04402397
37	329885	20350221	Australia	AUS	2005	267	Figure 1	Case notifications - infectious	Australia|AUS	71	AUS	1	Admin 1	1	New South Wales	2004	2006	1	0	0	0	7.78E+14						Lineage_4	43	Years	1	All cases	0	0	0	0	0	1	0	All cases	Cross-sectional	855	1942123.806	0.04402397
38	329885	20350221	Australia	AUS	2005	267	Figure 1	Case notifications - infectious	Australia|AUS	71	AUS	1	Admin 1	1	New South Wales	2004	2006	1	0	0	0	7.78E+14						Lineage_4	23	Years	1	All cases	0	0	0	0	0	1	0	All cases	Cross-sectional	855	1942123.806	0.04402397
39	329885	20350221	Australia	AUS	2005	267	Figure 1	Case notifications - infectious	Australia|AUS	71	AUS	1	Admin 1	1	New South Wales	2004	2006	1	0	0	0	4.78E+14						Lineage_1	17	Years	1	All cases	0	0	0	0	0	1	0	All cases	Cross-sectional	855	1942123.806	0.04402397
40	329885	20350221	Australia	AUS	2005	267	Figure 1	Case notifications - infectious	Australia|AUS	71	AUS	1	Admin 1	1	New South Wales	2004	2006	1	0	0	0	7.78E+14						Lineage_4	17	Years	1	All cases	0	0	0	0	0	1	0	All cases	Cross-sectional	855	1942123.806	0.04402397
41	329885	20350221	Australia	AUS	2005	267	Figure 1	Case notifications - infectious	Australia|AUS	71	AUS	1	Admin 1	1	New South Wales	2004	2006	1	0	0	0	7.78E+13						Lineage_1	13	Years	1	All cases	0	0	0	0	0	1	0	All cases	Cross-sectional	855	1942123.806	0.04402397
42	329885	20350221	Australia	AUS	2005	267	Figure 1	Case notifications - infectious	Australia|AUS	71	AUS	1	Admin 1	1	New South Wales	2004	2006	1	0	0	0	7.78E+14						Lineage_1	12	Years	1	All cases	0	0	0	0	0	1	0	All cases	Cross-sectional	855	1942123.806	0.04402397
43	329885	20350221	Australia	AUS	2005	267	Figure 1	Case notifications - infectious	Australia|AUS	71	AUS	1	Admin 1	1	New South Wales	2004	2006	1	0	0	0	7.00E+14						Lineage_3	12	Years	1	All cases	0	0	0	0	0	1	0	All cases	Cross-sectional	855	1942123.806	0.04402397
44	329885	20350221	Australia	AUS	2005	267	Figure 1	Case notifications - infectious	Australia|AUS	71	AUS	1	Admin 1	1	New South Wales	2004	2006	1	0	0	0				Other			Lineage_Other	415	Years	1	All cases	0	0	0	0	0	1	0	All cases	Cross-sectional	855	1942123.806	0.04402397
45	328825	26187743	Australia	AUS	2009	348	Table 1	Case notifications - infectious	Australia|AUS	71	AUS	1	New South Wales	1	New South Wales	2009	2009	0	1	0	0			EAI				Lineage_1	88	Years	1	All cases	0	0	0	0	0	1	0	All cases	Cross-sectional	364	1940215.116	0.018760806
46	328825	26187743	Australia	AUS	2009	348	Table 1	Case notifications - infectious	Australia|AUS	71	AUS	1	New South Wales	1	New South Wales	2009	2009	0	1	0	0			Beijing				Lineage_2	92	Years	1	All cases	0	0	0	0	0	1	0	All cases	Cross-sectional	364	1940215.116	0.018760806
47	328825	26187743	Australia	AUS	2009	348	Table 1	Case notifications - infectious	Australia|AUS	71	AUS	1	New South Wales	1	New South Wales	2009	2009	0	1	0	0			Delhi/CAS				Lineage_3	62	Years	1	All cases	0	0	0	0	0	1	0	All cases	Cross-sectional	364	1940215.116	0.018760806
48	328825	26187743	Australia	AUS	2009	348	Table 1	Case notifications - infectious	Australia|AUS	71	AUS	1	New South Wales	1	New South Wales	2009	2009	0	1	0	0			LAM				Lineage_4	18	Years	1	All cases	0	0	0	0	0	1	0	All cases	Cross-sectional	364	1940215.116	0.018760806
49	328825	26187743	Australia	AUS	2009	348	Table 1	Case notifications - infectious	Australia|AUS	71	AUS	1	New South Wales	1	New South Wales	2009	2009	0	1	0	0			Haarlem				Lineage_4	17	Years	1	All cases	0	0	0	0	0	1	0	All cases	Cross-sectional	364	1940215.116	0.018760806
50	328825	26187743	Australia	AUS	2009	348	Table 1	Case notifications - infectious	Australia|AUS	71	AUS	1	New South Wales	1	New South Wales	2009	2009	0	1	0	0			TUR				Lineage_4	9	Years	1	All cases	0	0	0	0	0	1	0	All cases	Cross-sectional	364	1940215.116	0.018760806
51	328825	26187743	Australia	AUS	2009	348	Table 1	Case notifications - infectious	Australia|AUS	71	AUS	1	New South Wales	1	New South Wales	2009	2009	0	1	0	0			Other				Lineage_Other	78	Years	1	All cases	0	0	0	0	0	1	0	All cases	Cross-sectional	364	1940215.116	0.018760806
52	328825	26187743	Australia	AUS	2010	348	Table 1	Case notifications - infectious	Australia|AUS	71	AUS	1	New South Wales	1	New South Wales	2010	2010	0	1	0	0			EAI				Lineage_1	109	Years	1	All cases	0	0	0	0	0	1	0	All cases	Cross-sectional	350	1938826.315	0.018052159
53	328825	26187743	Australia	AUS	2010	348	Table 1	Case notifications - infectious	Australia|AUS	71	AUS	1	New South Wales	1	New South Wales	2010	2010	0	1	0	0			Beijing				Lineage_2	94	Years	1	All cases	0	0	0	0	0	1	0	All cases	Cross-sectional	350	1938826.315	0.018052159
54	328825	26187743	Australia	AUS	2010	348	Table 1	Case notifications - infectious	Australia|AUS	71	AUS	1	New South Wales	1	New South Wales	2010	2010	0	1	0	0			Delhi/CAS				Lineage_3	48	Years	1	All cases	0	0	0	0	0	1	0	All cases	Cross-sectional	350	1938826.315	0.018052159
55	328825	26187743	Australia	AUS	2010	348	Table 1	Case notifications - infectious	Australia|AUS	71	AUS	1	New South Wales	1	New South Wales	2010	2010	0	1	0	0			LAM				Lineage_4	25	Years	1	All cases	0	0	0	0	0	1	0	All cases	Cross-sectional	350	1938826.315	0.018052159
56	328825	26187743	Australia	AUS	2010	348	Table 1	Case notifications - infectious	Australia|AUS	71	AUS	1	New South Wales	1	New South Wales	2010	2010	0	1	0	0			Haarlem				Lineage_4	11	Years	1	All cases	0	0	0	0	0	1	0	All cases	Cross-sectional	350	1938826.315	0.018052159
57	328825	26187743	Australia	AUS	2010	348	Table 1	Case notifications - infectious	Australia|AUS	71	AUS	1	New South Wales	1	New South Wales	2010	2010	0	1	0	0			TUR				Lineage_4	3	Years	1	All cases	0	0	0	0	0	1	0	All cases	Cross-sectional	350	1938826.315	0.018052159
58	328825	26187743	Australia	AUS	2010	348	Table 1	Case notifications - infectious	Australia|AUS	71	AUS	1	New South Wales	1	New South Wales	2010	2010	0	1	0	0			Other				Lineage_Other	60	Years	1	All cases	0	0	0	0	0	1	0	All cases	Cross-sectional	350	1938826.315	0.018052159
59	328825	26187743	Australia	AUS	2011	348	Table 1	Case notifications - infectious	Australia|AUS	71	AUS	1	New South Wales	1	New South Wales	2011	2011	0	1	0	0			EAI				Lineage_1	98	Years	1	All cases	0	0	0	0	0	1	0	All cases	Cross-sectional	362	1932042.147	0.018736651
60	328825	26187743	Australia	AUS	2011	348	Table 1	Case notifications - infectious	Australia|AUS	71	AUS	1	New South Wales	1	New South Wales	2011	2011	0	1	0	0			Beijing				Lineage_2	104	Years	1	All cases	0	0	0	0	0	1	0	All cases	Cross-sectional	362	1932042.147	0.018736651
61	328825	26187743	Australia	AUS	2011	348	Table 1	Case notifications - infectious	Australia|AUS	71	AUS	1	New South Wales	1	New South Wales	2011	2011	0	1	0	0			Delhi/CAS				Lineage_3	49	Years	1	All cases	0	0	0	0	0	1	0	All cases	Cross-sectional	362	1932042.147	0.018736651
62	328825	26187743	Australia	AUS	2011	348	Table 1	Case notifications - infectious	Australia|AUS	71	AUS	1	New South Wales	1	New South Wales	2011	2011	0	1	0	0			LAM				Lineage_4	14	Years	1	All cases	0	0	0	0	0	1	0	All cases	Cross-sectional	362	1932042.147	0.018736651
63	328825	26187743	Australia	AUS	2011	348	Table 1	Case notifications - infectious	Australia|AUS	71	AUS	1	New South Wales	1	New South Wales	2011	2011	0	1	0	0			Haarlem				Lineage_4	20	Years	1	All cases	0	0	0	0	0	1	0	All cases	Cross-sectional	362	1932042.147	0.018736651
64	328825	26187743	Australia	AUS	2011	348	Table 1	Case notifications - infectious	Australia|AUS	71	AUS	1	New South Wales	1	New South Wales	2011	2011	0	1	0	0			TUR				Lineage_4	7	Years	1	All cases	0	0	0	0	0	1	0	All cases	Cross-sectional	362	1932042.147	0.018736651
65	328825	26187743	Australia	AUS	2011	348	Table 1	Case notifications - infectious	Australia|AUS	71	AUS	1	New South Wales	1	New South Wales	2011	2011	0	1	0	0			Other				Lineage_Other	70	Years	1	All cases	0	0	0	0	0	1	0	All cases	Cross-sectional	362	1932042.147	0.018736651
66	328825	26187743	Australia	AUS	2012	348	Table 1	Case notifications - infectious	Australia|AUS	71	AUS	1	New South Wales	1	New South Wales	2012	2012	0	1	0	0			EAI				Lineage_1	89	Years	1	All cases	0	0	0	0	0	1	0	All cases	Cross-sectional	348	1927022.135	0.018058952
67	328825	26187743	Australia	AUS	2012	348	Table 1	Case notifications - infectious	Australia|AUS	71	AUS	1	New South Wales	1	New South Wales	2012	2012	0	1	0	0			Beijing				Lineage_2	96	Years	1	All cases	0	0	0	0	0	1	0	All cases	Cross-sectional	348	1927022.135	0.018058952
68	328825	26187743	Australia	AUS	2012	348	Table 1	Case notifications - infectious	Australia|AUS	71	AUS	1	New South Wales	1	New South Wales	2012	2012	0	1	0	0			Delhi/CAS				Lineage_3	49	Years	1	All cases	0	0	0	0	0	1	0	All cases	Cross-sectional	348	1927022.135	0.018058952
69	328825	26187743	Australia	AUS	2012	348	Table 1	Case notifications - infectious	Australia|AUS	71	AUS	1	New South Wales	1	New South Wales	2012	2012	0	1	0	0			LAM				Lineage_4	21	Years	1	All cases	0	0	0	0	0	1	0	All cases	Cross-sectional	348	1927022.135	0.018058952
70	328825	26187743	Australia	AUS	2012	348	Table 1	Case notifications - infectious	Australia|AUS	71	AUS	1	New South Wales	1	New South Wales	2012	2012	0	1	0	0			Haarlem				Lineage_4	22	Years	1	All cases	0	0	0	0	0	1	0	All cases	Cross-sectional	348	1927022.135	0.018058952
71	328825	26187743	Australia	AUS	2012	348	Table 1	Case notifications - infectious	Australia|AUS	71	AUS	1	New South Wales	1	New South Wales	2012	2012	0	1	0	0			TUR				Lineage_4	10	Years	1	All cases	0	0	0	0	0	1	0	All cases	Cross-sectional	348	1927022.135	0.018058952
72	328825	26187743	Australia	AUS	2012	348	Table 1	Case notifications - infectious	Australia|AUS	71	AUS	1	New South Wales	1	New South Wales	2012	2012	0	1	0	0			Other				Lineage_Other	61	Years	1	All cases	0	0	0	0	0	1	0	All cases	Cross-sectional	348	1927022.135	0.018058952
73	328825	26187743	Australia	AUS	2013	348	Table 1	Case notifications - infectious	Australia|AUS	71	AUS	1	New South Wales	1	New South Wales	2013	2013	0	1	0	0			EAI				Lineage_1	90	Years	1	All cases	0	0	0	0	0	1	0	All cases	Cross-sectional	306	1921282.67	0.01592686
74	328825	26187743	Australia	AUS	2013	348	Table 1	Case notifications - infectious	Australia|AUS	71	AUS	1	New South Wales	1	New South Wales	2013	2013	0	1	0	0			Beijing				Lineage_2	84	Years	1	All cases	0	0	0	0	0	1	0	All cases	Cross-sectional	306	1921282.67	0.01592686
75	328825	26187743	Australia	AUS	2013	348	Table 1	Case notifications - infectious	Australia|AUS	71	AUS	1	New South Wales	1	New South Wales	2013	2013	0	1	0	0			Delhi/CAS				Lineage_3	51	Years	1	All cases	0	0	0	0	0	1	0	All cases	Cross-sectional	306	1921282.67	0.01592686
76	328825	26187743	Australia	AUS	2013	348	Table 1	Case notifications - infectious	Australia|AUS	71	AUS	1	New South Wales	1	New South Wales	2013	2013	0	1	0	0			LAM				Lineage_4	10	Years	1	All cases	0	0	0	0	0	1	0	All cases	Cross-sectional	306	1921282.67	0.01592686
77	328825	26187743	Australia	AUS	2013	348	Table 1	Case notifications - infectious	Australia|AUS	71	AUS	1	New South Wales	1	New South Wales	2013	2013	0	1	0	0			Haarlem				Lineage_4	11	Years	1	All cases	0	0	0	0	0	1	0	All cases	Cross-sectional	306	1921282.67	0.01592686
78	328825	26187743	Australia	AUS	2013	348	Table 1	Case notifications - infectious	Australia|AUS	71	AUS	1	New South Wales	1	New South Wales	2013	2013	0	1	0	0			TUR				Lineage_4	9	Years	1	All cases	0	0	0	0	0	1	0	All cases	Cross-sectional	306	1921282.67	0.01592686
79	328825	26187743	Australia	AUS	2013	348	Table 1	Case notifications - infectious	Australia|AUS	71	AUS	1	New South Wales	1	New South Wales	2013	2013	0	1	0	0			Other				Lineage_Other	51	Years	1	All cases	0	0	0	0	0	1	0	All cases	Cross-sectional	306	1921282.67	0.01592686
80	329320	28222189	Belgium	BEL	2012	4	Table 1	Case notifications - infectious	Belgium|BEL	76	BEL	1	Brussels	1	Brussels-Capital Region	2010	2013	0	1	0	0			Beijing			2	Lineage_2	37	Years	3	All cases	0	0	1	0	0	0	0	All cases	Cross-sectional	910	1183328.337	0.076901733
81	329320	28222189	Belgium	BEL	2012	4	Table 1	Case notifications - infectious	Belgium|BEL	76	BEL	1	Brussels	1	Brussels-Capital Region	2010	2013	0	1	0	0			EAI			1	Lineage_1	19	Years	3	All cases	0	0	1	0	0	0	0	All cases	Cross-sectional	910	1183328.337	0.076901733
82	329320	28222189	Belgium	BEL	2012	4	Table 1	Case notifications - infectious	Belgium|BEL	76	BEL	1	Brussels	1	Brussels-Capital Region	2010	2013	0	1	0	0			Delhi/CAS			3	Lineage_3	51	Years	3	All cases	0	0	1	0	0	0	0	All cases	Cross-sectional	910	1183328.337	0.076901733
83	329320	28222189	Belgium	BEL	2012	4	Table 1	Case notifications - infectious	Belgium|BEL	76	BEL	1	Brussels	1	Brussels-Capital Region	2010	2013	0	1	0	0			LAM			4	Lineage_4	152	Years	3	All cases	0	0	1	0	0	0	0	All cases	Cross-sectional	910	1183328.337	0.076901733
84	329320	28222189	Belgium	BEL	2012	4	Table 1	Case notifications - infectious	Belgium|BEL	76	BEL	1	Brussels	1	Brussels-Capital Region	2010	2013	0	1	0	0			Cameroon			4	Lineage_4	19	Years	3	All cases	0	0	1	0	0	0	0	All cases	Cross-sectional	910	1183328.337	0.076901733
85	329320	28222189	Belgium	BEL	2012	4	Table 1	Case notifications - infectious	Belgium|BEL	76	BEL	1	Brussels	1	Brussels-Capital Region	2010	2013	0	1	0	0			TUR			4	Lineage_4	2	Years	3	All cases	0	0	1	0	0	0	0	All cases	Cross-sectional	910	1183328.337	0.076901733
86	329320	28222189	Belgium	BEL	2012	4	Table 1	Case notifications - infectious	Belgium|BEL	76	BEL	1	Brussels	1	Brussels-Capital Region	2010	2013	0	1	0	0			Haarlem			4	Lineage_4	143	Years	3	All cases	0	0	1	0	0	0	0	All cases	Cross-sectional	910	1183328.337	0.076901733
87	329320	28222189	Belgium	BEL	2012	4	Table 1	Case notifications - infectious	Belgium|BEL	76	BEL	1	Brussels	1	Brussels-Capital Region	2010	2013	0	1	0	0			NEW-1			4	Lineage_4	1	Years	3	All cases	0	0	1	0	0	0	0	All cases	Cross-sectional	910	1183328.337	0.076901733
88	329320	28222189	Belgium	BEL	2012	4	Table 1	Case notifications - infectious	Belgium|BEL	76	BEL	1	Brussels	1	Brussels-Capital Region	2010	2013	0	1	0	0			S			4	Lineage_4	30	Years	3	All cases	0	0	1	0	0	0	0	All cases	Cross-sectional	910	1183328.337	0.076901733
89	329320	28222189	Belgium	BEL	2012	4	Table 1	Case notifications - infectious	Belgium|BEL	76	BEL	1	Brussels	1	Brussels-Capital Region	2010	2013	0	1	0	0			X			4	Lineage_4	19	Years	3	All cases	0	0	1	0	0	0	0	All cases	Cross-sectional	910	1183328.337	0.076901733
90	329320	28222189	Belgium	BEL	2012	4	Table 1	Case notifications - infectious	Belgium|BEL	76	BEL	1	Brussels	1	Brussels-Capital Region	2010	2013	0	1	0	0			URAL			4	Lineage_4	56	Years	3	All cases	0	0	1	0	0	0	0	All cases	Cross-sectional	910	1183328.337	0.076901733
91	329320	28222189	Belgium	BEL	2012	4	Table 1	Case notifications - infectious	Belgium|BEL	76	BEL	1	Brussels	1	Brussels-Capital Region	2010	2013	0	1	0	0			Ghana			4	Lineage_4	92	Years	3	All cases	0	0	1	0	0	0	0	All cases	Cross-sectional	910	1183328.337	0.076901733
92	329320	28222189	Belgium	BEL	2012	4	Table 1	Case notifications - infectious	Belgium|BEL	76	BEL	1	Brussels	1	Brussels-Capital Region	2010	2013	0	1	0	0			Uganda I			4	Lineage_4	18	Years	3	All cases	0	0	1	0	0	0	0	All cases	Cross-sectional	910	1183328.337	0.076901733
93	329320	28222189	Belgium	BEL	2012	4	Table 1	Case notifications - infectious	Belgium|BEL	76	BEL	1	Brussels	1	Brussels-Capital Region	2010	2013	0	1	0	0			Uganda II			4	Lineage_4	5	Years	3	All cases	0	0	1	0	0	0	0	All cases	Cross-sectional	910	1183328.337	0.076901733
94	329320	28222189	Belgium	BEL	2012	4	Table 1	Case notifications - infectious	Belgium|BEL	76	BEL	1	Brussels	1	Brussels-Capital Region	2010	2013	0	1	0	0			T or undefined			Other	Lineage_4	236	Years	3	All cases	0	0	1	0	0	0	0	All cases	Cross-sectional	910	1183328.337	0.076901733
95	329320	28222189	Belgium	BEL	2012	4	Table 1	Case notifications - infectious	Belgium|BEL	76	BEL	1	Brussels	1	Brussels-Capital Region	2010	2013	0	1	0	0			M. africanum			Maf	Lineage_Maf	16	Years	3	All cases	0	0	1	0	0	0	0	All cases	Cross-sectional	910	1183328.337	0.076901733
96	329320	28222189	Belgium	BEL	2012	4	Table 1	Case notifications - infectious	Belgium|BEL	76	BEL	1	Brussels	1	Brussels-Capital Region	2010	2013	0	1	0	0			M. bovis			Animal	Lineage_Animal	14	Years	3	All cases	0	0	1	0	0	0	0	All cases	Cross-sectional	910	1183328.337	0.076901733
97	328679	17251410	Burkina Faso	BFA	2001	921	Figure 1	Case notifications - infectious	Burkina Faso|BFA	201	BFA	0				2001	2001	1	0	0	0		592					Lineage_Animal	1	Years	1	All new patients	1	0	0	0	0	0	1	All cases	Cross-sectional	120	3496635.483	0.00343187
98	328679	17251410	Burkina Faso	BFA	2001	921	Figure 1	Case notifications - infectious	Burkina Faso|BFA	201	BFA	0				2001	2001	1	0	0	0		589					Lineage_4	1	Years	1	All new patients	1	0	0	0	0	0	1	All cases	Cross-sectional	120	3496635.483	0.00343187
99	328679	17251410	Burkina Faso	BFA	2001	921	Figure 1	Case notifications - infectious	Burkina Faso|BFA	201	BFA	0				2001	2001	1	0	0	0		Orphan					Lineage_Other	1	Years	1	All new patients	1	0	0	0	0	0	1	All cases	Cross-sectional	120	3496635.483	0.00343187
100	328679	17251410	Burkina Faso	BFA	2001	921	Figure 1	Case notifications - infectious	Burkina Faso|BFA	201	BFA	0				2001	2001	1	0	0	0		Orphan					Lineage_Other	1	Years	1	All new patients	1	0	0	0	0	0	1	All cases	Cross-sectional	120	3496635.483	0.00343187
101	328679	17251410	Burkina Faso	BFA	2001	921	Figure 1	Case notifications - infectious	Burkina Faso|BFA	201	BFA	0				2001	2001	1	0	0	0		Orphan					Lineage_Other	1	Years	1	All new patients	1	0	0	0	0	0	1	All cases	Cross-sectional	120	3496635.483	0.00343187
102	328679	17251410	Burkina Faso	BFA	2001	921	Figure 1	Case notifications - infectious	Burkina Faso|BFA	201	BFA	0				2001	2001	1	0	0	0		203					Lineage_3	1	Years	1	All new patients	1	0	0	0	0	0	1	All cases	Cross-sectional	120	3496635.483	0.00343187
103	328679	17251410	Burkina Faso	BFA	2001	921	Figure 1	Case notifications - infectious	Burkina Faso|BFA	201	BFA	0				2001	2001	1	0	0	0		26					Lineage_3	1	Years	1	All new patients	1	0	0	0	0	0	1	All cases	Cross-sectional	120	3496635.483	0.00343187
104	328679	17251410	Burkina Faso	BFA	2001	921	Figure 1	Case notifications - infectious	Burkina Faso|BFA	201	BFA	0				2001	2001	1	0	0	0		Orphan					Lineage_Other	1	Years	1	All new patients	1	0	0	0	0	0	1	All cases	Cross-sectional	120	3496635.483	0.00343187
105	328679	17251410	Burkina Faso	BFA	2001	921	Figure 1	Case notifications - infectious	Burkina Faso|BFA	201	BFA	0				2001	2001	1	0	0	0		200					Lineage_4	3	Years	1	All new patients	1	0	0	0	0	0	1	All cases	Cross-sectional	120	3496635.483	0.00343187
106	328679	17251410	Burkina Faso	BFA	2001	921	Figure 1	Case notifications - infectious	Burkina Faso|BFA	201	BFA	0				2001	2001	1	0	0	0		187					Lineage_Maf	1	Years	1	All new patients	1	0	0	0	0	0	1	All cases	Cross-sectional	120	3496635.483	0.00343187
107	328679	17251410	Burkina Faso	BFA	2001	921	Figure 1	Case notifications - infectious	Burkina Faso|BFA	201	BFA	0				2001	2001	1	0	0	0		Orphan					Lineage_Other	1	Years	1	All new patients	1	0	0	0	0	0	1	All cases	Cross-sectional	120	3496635.483	0.00343187
108	328679	17251410	Burkina Faso	BFA	2001	921	Figure 1	Case notifications - infectious	Burkina Faso|BFA	201	BFA	0				2001	2001	1	0	0	0		342					Lineage_1	1	Years	1	All new patients	1	0	0	0	0	0	1	All cases	Cross-sectional	120	3496635.483	0.00343187
109	328679	17251410	Burkina Faso	BFA	2001	921	Figure 1	Case notifications - infectious	Burkina Faso|BFA	201	BFA	0				2001	2001	1	0	0	0		Orphan					Lineage_Other	1	Years	1	All new patients	1	0	0	0	0	0	1	All cases	Cross-sectional	120	3496635.483	0.00343187
110	328679	17251410	Burkina Faso	BFA	2001	921	Figure 1	Case notifications - infectious	Burkina Faso|BFA	201	BFA	0				2001	2001	1	0	0	0		Orphan					Lineage_Other	1	Years	1	All new patients	1	0	0	0	0	0	1	All cases	Cross-sectional	120	3496635.483	0.00343187
111	328679	17251410	Burkina Faso	BFA	2001	921	Figure 1	Case notifications - infectious	Burkina Faso|BFA	201	BFA	0				2001	2001	1	0	0	0		47					Lineage_4	2	Years	1	All new patients	1	0	0	0	0	0	1	All cases	Cross-sectional	120	3496635.483	0.00343187
112	328679	17251410	Burkina Faso	BFA	2001	921	Figure 1	Case notifications - infectious	Burkina Faso|BFA	201	BFA	0				2001	2001	1	0	0	0		727					Lineage_4	1	Years	1	All new patients	1	0	0	0	0	0	1	All cases	Cross-sectional	120	3496635.483	0.00343187
113	328679	17251410	Burkina Faso	BFA	2001	921	Figure 1	Case notifications - infectious	Burkina Faso|BFA	201	BFA	0				2001	2001	1	0	0	0		62					Lineage_4	1	Years	1	All new patients	1	0	0	0	0	0	1	All cases	Cross-sectional	120	3496635.483	0.00343187
114	328679	17251410	Burkina Faso	BFA	2001	921	Figure 1	Case notifications - infectious	Burkina Faso|BFA	201	BFA	0				2001	2001	1	0	0	0		47					Lineage_4	2	Years	1	All new patients	1	0	0	0	0	0	1	All cases	Cross-sectional	120	3496635.483	0.00343187
115	328679	17251410	Burkina Faso	BFA	2001	921	Figure 1	Case notifications - infectious	Burkina Faso|BFA	201	BFA	0				2001	2001	1	0	0	0		50					Lineage_4	1	Years	1	All new patients	1	0	0	0	0	0	1	All cases	Cross-sectional	120	3496635.483	0.00343187
116	328679	17251410	Burkina Faso	BFA	2001	921	Figure 1	Case notifications - infectious	Burkina Faso|BFA	201	BFA	0				2001	2001	1	0	0	0		47					Lineage_4	1	Years	1	All new patients	1	0	0	0	0	0	1	All cases	Cross-sectional	120	3496635.483	0.00343187
117	328679	17251410	Burkina Faso	BFA	2001	921	Figure 1	Case notifications - infectious	Burkina Faso|BFA	201	BFA	0				2001	2001	1	0	0	0		Orphan					Lineage_Other	1	Years	1	All new patients	1	0	0	0	0	0	1	All cases	Cross-sectional	120	3496635.483	0.00343187
118	328679	17251410	Burkina Faso	BFA	2001	921	Figure 1	Case notifications - infectious	Burkina Faso|BFA	201	BFA	0				2001	2001	1	0	0	0		494					Lineage_4	1	Years	1	All new patients	1	0	0	0	0	0	1	All cases	Cross-sectional	120	3496635.483	0.00343187
119	328679	17251410	Burkina Faso	BFA	2001	921	Figure 1	Case notifications - infectious	Burkina Faso|BFA	201	BFA	0				2001	2001	1	0	0	0		494					Lineage_4	1	Years	1	All new patients	1	0	0	0	0	0	1	All cases	Cross-sectional	120	3496635.483	0.00343187
120	328679	17251410	Burkina Faso	BFA	2001	921	Figure 1	Case notifications - infectious	Burkina Faso|BFA	201	BFA	0				2001	2001	1	0	0	0		Orphan					Lineage_Other	1	Years	1	All new patients	1	0	0	0	0	0	1	All cases	Cross-sectional	120	3496635.483	0.00343187
121	328679	17251410	Burkina Faso	BFA	2001	921	Figure 1	Case notifications - infectious	Burkina Faso|BFA	201	BFA	0				2001	2001	1	0	0	0		60					Lineage_4	1	Years	1	All new patients	1	0	0	0	0	0	1	All cases	Cross-sectional	120	3496635.483	0.00343187
122	328679	17251410	Burkina Faso	BFA	2001	921	Figure 1	Case notifications - infectious	Burkina Faso|BFA	201	BFA	0				2001	2001	1	0	0	0		Orphan					Lineage_Other	1	Years	1	All new patients	1	0	0	0	0	0	1	All cases	Cross-sectional	120	3496635.483	0.00343187
123	328679	17251410	Burkina Faso	BFA	2001	921	Figure 1	Case notifications - infectious	Burkina Faso|BFA	201	BFA	0				2001	2001	1	0	0	0		655					Lineage_4	1	Years	1	All new patients	1	0	0	0	0	0	1	All cases	Cross-sectional	120	3496635.483	0.00343187
124	328679	17251410	Burkina Faso	BFA	2001	921	Figure 1	Case notifications - infectious	Burkina Faso|BFA	201	BFA	0				2001	2001	1	0	0	0		Orphan					Lineage_Other	1	Years	1	All new patients	1	0	0	0	0	0	1	All cases	Cross-sectional	120	3496635.483	0.00343187
125	328679	17251410	Burkina Faso	BFA	2001	921	Figure 1	Case notifications - infectious	Burkina Faso|BFA	201	BFA	0				2001	2001	1	0	0	0		50					Lineage_4	1	Years	1	All new patients	1	0	0	0	0	0	1	All cases	Cross-sectional	120	3496635.483	0.00343187
126	328679	17251410	Burkina Faso	BFA	2001	921	Figure 1	Case notifications - infectious	Burkina Faso|BFA	201	BFA	0				2001	2001	1	0	0	0		50					Lineage_4	1	Years	1	All new patients	1	0	0	0	0	0	1	All cases	Cross-sectional	120	3496635.483	0.00343187
127	328679	17251410	Burkina Faso	BFA	2001	921	Figure 1	Case notifications - infectious	Burkina Faso|BFA	201	BFA	0				2001	2001	1	0	0	0		849					Lineage_4	1	Years	1	All new patients	1	0	0	0	0	0	1	All cases	Cross-sectional	120	3496635.483	0.00343187
128	328679	17251410	Burkina Faso	BFA	2001	921	Figure 1	Case notifications - infectious	Burkina Faso|BFA	201	BFA	0				2001	2001	1	0	0	0		740					Lineage_4	3	Years	1	All new patients	1	0	0	0	0	0	1	All cases	Cross-sectional	120	3496635.483	0.00343187
129	328679	17251410	Burkina Faso	BFA	2001	921	Figure 1	Case notifications - infectious	Burkina Faso|BFA	201	BFA	0				2001	2001	1	0	0	0		50					Lineage_4	3	Years	1	All new patients	1	0	0	0	0	0	1	All cases	Cross-sectional	120	3496635.483	0.00343187
130	328679	17251410	Burkina Faso	BFA	2001	921	Figure 1	Case notifications - infectious	Burkina Faso|BFA	201	BFA	0				2001	2001	1	0	0	0		100					Lineage_1	1	Years	1	All new patients	1	0	0	0	0	0	1	All cases	Cross-sectional	120	3496635.483	0.00343187
131	328679	17251410	Burkina Faso	BFA	2001	921	Figure 1	Case notifications - infectious	Burkina Faso|BFA	201	BFA	0				2001	2001	1	0	0	0		523					Lineage_1	1	Years	1	All new patients	1	0	0	0	0	0	1	All cases	Cross-sectional	120	3496635.483	0.00343187
132	328679	17251410	Burkina Faso	BFA	2001	921	Figure 1	Case notifications - infectious	Burkina Faso|BFA	201	BFA	0				2001	2001	1	0	0	0		523					Lineage_1	1	Years	1	All new patients	1	0	0	0	0	0	1	All cases	Cross-sectional	120	3496635.483	0.00343187
133	328679	17251410	Burkina Faso	BFA	2001	921	Figure 1	Case notifications - infectious	Burkina Faso|BFA	201	BFA	0				2001	2001	1	0	0	0		53					Lineage_4	1	Years	1	All new patients	1	0	0	0	0	0	1	All cases	Cross-sectional	120	3496635.483	0.00343187
134	328679	17251410	Burkina Faso	BFA	2001	921	Figure 1	Case notifications - infectious	Burkina Faso|BFA	201	BFA	0				2001	2001	1	0	0	0		504					Lineage_4	1	Years	1	All new patients	1	0	0	0	0	0	1	All cases	Cross-sectional	120	3496635.483	0.00343187
135	328679	17251410	Burkina Faso	BFA	2001	921	Figure 1	Case notifications - infectious	Burkina Faso|BFA	201	BFA	0				2001	2001	1	0	0	0		53					Lineage_4	3	Years	1	All new patients	1	0	0	0	0	0	1	All cases	Cross-sectional	120	3496635.483	0.00343187
136	328679	17251410	Burkina Faso	BFA	2001	921	Figure 1	Case notifications - infectious	Burkina Faso|BFA	201	BFA	0				2001	2001	1	0	0	0		848					Lineage_4	2	Years	1	All new patients	1	0	0	0	0	0	1	All cases	Cross-sectional	120	3496635.483	0.00343187
137	328679	17251410	Burkina Faso	BFA	2001	921	Figure 1	Case notifications - infectious	Burkina Faso|BFA	201	BFA	0				2001	2001	1	0	0	0		78					Lineage_4	2	Years	1	All new patients	1	0	0	0	0	0	1	All cases	Cross-sectional	120	3496635.483	0.00343187
138	328679	17251410	Burkina Faso	BFA	2001	921	Figure 1	Case notifications - infectious	Burkina Faso|BFA	201	BFA	0				2001	2001	1	0	0	0		516					Lineage_4	1	Years	1	All new patients	1	0	0	0	0	0	1	All cases	Cross-sectional	120	3496635.483	0.00343187
139	328679	17251410	Burkina Faso	BFA	2001	921	Figure 1	Case notifications - infectious	Burkina Faso|BFA	201	BFA	0				2001	2001	1	0	0	0		47					Lineage_4	1	Years	1	All new patients	1	0	0	0	0	0	1	All cases	Cross-sectional	120	3496635.483	0.00343187
140	328679	17251410	Burkina Faso	BFA	2001	921	Figure 1	Case notifications - infectious	Burkina Faso|BFA	201	BFA	0				2001	2001	1	0	0	0		53					Lineage_4	21	Years	1	All new patients	1	0	0	0	0	0	1	All cases	Cross-sectional	120	3496635.483	0.00343187
141	328679	17251410	Burkina Faso	BFA	2001	921	Figure 1	Case notifications - infectious	Burkina Faso|BFA	201	BFA	0				2001	2001	1	0	0	0		57					Lineage_4	2	Years	1	All new patients	1	0	0	0	0	0	1	All cases	Cross-sectional	120	3496635.483	0.00343187
142	328679	17251410	Burkina Faso	BFA	2001	921	Figure 1	Case notifications - infectious	Burkina Faso|BFA	201	BFA	0				2001	2001	1	0	0	0		Orphan					Lineage_Other	1	Years	1	All new patients	1	0	0	0	0	0	1	All cases	Cross-sectional	120	3496635.483	0.00343187
143	328679	17251410	Burkina Faso	BFA	2001	921	Figure 1	Case notifications - infectious	Burkina Faso|BFA	201	BFA	0				2001	2001	1	0	0	0		772					Lineage_4	5	Years	1	All new patients	1	0	0	0	0	0	1	All cases	Cross-sectional	120	3496635.483	0.00343187
144	328679	17251410	Burkina Faso	BFA	2001	921	Figure 1	Case notifications - infectious	Burkina Faso|BFA	201	BFA	0				2001	2001	1	0	0	0		Orphan					Lineage_Other	1	Years	1	All new patients	1	0	0	0	0	0	1	All cases	Cross-sectional	120	3496635.483	0.00343187
145	328679	17251410	Burkina Faso	BFA	2001	921	Figure 1	Case notifications - infectious	Burkina Faso|BFA	201	BFA	0				2001	2001	1	0	0	0		61					Lineage_4	35	Years	1	All new patients	1	0	0	0	0	0	1	All cases	Cross-sectional	120	3496635.483	0.00343187
146	328829	15583277	Bangladesh	BGD	2002	5528	Figure 1	Case notifications - infectious	Bangladesh|BGD	161	BGD	1	Admin 1	1	Mymensingh District	2001	2003	1	0	0	0				EAI			Lineage_1	49	Months	18	All cases	0	0	0	0	1	0	0	All cases	Cross-sectional	97	21257132.98	0.000456317
147	328829	15583277	Bangladesh	BGD	2002	5528	Figure 1	Case notifications - infectious	Bangladesh|BGD	161	BGD	1	Admin 1	1	Mymensingh District	2001	2003	1	0	0	0				CAS			Lineage_3	10	Months	18	All cases	0	0	0	0	1	0	0	All cases	Cross-sectional	97	21257132.98	0.000456317
148	328829	15583277	Bangladesh	BGD	2002	5528	Figure 1	Case notifications - infectious	Bangladesh|BGD	161	BGD	1	Admin 1	1	Mymensingh District	2001	2003	1	0	0	0				Beijing			Lineage_2	7	Months	18	All cases	0	0	0	0	1	0	0	All cases	Cross-sectional	97	21257132.98	0.000456317
149	328829	15583277	Bangladesh	BGD	2002	5528	Figure 1	Case notifications - infectious	Bangladesh|BGD	161	BGD	1	Admin 1	1	Mymensingh District	2001	2003	1	0	0	0				Unknown			Lineage_Other	31	Months	18	All cases	0	0	0	0	1	0	0	All cases	Cross-sectional	97	21257132.98	0.000456317
150	358483	17804653	Bangladesh	BGD	2002	3793	Table 1	Surveillance - other/unknown	Bangladesh|BGD	161	BGD	1	nonhospitalized TB patients of selected urban (Dhaka) and rural (Matlab) areas of Bangladesh.	precise place	Durka and Matlab	2001	2003	1	0	0	0		1					Lineage_2	32	Years	2	All cases	0	0	0	0	1	0	0	All cases	Cross-sectional	146	21257132.98	0.000686828
151	358483	17804653	Bangladesh	BGD	2002	3793	Table 1	Surveillance - other/unknown	Bangladesh|BGD	161	BGD	1	nonhospitalized TB patients of selected urban (Dhaka) and rural (Matlab) areas of Bangladesh.	precise place	Durka and Matlab	2001	2003	1	0	0	0		292					Lineage_1	11	Years	2	All cases	0	0	0	0	1	0	0	All cases	Cross-sectional	146	21257132.98	0.000686828
152	358483	17804653	Bangladesh	BGD	2002	3793	Table 1	Surveillance - other/unknown	Bangladesh|BGD	161	BGD	1	nonhospitalized TB patients of selected urban (Dhaka) and rural (Matlab) areas of Bangladesh.	precise place	Durka and Matlab	2001	2003	1	0	0	0		1406					Lineage_1	2	Years	2	All cases	0	0	0	0	1	0	0	All cases	Cross-sectional	146	21257132.98	0.000686828
153	358483	17804653	Bangladesh	BGD	2002	3793	Table 1	Surveillance - other/unknown	Bangladesh|BGD	161	BGD	1	nonhospitalized TB patients of selected urban (Dhaka) and rural (Matlab) areas of Bangladesh.	precise place	Durka and Matlab	2001	2003	1	0	0	0		11					Lineage_1	7	Years	2	All cases	0	0	0	0	1	0	0	All cases	Cross-sectional	146	21257132.98	0.000686828
154	358483	17804653	Bangladesh	BGD	2002	3793	Table 1	Surveillance - other/unknown	Bangladesh|BGD	161	BGD	1	nonhospitalized TB patients of selected urban (Dhaka) and rural (Matlab) areas of Bangladesh.	precise place	Durka and Matlab	2001	2003	1	0	0	0		48					Lineage_1	9	Years	2	All cases	0	0	0	0	1	0	0	All cases	Cross-sectional	146	21257132.98	0.000686828
155	358483	17804653	Bangladesh	BGD	2002	3793	Table 1	Surveillance - other/unknown	Bangladesh|BGD	161	BGD	1	nonhospitalized TB patients of selected urban (Dhaka) and rural (Matlab) areas of Bangladesh.	precise place	Durka and Matlab	2001	2003	1	0	0	0		236					Lineage_1	5	Years	2	All cases	0	0	0	0	1	0	0	All cases	Cross-sectional	146	21257132.98	0.000686828
156	358483	17804653	Bangladesh	BGD	2002	3793	Table 1	Surveillance - other/unknown	Bangladesh|BGD	161	BGD	1	nonhospitalized TB patients of selected urban (Dhaka) and rural (Matlab) areas of Bangladesh.	precise place	Durka and Matlab	2001	2003	1	0	0	0		1389					Lineage_1	2	Years	2	All cases	0	0	0	0	1	0	0	All cases	Cross-sectional	146	21257132.98	0.000686828
157	358483	17804653	Bangladesh	BGD	2002	3793	Table 1	Surveillance - other/unknown	Bangladesh|BGD	161	BGD	1	nonhospitalized TB patients of selected urban (Dhaka) and rural (Matlab) areas of Bangladesh.	precise place	Durka and Matlab	2001	2003	1	0	0	0		882					Lineage_1	6	Years	2	All cases	0	0	0	0	1	0	0	All cases	Cross-sectional	146	21257132.98	0.000686828
158	358483	17804653	Bangladesh	BGD	2002	3793	Table 1	Surveillance - other/unknown	Bangladesh|BGD	161	BGD	1	nonhospitalized TB patients of selected urban (Dhaka) and rural (Matlab) areas of Bangladesh.	precise place	Durka and Matlab	2001	2003	1	0	0	0		591					Lineage_1	3	Years	2	All cases	0	0	0	0	1	0	0	All cases	Cross-sectional	146	21257132.98	0.000686828
159	358483	17804653	Bangladesh	BGD	2002	3793	Table 1	Surveillance - other/unknown	Bangladesh|BGD	161	BGD	1	nonhospitalized TB patients of selected urban (Dhaka) and rural (Matlab) areas of Bangladesh.	precise place	Durka and Matlab	2001	2003	1	0	0	0		138					Lineage_1	8	Years	2	All cases	0	0	0	0	1	0	0	All cases	Cross-sectional	146	21257132.98	0.000686828
160	358483	17804653	Bangladesh	BGD	2002	3793	Table 1	Surveillance - other/unknown	Bangladesh|BGD	161	BGD	1	nonhospitalized TB patients of selected urban (Dhaka) and rural (Matlab) areas of Bangladesh.	precise place	Durka and Matlab	2001	2003	1	0	0	0		1400					Lineage_1	3	Years	2	All cases	0	0	0	0	1	0	0	All cases	Cross-sectional	146	21257132.98	0.000686828
161	358483	17804653	Bangladesh	BGD	2002	3793	Table 1	Surveillance - other/unknown	Bangladesh|BGD	161	BGD	1	nonhospitalized TB patients of selected urban (Dhaka) and rural (Matlab) areas of Bangladesh.	precise place	Durka and Matlab	2001	2003	1	0	0	0		26					Lineage_3	13	Years	2	All cases	0	0	0	0	1	0	0	All cases	Cross-sectional	146	21257132.98	0.000686828
162	358483	17804653	Bangladesh	BGD	2002	3793	Table 1	Surveillance - other/unknown	Bangladesh|BGD	161	BGD	1	nonhospitalized TB patients of selected urban (Dhaka) and rural (Matlab) areas of Bangladesh.	precise place	Durka and Matlab	2001	2003	1	0	0	0		794					Lineage_3	9	Years	2	All cases	0	0	0	0	1	0	0	All cases	Cross-sectional	146	21257132.98	0.000686828
163	358483	17804653	Bangladesh	BGD	2002	3793	Table 1	Surveillance - other/unknown	Bangladesh|BGD	161	BGD	1	nonhospitalized TB patients of selected urban (Dhaka) and rural (Matlab) areas of Bangladesh.	precise place	Durka and Matlab	2001	2003	1	0	0	0		288					Lineage_3	3	Years	2	All cases	0	0	0	0	1	0	0	All cases	Cross-sectional	146	21257132.98	0.000686828
164	358483	17804653	Bangladesh	BGD	2002	3793	Table 1	Surveillance - other/unknown	Bangladesh|BGD	161	BGD	1	nonhospitalized TB patients of selected urban (Dhaka) and rural (Matlab) areas of Bangladesh.	precise place	Durka and Matlab	2001	2003	1	0	0	0		53					Lineage_4	7	Years	2	All cases	0	0	0	0	1	0	0	All cases	Cross-sectional	146	21257132.98	0.000686828
165	358483	17804653	Bangladesh	BGD	2002	3793	Table 1	Surveillance - other/unknown	Bangladesh|BGD	161	BGD	1	nonhospitalized TB patients of selected urban (Dhaka) and rural (Matlab) areas of Bangladesh.	precise place	Durka and Matlab	2001	2003	1	0	0	0		52					Lineage_4	2	Years	2	All cases	0	0	0	0	1	0	0	All cases	Cross-sectional	146	21257132.98	0.000686828
166	358483	17804653	Bangladesh	BGD	2002	3793	Table 1	Surveillance - other/unknown	Bangladesh|BGD	161	BGD	1	nonhospitalized TB patients of selected urban (Dhaka) and rural (Matlab) areas of Bangladesh.	precise place	Durka and Matlab	2001	2003	1	0	0	0		1560					Lineage_4	3	Years	2	All cases	0	0	0	0	1	0	0	All cases	Cross-sectional	146	21257132.98	0.000686828
167	358483	17804653	Bangladesh	BGD	2002	3793	Table 1	Surveillance - other/unknown	Bangladesh|BGD	161	BGD	1	nonhospitalized TB patients of selected urban (Dhaka) and rural (Matlab) areas of Bangladesh.	precise place	Durka and Matlab	2001	2003	1	0	0	0		244					Lineage_4	5	Years	2	All cases	0	0	0	0	1	0	0	All cases	Cross-sectional	146	21257132.98	0.000686828
168	358483	17804653	Bangladesh	BGD	2002	3793	Table 1	Surveillance - other/unknown	Bangladesh|BGD	161	BGD	1	nonhospitalized TB patients of selected urban (Dhaka) and rural (Matlab) areas of Bangladesh.	precise place	Durka and Matlab	2001	2003	1	0	0	0		137					Lineage_4	3	Years	2	All cases	0	0	0	0	1	0	0	All cases	Cross-sectional	146	21257132.98	0.000686828
169	358483	17804653	Bangladesh	BGD	2002	3793	Table 1	Surveillance - other/unknown	Bangladesh|BGD	161	BGD	1	nonhospitalized TB patients of selected urban (Dhaka) and rural (Matlab) areas of Bangladesh.	precise place	Durka and Matlab	2001	2003	1	0	0	0		42					Lineage_4	8	Years	2	All cases	0	0	0	0	1	0	0	All cases	Cross-sectional	146	21257132.98	0.000686828
170	358483	17804653	Bangladesh	BGD	2002	3793	Table 1	Surveillance - other/unknown	Bangladesh|BGD	161	BGD	1	nonhospitalized TB patients of selected urban (Dhaka) and rural (Matlab) areas of Bangladesh.	precise place	Durka and Matlab	2001	2003	1	0	0	0		1176					Lineage_4	5	Years	2	All cases	0	0	0	0	1	0	0	All cases	Cross-sectional	146	21257132.98	0.000686828
171	329278	18199794	Bulgaria	BGR	2005	1014	Table 1	Case notifications - infectious	Bulgaria|BGR	45	BGR	0				2004	2006	1	0	0	0		53					Lineage_4	29	Years	2	All new patients	0	0	1	0	0	0	1	All cases	Cross-sectional	114	2035577.759	0.005600376
172	329278	18199794	Bulgaria	BGR	2005	1014	Table 1	Case notifications - infectious	Bulgaria|BGR	45	BGR	0				2004	2006	1	0	0	0		612					Lineage_4	1	Years	2	All new patients	0	0	1	0	0	0	1	All cases	Cross-sectional	114	2035577.759	0.005600376
173	329278	18199794	Bulgaria	BGR	2005	1014	Table 1	Case notifications - infectious	Bulgaria|BGR	45	BGR	0				2004	2006	1	0	0	0		50					Lineage_4	2	Years	2	All new patients	0	0	1	0	0	0	1	All cases	Cross-sectional	114	2035577.759	0.005600376
174	329278	18199794	Bulgaria	BGR	2005	1014	Table 1	Case notifications - infectious	Bulgaria|BGR	45	BGR	0				2004	2006	1	0	0	0		47					Lineage_4	7	Years	2	All new patients	0	0	1	0	0	0	1	All cases	Cross-sectional	114	2035577.759	0.005600376
175	329278	18199794	Bulgaria	BGR	2005	1014	Table 1	Case notifications - infectious	Bulgaria|BGR	45	BGR	0				2004	2006	1	0	0	0		602					Lineage_4	1	Years	2	All new patients	0	0	1	0	0	0	1	All cases	Cross-sectional	114	2035577.759	0.005600376
176	329278	18199794	Bulgaria	BGR	2005	1014	Table 1	Case notifications - infectious	Bulgaria|BGR	45	BGR	0				2004	2006	1	0	0	0		44					Lineage_4	1	Years	2	All new patients	0	0	1	0	0	0	1	All cases	Cross-sectional	114	2035577.759	0.005600376
177	329278	18199794	Bulgaria	BGR	2005	1014	Table 1	Case notifications - infectious	Bulgaria|BGR	45	BGR	0				2004	2006	1	0	0	0		61					Lineage_4	1	Years	2	All new patients	0	0	1	0	0	0	1	All cases	Cross-sectional	114	2035577.759	0.005600376
178	329278	18199794	Bulgaria	BGR	2005	1014	Table 1	Case notifications - infectious	Bulgaria|BGR	45	BGR	0				2004	2006	1	0	0	0		453					Lineage_4	3	Years	2	All new patients	0	0	1	0	0	0	1	All cases	Cross-sectional	114	2035577.759	0.005600376
179	329278	18199794	Bulgaria	BGR	2005	1014	Table 1	Case notifications - infectious	Bulgaria|BGR	45	BGR	0				2004	2006	1	0	0	0		60					Lineage_4	1	Years	2	All new patients	0	0	1	0	0	0	1	All cases	Cross-sectional	114	2035577.759	0.005600376
180	329278	18199794	Bulgaria	BGR	2005	1014	Table 1	Case notifications - infectious	Bulgaria|BGR	45	BGR	0				2004	2006	1	0	0	0		41					Lineage_4	6	Years	2	All new patients	0	0	1	0	0	0	1	All cases	Cross-sectional	114	2035577.759	0.005600376
181	329278	18199794	Bulgaria	BGR	2005	1014	Table 1	Case notifications - infectious	Bulgaria|BGR	45	BGR	0				2004	2006	1	0	0	0		40					Lineage_4	2	Years	2	All new patients	0	0	1	0	0	0	1	All cases	Cross-sectional	114	2035577.759	0.005600376
182	329278	18199794	Bulgaria	BGR	2005	1014	Table 1	Case notifications - infectious	Bulgaria|BGR	45	BGR	0				2004	2006	1	0	0	0		1252					Lineage_4	1	Years	2	All new patients	0	0	1	0	0	0	1	All cases	Cross-sectional	114	2035577.759	0.005600376
183	329278	18199794	Bulgaria	BGR	2005	1014	Table 1	Case notifications - infectious	Bulgaria|BGR	45	BGR	0				2004	2006	1	0	0	0		878					Lineage_4	1	Years	2	All new patients	0	0	1	0	0	0	1	All cases	Cross-sectional	114	2035577.759	0.005600376
184	329278	18199794	Bulgaria	BGR	2005	1014	Table 1	Case notifications - infectious	Bulgaria|BGR	45	BGR	0				2004	2006	1	0	0	0		Orphan					Lineage_Other	2	Years	2	All new patients	0	0	1	0	0	0	1	All cases	Cross-sectional	114	2035577.759	0.005600376
185	329278	18199794	Bulgaria	BGR	2005	1014	Table 1	Case notifications - infectious	Bulgaria|BGR	45	BGR	0				2004	2006	1	0	0	0		37					Lineage_4	1	Years	2	All new patients	0	0	1	0	0	0	1	All cases	Cross-sectional	114	2035577.759	0.005600376
186	329278	18199794	Bulgaria	BGR	2005	1014	Table 1	Case notifications - infectious	Bulgaria|BGR	45	BGR	0				2004	2006	1	0	0	0		Orphan					Lineage_Other	1	Years	2	All new patients	0	0	1	0	0	0	1	All cases	Cross-sectional	114	2035577.759	0.005600376
187	329278	18199794	Bulgaria	BGR	2005	1014	Table 1	Case notifications - infectious	Bulgaria|BGR	45	BGR	0				2004	2006	1	0	0	0		2577					Lineage_4	1	Years	2	All new patients	0	0	1	0	0	0	1	All cases	Cross-sectional	114	2035577.759	0.005600376
188	329278	18199794	Bulgaria	BGR	2005	1014	Table 1	Case notifications - infectious	Bulgaria|BGR	45	BGR	0				2004	2006	1	0	0	0		34					Lineage_4	5	Years	2	All new patients	0	0	1	0	0	0	1	All cases	Cross-sectional	114	2035577.759	0.005600376
189	329278	18199794	Bulgaria	BGR	2005	1014	Table 1	Case notifications - infectious	Bulgaria|BGR	45	BGR	0				2004	2006	1	0	0	0		262					Lineage_4	1	Years	2	All new patients	0	0	1	0	0	0	1	All cases	Cross-sectional	114	2035577.759	0.005600376
190	329278	18199794	Bulgaria	BGR	2005	1014	Table 1	Case notifications - infectious	Bulgaria|BGR	45	BGR	0				2004	2006	1	0	0	0		280					Lineage_4	2	Years	2	All new patients	0	0	1	0	0	0	1	All cases	Cross-sectional	114	2035577.759	0.005600376
191	329278	18199794	Bulgaria	BGR	2005	1014	Table 1	Case notifications - infectious	Bulgaria|BGR	45	BGR	0				2004	2006	1	0	0	0		144					Lineage_4	1	Years	2	All new patients	0	0	1	0	0	0	1	All cases	Cross-sectional	114	2035577.759	0.005600376
192	329278	18199794	Bulgaria	BGR	2005	1014	Table 1	Case notifications - infectious	Bulgaria|BGR	45	BGR	0				2004	2006	1	0	0	0		154					Lineage_4	3	Years	2	All new patients	0	0	1	0	0	0	1	All cases	Cross-sectional	114	2035577.759	0.005600376
193	329278	18199794	Bulgaria	BGR	2005	1014	Table 1	Case notifications - infectious	Bulgaria|BGR	45	BGR	0				2004	2006	1	0	0	0		Orphan					Lineage_Other	1	Years	2	All new patients	0	0	1	0	0	0	1	All cases	Cross-sectional	114	2035577.759	0.005600376
194	329278	18199794	Bulgaria	BGR	2005	1014	Table 1	Case notifications - infectious	Bulgaria|BGR	45	BGR	0				2004	2006	1	0	0	0		2139					Lineage_4	1	Years	2	All new patients	0	0	1	0	0	0	1	All cases	Cross-sectional	114	2035577.759	0.005600376
195	329278	18199794	Bulgaria	BGR	2005	1014	Table 1	Case notifications - infectious	Bulgaria|BGR	45	BGR	0				2004	2006	1	0	0	0		205					Lineage_4	1	Years	2	All new patients	0	0	1	0	0	0	1	All cases	Cross-sectional	114	2035577.759	0.005600376
196	329278	18199794	Bulgaria	BGR	2005	1014	Table 1	Case notifications - infectious	Bulgaria|BGR	45	BGR	0				2004	2006	1	0	0	0		Orphan					Lineage_Other	1	Years	2	All new patients	0	0	1	0	0	0	1	All cases	Cross-sectional	114	2035577.759	0.005600376
197	329278	18199794	Bulgaria	BGR	2005	1014	Table 1	Case notifications - infectious	Bulgaria|BGR	45	BGR	0				2004	2006	1	0	0	0		90					Lineage_1	1	Years	2	All new patients	0	0	1	0	0	0	1	All cases	Cross-sectional	114	2035577.759	0.005600376
198	329278	18199794	Bulgaria	BGR	2005	1014	Table 1	Case notifications - infectious	Bulgaria|BGR	45	BGR	0				2004	2006	1	0	0	0		Orphan					Lineage_Other	1	Years	2	All new patients	0	0	1	0	0	0	1	All cases	Cross-sectional	114	2035577.759	0.005600376
199	329278	18199794	Bulgaria	BGR	2005	1014	Table 1	Case notifications - infectious	Bulgaria|BGR	45	BGR	0				2004	2006	1	0	0	0		Orphan					Lineage_Other	1	Years	2	All new patients	0	0	1	0	0	0	1	All cases	Cross-sectional	114	2035577.759	0.005600376
200	329278	18199794	Bulgaria	BGR	2005	1014	Table 1	Case notifications - infectious	Bulgaria|BGR	45	BGR	0				2004	2006	1	0	0	0		Orphan					Lineage_Other	5	Years	2	All new patients	0	0	1	0	0	0	1	All cases	Cross-sectional	114	2035577.759	0.005600376
201	329278	18199794	Bulgaria	BGR	2005	1014	Table 1	Case notifications - infectious	Bulgaria|BGR	45	BGR	0				2004	2006	1	0	0	0		284					Lineage_4	3	Years	2	All new patients	0	0	1	0	0	0	1	All cases	Cross-sectional	114	2035577.759	0.005600376
202	329278	18199794	Bulgaria	BGR	2005	1014	Table 1	Case notifications - infectious	Bulgaria|BGR	45	BGR	0				2004	2006	1	0	0	0		1588					Lineage_4	2	Years	2	All new patients	0	0	1	0	0	0	1	All cases	Cross-sectional	114	2035577.759	0.005600376
203	329278	18199794	Bulgaria	BGR	2005	1014	Table 1	Case notifications - infectious	Bulgaria|BGR	45	BGR	0				2004	2006	1	0	0	0		4					Lineage_4	4	Years	2	All new patients	0	0	1	0	0	0	1	All cases	Cross-sectional	114	2035577.759	0.005600376
204	329278	18199794	Bulgaria	BGR	2005	1014	Table 1	Case notifications - infectious	Bulgaria|BGR	45	BGR	0				2004	2006	1	0	0	0		1280					Lineage_4	1	Years	2	All new patients	0	0	1	0	0	0	1	All cases	Cross-sectional	114	2035577.759	0.005600376
205	329278	18199794	Bulgaria	BGR	2005	1014	Table 1	Case notifications - infectious	Bulgaria|BGR	45	BGR	0				2004	2006	1	0	0	0		125					Lineage_4	19	Years	2	All new patients	0	0	1	0	0	0	1	All cases	Cross-sectional	114	2035577.759	0.005600376
206	328591	17898156	Brazil	BRA	2002	NA	Table S5	Surveillance - other/unknown	Rio de Janeiro|BRA_4768	4768	BRA_4768	0				2002	2003	1	0	0	0						4	Lineage_4	398	Months	19	Simple random	0	1	0	0	0	0	0	Survey	Cross-sectional	404	44049538.46	0.000917149
207	328591	17898156	Brazil	BRA	2002	NA	Table S5	Surveillance - other/unknown	Rio de Janeiro|BRA_4768	4768	BRA_4768	0				2002	2003	1	0	0	0						2	Lineage_2	2	Months	19	Simple random	0	1	0	0	0	0	0	Survey	Cross-sectional	404	44049538.46	0.000917149
208	328591	17898156	Brazil	BRA	2002	NA	Table S5	Surveillance - other/unknown	Rio de Janeiro|BRA_4768	4768	BRA_4768	0				2002	2003	1	0	0	0						1	Lineage_1	1	Months	19	Simple random	0	1	0	0	0	0	0	Survey	Cross-sectional	404	44049538.46	0.000917149
209	328591	17898156	Brazil	BRA	2002	NA	Table S5	Surveillance - other/unknown	Rio de Janeiro|BRA_4768	4768	BRA_4768	0				2002	2003	1	0	0	0				Other		Other	Lineage_Other	3	Months	19	Simple random	0	1	0	0	0	0	0	Survey	Cross-sectional	404	44049538.46	0.000917149
210	328659	24098337	Brazil	BRA	2002	6	Figure 3	Surveillance - other/unknown	Esp�rito Santo|BRA_4757	4757	BRA_4757	0				1998	2007	1	0	0	0						1	Lineage_1	1	Years	9	All new patients	0	1	0	0	0	0	0	All cases	Cross-sectional	506	44049538.46	0.001148707
211	328659	24098337	Brazil	BRA	2002	6	Figure 3	Surveillance - other/unknown	Esp�rito Santo|BRA_4757	4757	BRA_4757	0				1998	2007	1	0	0	0						2	Lineage_2	1	Years	9	All new patients	0	1	0	0	0	0	0	All cases	Cross-sectional	506	44049538.46	0.001148707
212	328659	24098337	Brazil	BRA	2002	6	Figure 3	Surveillance - other/unknown	Esp�rito Santo|BRA_4757	4757	BRA_4757	0				1998	2007	1	0	0	0						4	Lineage_4	461	Years	9	All new patients	0	1	0	0	0	0	0	All cases	Cross-sectional	506	44049538.46	0.001148707
213	328659	24098337	Brazil	BRA	2002	6	Figure 3	Surveillance - other/unknown	Esp�rito Santo|BRA_4757	4757	BRA_4757	0				1998	2007	1	0	0	0				Other		Other	Lineage_Other	43	Years	9	All new patients	0	1	0	0	0	0	0	All cases	Cross-sectional	506	44049538.46	0.001148707
214	329856	21655812	Brazil	BRA	2004	269, 270	Table 1, Table 2, Table 3	Case notifications - infectious	Minas Gerais|BRA_4760	4760	BRA_4760	0				2004	2004	1	0	0	0	7.77E+14						Lineage_4	1	Years	1	All cases	0	1	0	0	0	0	0	All cases	Cross-sectional	114	44407847.5	0.000256711
215	329856	21655812	Brazil	BRA	2004	269, 270	Table 1, Table 2, Table 3	Case notifications - infectious	Minas Gerais|BRA_4760	4760	BRA_4760	0				2004	2004	1	0	0	0	7.78E+14						Lineage_4	1	Years	1	All cases	0	1	0	0	0	0	0	All cases	Cross-sectional	114	44407847.5	0.000256711
216	329856	21655812	Brazil	BRA	2004	269, 270	Table 1, Table 2, Table 3	Case notifications - infectious	Minas Gerais|BRA_4760	4760	BRA_4760	0				2004	2004	1	0	0	0	6.78E+14						Lineage_1	1	Years	1	All cases	0	1	0	0	0	0	0	All cases	Cross-sectional	114	44407847.5	0.000256711
217	329856	21655812	Brazil	BRA	2004	269, 270	Table 1, Table 2, Table 3	Case notifications - infectious	Minas Gerais|BRA_4760	4760	BRA_4760	0				2004	2004	1	0	0	0	7.62E+14						Lineage_4	1	Years	1	All cases	0	1	0	0	0	0	0	All cases	Cross-sectional	114	44407847.5	0.000256711
218	329856	21655812	Brazil	BRA	2004	269, 270	Table 1, Table 2, Table 3	Case notifications - infectious	Minas Gerais|BRA_4760	4760	BRA_4760	0				2004	2004	1	0	0	0	6.78E+14						Lineage_4	1	Years	1	All cases	0	1	0	0	0	0	0	All cases	Cross-sectional	114	44407847.5	0.000256711
219	329856	21655812	Brazil	BRA	2004	269, 270	Table 1, Table 2, Table 3	Case notifications - infectious	Minas Gerais|BRA_4760	4760	BRA_4760	0				2004	2004	1	0	0	0	6.78E+14						Lineage_4	1	Years	1	All cases	0	1	0	0	0	0	0	All cases	Cross-sectional	114	44407847.5	0.000256711
220	329856	21655812	Brazil	BRA	2004	269, 270	Table 1, Table 2, Table 3	Case notifications - infectious	Minas Gerais|BRA_4760	4760	BRA_4760	0				2004	2004	1	0	0	0	7.58E+14						Lineage_4	1	Years	1	All cases	0	1	0	0	0	0	0	All cases	Cross-sectional	114	44407847.5	0.000256711
221	329856	21655812	Brazil	BRA	2004	269, 270	Table 1, Table 2, Table 3	Case notifications - infectious	Minas Gerais|BRA_4760	4760	BRA_4760	0				2004	2004	1	0	0	0	7.58E+14						Lineage_4	1	Years	1	All cases	0	1	0	0	0	0	0	All cases	Cross-sectional	114	44407847.5	0.000256711
222	329856	21655812	Brazil	BRA	2004	269, 270	Table 1, Table 2, Table 3	Case notifications - infectious	Minas Gerais|BRA_4760	4760	BRA_4760	0				2004	2004	1	0	0	0	7.74E+14						Lineage_4	1	Years	1	All cases	0	1	0	0	0	0	0	All cases	Cross-sectional	114	44407847.5	0.000256711
223	329856	21655812	Brazil	BRA	2004	269, 270	Table 1, Table 2, Table 3	Case notifications - infectious	Minas Gerais|BRA_4760	4760	BRA_4760	0				2004	2004	1	0	0	0	6.78E+14						Lineage_4	1	Years	1	All cases	0	1	0	0	0	0	0	All cases	Cross-sectional	114	44407847.5	0.000256711
224	329856	21655812	Brazil	BRA	2004	269, 270	Table 1, Table 2, Table 3	Case notifications - infectious	Minas Gerais|BRA_4760	4760	BRA_4760	0				2004	2004	1	0	0	0	7.78E+14						Lineage_4	1	Years	1	All cases	0	1	0	0	0	0	0	All cases	Cross-sectional	114	44407847.5	0.000256711
225	329856	21655812	Brazil	BRA	2004	269, 270	Table 1, Table 2, Table 3	Case notifications - infectious	Minas Gerais|BRA_4760	4760	BRA_4760	0				2004	2004	1	0	0	0	7.48E+14						Lineage_4	1	Years	1	All cases	0	1	0	0	0	0	0	All cases	Cross-sectional	114	44407847.5	0.000256711
226	329856	21655812	Brazil	BRA	2004	269, 270	Table 1, Table 2, Table 3	Case notifications - infectious	Minas Gerais|BRA_4760	4760	BRA_4760	0				2004	2004	1	0	0	0	7.78E+14						Lineage_4	1	Years	1	All cases	0	1	0	0	0	0	0	All cases	Cross-sectional	114	44407847.5	0.000256711
227	329856	21655812	Brazil	BRA	2004	269, 270	Table 1, Table 2, Table 3	Case notifications - infectious	Minas Gerais|BRA_4760	4760	BRA_4760	0				2004	2004	1	0	0	0	7.78E+14						Lineage_4	1	Years	1	All cases	0	1	0	0	0	0	0	All cases	Cross-sectional	114	44407847.5	0.000256711
228	329856	21655812	Brazil	BRA	2004	269, 270	Table 1, Table 2, Table 3	Case notifications - infectious	Minas Gerais|BRA_4760	4760	BRA_4760	0				2004	2004	1	0	0	0	7.78E+14						Lineage_4	1	Years	1	All cases	0	1	0	0	0	0	0	All cases	Cross-sectional	114	44407847.5	0.000256711
229	329856	21655812	Brazil	BRA	2004	269, 270	Table 1, Table 2, Table 3	Case notifications - infectious	Minas Gerais|BRA_4760	4760	BRA_4760	0				2004	2004	1	0	0	0	7.37E+14						Lineage_4	1	Years	1	All cases	0	1	0	0	0	0	0	All cases	Cross-sectional	114	44407847.5	0.000256711
230	329856	21655812	Brazil	BRA	2004	269, 270	Table 1, Table 2, Table 3	Case notifications - infectious	Minas Gerais|BRA_4760	4760	BRA_4760	0				2004	2004	1	0	0	0	7.77E+14						Lineage_1	1	Years	1	All cases	0	1	0	0	0	0	0	All cases	Cross-sectional	114	44407847.5	0.000256711
231	329856	21655812	Brazil	BRA	2004	269, 270	Table 1, Table 2, Table 3	Case notifications - infectious	Minas Gerais|BRA_4760	4760	BRA_4760	0				2004	2004	1	0	0	0	6.78E+14						Lineage_4	1	Years	1	All cases	0	1	0	0	0	0	0	All cases	Cross-sectional	114	44407847.5	0.000256711
232	329856	21655812	Brazil	BRA	2004	269, 270	Table 1, Table 2, Table 3	Case notifications - infectious	Minas Gerais|BRA_4760	4760	BRA_4760	0				2004	2004	1	0	0	0	7720771						Lineage_4	1	Years	1	All cases	0	1	0	0	0	0	0	All cases	Cross-sectional	114	44407847.5	0.000256711
233	329856	21655812	Brazil	BRA	2004	269, 270	Table 1, Table 2, Table 3	Case notifications - infectious	Minas Gerais|BRA_4760	4760	BRA_4760	0				2004	2004	1	0	0	0	7760771						Lineage_4	1	Years	1	All cases	0	1	0	0	0	0	0	All cases	Cross-sectional	114	44407847.5	0.000256711
234	329856	21655812	Brazil	BRA	2004	269, 270	Table 1, Table 2, Table 3	Case notifications - infectious	Minas Gerais|BRA_4760	4760	BRA_4760	0				2004	2004	1	0	0	0	6.78E+14						Lineage_4	3	Years	1	All cases	0	1	0	0	0	0	0	All cases	Cross-sectional	114	44407847.5	0.000256711
235	329856	21655812	Brazil	BRA	2004	269, 270	Table 1, Table 2, Table 3	Case notifications - infectious	Minas Gerais|BRA_4760	4760	BRA_4760	0				2004	2004	1	0	0	0	6.78E+14						Lineage_4	5	Years	1	All cases	0	1	0	0	0	0	0	All cases	Cross-sectional	114	44407847.5	0.000256711
236	329856	21655812	Brazil	BRA	2004	269, 270	Table 1, Table 2, Table 3	Case notifications - infectious	Minas Gerais|BRA_4760	4760	BRA_4760	0				2004	2004	1	0	0	0	7.76E+14						Lineage_4	5	Years	1	All cases	0	1	0	0	0	0	0	All cases	Cross-sectional	114	44407847.5	0.000256711
237	329856	21655812	Brazil	BRA	2004	269, 270	Table 1, Table 2, Table 3	Case notifications - infectious	Minas Gerais|BRA_4760	4760	BRA_4760	0				2004	2004	1	0	0	0	7.76E+14						Lineage_4	2	Years	1	All cases	0	1	0	0	0	0	0	All cases	Cross-sectional	114	44407847.5	0.000256711
238	329856	21655812	Brazil	BRA	2004	269, 270	Table 1, Table 2, Table 3	Case notifications - infectious	Minas Gerais|BRA_4760	4760	BRA_4760	0				2004	2004	1	0	0	0	7.78E+14						Lineage_4	19	Years	1	All cases	0	1	0	0	0	0	0	All cases	Cross-sectional	114	44407847.5	0.000256711
239	329856	21655812	Brazil	BRA	2004	269, 270	Table 1, Table 2, Table 3	Case notifications - infectious	Minas Gerais|BRA_4760	4760	BRA_4760	0				2004	2004	1	0	0	0	7.78E+14						Lineage_4	2	Years	1	All cases	0	1	0	0	0	0	0	All cases	Cross-sectional	114	44407847.5	0.000256711
240	329856	21655812	Brazil	BRA	2004	269, 270	Table 1, Table 2, Table 3	Case notifications - infectious	Minas Gerais|BRA_4760	4760	BRA_4760	0				2004	2004	1	0	0	0	7.78E+14						Lineage_4	6	Years	1	All cases	0	1	0	0	0	0	0	All cases	Cross-sectional	114	44407847.5	0.000256711
241	329856	21655812	Brazil	BRA	2004	269, 270	Table 1, Table 2, Table 3	Case notifications - infectious	Minas Gerais|BRA_4760	4760	BRA_4760	0				2004	2004	1	0	0	0	7.78E+14						Lineage_4	3	Years	1	All cases	0	1	0	0	0	0	0	All cases	Cross-sectional	114	44407847.5	0.000256711
242	329856	21655812	Brazil	BRA	2004	269, 270	Table 1, Table 2, Table 3	Case notifications - infectious	Minas Gerais|BRA_4760	4760	BRA_4760	0				2004	2004	1	0	0	0	7.78E+14						Lineage_4	1	Years	1	All cases	0	1	0	0	0	0	0	All cases	Cross-sectional	114	44407847.5	0.000256711
243	329856	21655812	Brazil	BRA	2004	269, 270	Table 1, Table 2, Table 3	Case notifications - infectious	Minas Gerais|BRA_4760	4760	BRA_4760	0				2004	2004	1	0	0	0	7.78E+14						Lineage_4	6	Years	1	All cases	0	1	0	0	0	0	0	All cases	Cross-sectional	114	44407847.5	0.000256711
244	329856	21655812	Brazil	BRA	2004	269, 270	Table 1, Table 2, Table 3	Case notifications - infectious	Minas Gerais|BRA_4760	4760	BRA_4760	0				2004	2004	1	0	0	0	7.78E+14						Lineage_4	2	Years	1	All cases	0	1	0	0	0	0	0	All cases	Cross-sectional	114	44407847.5	0.000256711
245	329856	21655812	Brazil	BRA	2004	269, 270	Table 1, Table 2, Table 3	Case notifications - infectious	Minas Gerais|BRA_4760	4760	BRA_4760	0				2004	2004	1	0	0	0	7.78E+14						Lineage_4	3	Years	1	All cases	0	1	0	0	0	0	0	All cases	Cross-sectional	114	44407847.5	0.000256711
246	329856	21655812	Brazil	BRA	2004	269, 270	Table 1, Table 2, Table 3	Case notifications - infectious	Minas Gerais|BRA_4760	4760	BRA_4760	0				2004	2004	1	0	0	0	7.00E+14						Lineage_4	1	Years	1	All cases	0	1	0	0	0	0	0	All cases	Cross-sectional	114	44407847.5	0.000256711
247	329856	21655812	Brazil	BRA	2004	269, 270	Table 1, Table 2, Table 3	Case notifications - infectious	Minas Gerais|BRA_4760	4760	BRA_4760	0				2004	2004	1	0	0	0	7.78E+14						Lineage_4	1	Years	1	All cases	0	1	0	0	0	0	0	All cases	Cross-sectional	114	44407847.5	0.000256711
248	329856	21655812	Brazil	BRA	2004	269, 270	Table 1, Table 2, Table 3	Case notifications - infectious	Minas Gerais|BRA_4760	4760	BRA_4760	0				2004	2004	1	0	0	0	7.78E+14						Lineage_4	2	Years	1	All cases	0	1	0	0	0	0	0	All cases	Cross-sectional	114	44407847.5	0.000256711
249	329856	21655812	Brazil	BRA	2004	269, 270	Table 1, Table 2, Table 3	Case notifications - infectious	Minas Gerais|BRA_4760	4760	BRA_4760	0				2004	2004	1	0	0	0	7.78E+14						Lineage_4	3	Years	1	All cases	0	1	0	0	0	0	0	All cases	Cross-sectional	114	44407847.5	0.000256711
250	329856	21655812	Brazil	BRA	2004	269, 270	Table 1, Table 2, Table 3	Case notifications - infectious	Minas Gerais|BRA_4760	4760	BRA_4760	0				2004	2004	1	0	0	0	7.78E+14						Lineage_4	1	Years	1	All cases	0	1	0	0	0	0	0	All cases	Cross-sectional	114	44407847.5	0.000256711
251	329856	21655812	Brazil	BRA	2004	269, 270	Table 1, Table 2, Table 3	Case notifications - infectious	Minas Gerais|BRA_4760	4760	BRA_4760	0				2004	2004	1	0	0	0	7.78E+14						Lineage_4	1	Years	1	All cases	0	1	0	0	0	0	0	All cases	Cross-sectional	114	44407847.5	0.000256711
252	329856	21655812	Brazil	BRA	2004	269, 270	Table 1, Table 2, Table 3	Case notifications - infectious	Minas Gerais|BRA_4760	4760	BRA_4760	0				2004	2004	1	0	0	0	7.78E+14						Lineage_4	1	Years	1	All cases	0	1	0	0	0	0	0	All cases	Cross-sectional	114	44407847.5	0.000256711
253	329856	21655812	Brazil	BRA	2004	269, 270	Table 1, Table 2, Table 3	Case notifications - infectious	Minas Gerais|BRA_4760	4760	BRA_4760	0				2004	2004	1	0	0	0	3.78E+14						Lineage_4	1	Years	1	All cases	0	1	0	0	0	0	0	All cases	Cross-sectional	114	44407847.5	0.000256711
254	329856	21655812	Brazil	BRA	2004	269, 270	Table 1, Table 2, Table 3	Case notifications - infectious	Minas Gerais|BRA_4760	4760	BRA_4760	0				2004	2004	1	0	0	0	6.78E+14						Lineage_4	2	Years	1	All cases	0	1	0	0	0	0	0	All cases	Cross-sectional	114	44407847.5	0.000256711
255	329856	21655812	Brazil	BRA	2004	269, 270	Table 1, Table 2, Table 3	Case notifications - infectious	Minas Gerais|BRA_4760	4760	BRA_4760	0				2004	2004	1	0	0	0	7.76E+14						Lineage_4	2	Years	1	All cases	0	1	0	0	0	0	0	All cases	Cross-sectional	114	44407847.5	0.000256711
256	329856	21655812	Brazil	BRA	2004	269, 270	Table 1, Table 2, Table 3	Case notifications - infectious	Minas Gerais|BRA_4760	4760	BRA_4760	0				2004	2004	1	0	0	0	7.77E+14						Lineage_4	1	Years	1	All cases	0	1	0	0	0	0	0	All cases	Cross-sectional	114	44407847.5	0.000256711
257	329856	21655812	Brazil	BRA	2004	269, 270	Table 1, Table 2, Table 3	Case notifications - infectious	Minas Gerais|BRA_4760	4760	BRA_4760	0				2004	2004	1	0	0	0	7.78E+14						Lineage_4	3	Years	1	All cases	0	1	0	0	0	0	0	All cases	Cross-sectional	114	44407847.5	0.000256711
258	329856	21655812	Brazil	BRA	2004	269, 270	Table 1, Table 2, Table 3	Case notifications - infectious	Minas Gerais|BRA_4760	4760	BRA_4760	0				2004	2004	1	0	0	0	7.78E+14						Lineage_4	1	Years	1	All cases	0	1	0	0	0	0	0	All cases	Cross-sectional	114	44407847.5	0.000256711
259	329856	21655812	Brazil	BRA	2004	269, 270	Table 1, Table 2, Table 3	Case notifications - infectious	Minas Gerais|BRA_4760	4760	BRA_4760	0				2004	2004	1	0	0	0	7.76E+14						Lineage_4	1	Years	1	All cases	0	1	0	0	0	0	0	All cases	Cross-sectional	114	44407847.5	0.000256711
260	329856	21655812	Brazil	BRA	2004	269, 270	Table 1, Table 2, Table 3	Case notifications - infectious	Minas Gerais|BRA_4760	4760	BRA_4760	0				2004	2004	1	0	0	0	7.78E+14						Lineage_4	1	Years	1	All cases	0	1	0	0	0	0	0	All cases	Cross-sectional	114	44407847.5	0.000256711
261	329856	21655812	Brazil	BRA	2004	269, 270	Table 1, Table 2, Table 3	Case notifications - infectious	Minas Gerais|BRA_4760	4760	BRA_4760	0				2004	2004	1	0	0	0	5.78E+14						Lineage_4	1	Years	1	All cases	0	1	0	0	0	0	0	All cases	Cross-sectional	114	44407847.5	0.000256711
262	329856	21655812	Brazil	BRA	2004	269, 270	Table 1, Table 2, Table 3	Case notifications - infectious	Minas Gerais|BRA_4760	4760	BRA_4760	0				2004	2004	1	0	0	0	7.78E+14						Lineage_4	1	Years	1	All cases	0	1	0	0	0	0	0	All cases	Cross-sectional	114	44407847.5	0.000256711
263	329856	21655812	Brazil	BRA	2004	269, 270	Table 1, Table 2, Table 3	Case notifications - infectious	Minas Gerais|BRA_4760	4760	BRA_4760	0				2004	2004	1	0	0	0	7.77E+14						Lineage_4	1	Years	1	All cases	0	1	0	0	0	0	0	All cases	Cross-sectional	114	44407847.5	0.000256711
264	329856	21655812	Brazil	BRA	2004	269, 270	Table 1, Table 2, Table 3	Case notifications - infectious	Minas Gerais|BRA_4760	4760	BRA_4760	0				2004	2004	1	0	0	0	7.78E+14						Lineage_4	1	Years	1	All cases	0	1	0	0	0	0	0	All cases	Cross-sectional	114	44407847.5	0.000256711
265	329856	21655812	Brazil	BRA	2004	269, 270	Table 1, Table 2, Table 3	Case notifications - infectious	Minas Gerais|BRA_4760	4760	BRA_4760	0				2004	2004	1	0	0	0	7.40E+14						Lineage_4	3	Years	1	All cases	0	1	0	0	0	0	0	All cases	Cross-sectional	114	44407847.5	0.000256711
266	329856	21655812	Brazil	BRA	2004	269, 270	Table 1, Table 2, Table 3	Case notifications - infectious	Minas Gerais|BRA_4760	4760	BRA_4760	0				2004	2004	1	0	0	0	7.78E+14						Lineage_4	1	Years	1	All cases	0	1	0	0	0	0	0	All cases	Cross-sectional	114	44407847.5	0.000256711
267	329856	21655812	Brazil	BRA	2004	269, 270	Table 1, Table 2, Table 3	Case notifications - infectious	Minas Gerais|BRA_4760	4760	BRA_4760	0				2004	2004	1	0	0	0	7.37E+14						Lineage_4	1	Years	1	All cases	0	1	0	0	0	0	0	All cases	Cross-sectional	114	44407847.5	0.000256711
268	329856	21655812	Brazil	BRA	2004	269, 270	Table 1, Table 2, Table 3	Case notifications - infectious	Minas Gerais|BRA_4760	4760	BRA_4760	0				2004	2004	1	0	0	0	3.77E+13						Lineage_1	1	Years	1	All cases	0	1	0	0	0	0	0	All cases	Cross-sectional	114	44407847.5	0.000256711
269	329856	21655812	Brazil	BRA	2004	269, 270	Table 1, Table 2, Table 3	Case notifications - infectious	Minas Gerais|BRA_4760	4760	BRA_4760	0				2004	2004	1	0	0	0	7.78E+14						Lineage_4	2	Years	1	All cases	0	1	0	0	0	0	0	All cases	Cross-sectional	114	44407847.5	0.000256711
270	329856	21655812	Brazil	BRA	2004	269, 270	Table 1, Table 2, Table 3	Case notifications - infectious	Minas Gerais|BRA_4760	4760	BRA_4760	0				2004	2004	1	0	0	0	4.74E+14						Lineage_Maf	1	Years	1	All cases	0	1	0	0	0	0	0	All cases	Cross-sectional	114	44407847.5	0.000256711
271	329856	21655812	Brazil	BRA	2004	269, 270	Table 1, Table 2, Table 3	Case notifications - infectious	Minas Gerais|BRA_4760	4760	BRA_4760	0				2004	2004	1	0	0	0	7.78E+14						Lineage_4	1	Years	1	All cases	0	1	0	0	0	0	0	All cases	Cross-sectional	114	44407847.5	0.000256711
272	329856	21655812	Brazil	BRA	2004	269, 270	Table 1, Table 2, Table 3	Case notifications - infectious	Minas Gerais|BRA_4760	4760	BRA_4760	0				2004	2004	1	0	0	0	7.78E+14						Lineage_4	1	Years	1	All cases	0	1	0	0	0	0	0	All cases	Cross-sectional	114	44407847.5	0.000256711
273	336189	29081357	Brazil	BRA	2004	64	Text	Surveillance - facility	Par�|BRA_4763	4763	BRA_4763	0				1998	2011	1	0	0	0				LAM			Lineage_4	402	Years	13	All cases	0	1	0	0	0	0	0	All cases	Cross-sectional	980	44407847.5	0.002206817
274	336189	29081357	Brazil	BRA	2004	64	Text	Surveillance - facility	Par�|BRA_4763	4763	BRA_4763	0				1998	2011	1	0	0	0				T			Lineage_4	185	Years	13	All cases	0	1	0	0	0	0	0	All cases	Cross-sectional	980	44407847.5	0.002206817
275	336189	29081357	Brazil	BRA	2004	64	Text	Surveillance - facility	Par�|BRA_4763	4763	BRA_4763	0				1998	2011	1	0	0	0				Haarlem			Lineage_4	124	Years	13	All cases	0	1	0	0	0	0	0	All cases	Cross-sectional	980	44407847.5	0.002206817
276	336189	29081357	Brazil	BRA	2004	64	Text	Surveillance - facility	Par�|BRA_4763	4763	BRA_4763	0				1998	2011	1	0	0	0				EAI			Lineage_1	97	Years	13	All cases	0	1	0	0	0	0	0	All cases	Cross-sectional	980	44407847.5	0.002206817
277	336189	29081357	Brazil	BRA	2004	64	Text	Surveillance - facility	Par�|BRA_4763	4763	BRA_4763	0				1998	2011	1	0	0	0				X			Lineage_4	82	Years	13	All cases	0	1	0	0	0	0	0	All cases	Cross-sectional	980	44407847.5	0.002206817
278	336189	29081357	Brazil	BRA	2004	64	Text	Surveillance - facility	Par�|BRA_4763	4763	BRA_4763	0				1998	2011	1	0	0	0				Manu			Lineage_4	18	Years	13	All cases	0	1	0	0	0	0	0	All cases	Cross-sectional	980	44407847.5	0.002206817
279	336189	29081357	Brazil	BRA	2004	64	Text	Surveillance - facility	Par�|BRA_4763	4763	BRA_4763	0				1998	2011	1	0	0	0				S			Lineage_4	9	Years	13	All cases	0	1	0	0	0	0	0	All cases	Cross-sectional	980	44407847.5	0.002206817
280	336189	29081357	Brazil	BRA	2004	64	Text	Surveillance - facility	Par�|BRA_4763	4763	BRA_4763	0				1998	2011	1	0	0	0				CAS			Lineage_3	6	Years	13	All cases	0	1	0	0	0	0	0	All cases	Cross-sectional	980	44407847.5	0.002206817
281	336189	29081357	Brazil	BRA	2004	64	Text	Surveillance - facility	Par�|BRA_4763	4763	BRA_4763	0				1998	2011	1	0	0	0				Ural			Lineage_4	1	Years	13	All cases	0	1	0	0	0	0	0	All cases	Cross-sectional	980	44407847.5	0.002206817
282	336189	29081357	Brazil	BRA	2004	64	Text	Surveillance - facility	Par�|BRA_4763	4763	BRA_4763	0				1998	2011	1	0	0	0				Unknown			Lineage_Other	56	Years	13	All cases	0	1	0	0	0	0	0	All cases	Cross-sectional	980	44407847.5	0.002206817
283	329729	19767863	Brazil	BRA	2006	895	Table 2	Case notifications - infectious	Rio Grande do Sul|BRA_4772	4772	BRA_4772	1	Admin 2	2	Porto Alegre	2005	2007	1	0	0	0				T1			Lineage_4	15	Years	2	All new patients	0	1	0	0	0	0	0	All cases	Cross-sectional	135	44721784.97	0.000301866
284	329729	19767863	Brazil	BRA	2006	895	Table 2	Case notifications - infectious	Rio Grande do Sul|BRA_4772	4772	BRA_4772	1	Admin 2	2	Porto Alegre	2005	2007	1	0	0	0				T4-CEU1			Lineage_4	14	Years	2	All new patients	0	1	0	0	0	0	0	All cases	Cross-sectional	135	44721784.97	0.000301866
285	329729	19767863	Brazil	BRA	2006	895	Table 2	Case notifications - infectious	Rio Grande do Sul|BRA_4772	4772	BRA_4772	1	Admin 2	2	Porto Alegre	2005	2007	1	0	0	0				LAM2			Lineage_4	14	Years	2	All new patients	0	1	0	0	0	0	0	All cases	Cross-sectional	135	44721784.97	0.000301866
286	329729	19767863	Brazil	BRA	2006	895	Table 2	Case notifications - infectious	Rio Grande do Sul|BRA_4772	4772	BRA_4772	1	Admin 2	2	Porto Alegre	2005	2007	1	0	0	0				LAM1			Lineage_4	11	Years	2	All new patients	0	1	0	0	0	0	0	All cases	Cross-sectional	135	44721784.97	0.000301866
287	329729	19767863	Brazil	BRA	2006	895	Table 2	Case notifications - infectious	Rio Grande do Sul|BRA_4772	4772	BRA_4772	1	Admin 2	2	Porto Alegre	2005	2007	1	0	0	0				LAM9			Lineage_4	8	Years	2	All new patients	0	1	0	0	0	0	0	All cases	Cross-sectional	135	44721784.97	0.000301866
288	329729	19767863	Brazil	BRA	2006	895	Table 2	Case notifications - infectious	Rio Grande do Sul|BRA_4772	4772	BRA_4772	1	Admin 2	2	Porto Alegre	2005	2007	1	0	0	0				U			Lineage_Other	6	Years	2	All new patients	0	1	0	0	0	0	0	All cases	Cross-sectional	135	44721784.97	0.000301866
289	329729	19767863	Brazil	BRA	2006	895	Table 2	Case notifications - infectious	Rio Grande do Sul|BRA_4772	4772	BRA_4772	1	Admin 2	2	Porto Alegre	2005	2007	1	0	0	0				S			Lineage_4	6	Years	2	All new patients	0	1	0	0	0	0	0	All cases	Cross-sectional	135	44721784.97	0.000301866
290	329729	19767863	Brazil	BRA	2006	895	Table 2	Case notifications - infectious	Rio Grande do Sul|BRA_4772	4772	BRA_4772	1	Admin 2	2	Porto Alegre	2005	2007	1	0	0	0				LAM3			Lineage_4	5	Years	2	All new patients	0	1	0	0	0	0	0	All cases	Cross-sectional	135	44721784.97	0.000301866
291	329729	19767863	Brazil	BRA	2006	895	Table 2	Case notifications - infectious	Rio Grande do Sul|BRA_4772	4772	BRA_4772	1	Admin 2	2	Porto Alegre	2005	2007	1	0	0	0				H3			Lineage_4	5	Years	2	All new patients	0	1	0	0	0	0	0	All cases	Cross-sectional	135	44721784.97	0.000301866
292	329729	19767863	Brazil	BRA	2006	895	Table 2	Case notifications - infectious	Rio Grande do Sul|BRA_4772	4772	BRA_4772	1	Admin 2	2	Porto Alegre	2005	2007	1	0	0	0				LAM9			Lineage_4	4	Years	2	All new patients	0	1	0	0	0	0	0	All cases	Cross-sectional	135	44721784.97	0.000301866
293	329729	19767863	Brazil	BRA	2006	895	Table 2	Case notifications - infectious	Rio Grande do Sul|BRA_4772	4772	BRA_4772	1	Admin 2	2	Porto Alegre	2005	2007	1	0	0	0				H1			Lineage_4	3	Years	2	All new patients	0	1	0	0	0	0	0	All cases	Cross-sectional	135	44721784.97	0.000301866
294	329729	19767863	Brazil	BRA	2006	895	Table 2	Case notifications - infectious	Rio Grande do Sul|BRA_4772	4772	BRA_4772	1	Admin 2	2	Porto Alegre	2005	2007	1	0	0	0				Unknown			Lineage_Other	3	Years	2	All new patients	0	1	0	0	0	0	0	All cases	Cross-sectional	135	44721784.97	0.000301866
295	329729	19767863	Brazil	BRA	2006	895	Table 2	Case notifications - infectious	Rio Grande do Sul|BRA_4772	4772	BRA_4772	1	Admin 2	2	Porto Alegre	2005	2007	1	0	0	0				LAM6			Lineage_4	2	Years	2	All new patients	0	1	0	0	0	0	0	All cases	Cross-sectional	135	44721784.97	0.000301866
296	329729	19767863	Brazil	BRA	2006	895	Table 2	Case notifications - infectious	Rio Grande do Sul|BRA_4772	4772	BRA_4772	1	Admin 2	2	Porto Alegre	2005	2007	1	0	0	0				T2			Lineage_4	2	Years	2	All new patients	0	1	0	0	0	0	0	All cases	Cross-sectional	135	44721784.97	0.000301866
297	329729	19767863	Brazil	BRA	2006	895	Table 2	Case notifications - infectious	Rio Grande do Sul|BRA_4772	4772	BRA_4772	1	Admin 2	2	Porto Alegre	2005	2007	1	0	0	0				U			Lineage_Other	2	Years	2	All new patients	0	1	0	0	0	0	0	All cases	Cross-sectional	135	44721784.97	0.000301866
298	329729	19767863	Brazil	BRA	2006	895	Table 2	Case notifications - infectious	Rio Grande do Sul|BRA_4772	4772	BRA_4772	1	Admin 2	2	Porto Alegre	2005	2007	1	0	0	0				T5-Madrid2			Lineage_4	2	Years	2	All new patients	0	1	0	0	0	0	0	All cases	Cross-sectional	135	44721784.97	0.000301866
299	329729	19767863	Brazil	BRA	2006	895	Table 2	Case notifications - infectious	Rio Grande do Sul|BRA_4772	4772	BRA_4772	1	Admin 2	2	Porto Alegre	2005	2007	1	0	0	0				LAM3			Lineage_4	2	Years	2	All new patients	0	1	0	0	0	0	0	All cases	Cross-sectional	135	44721784.97	0.000301866
300	329729	19767863	Brazil	BRA	2006	895	Table 2	Case notifications - infectious	Rio Grande do Sul|BRA_4772	4772	BRA_4772	1	Admin 2	2	Porto Alegre	2005	2007	1	0	0	0				H1			Lineage_4	2	Years	2	All new patients	0	1	0	0	0	0	0	All cases	Cross-sectional	135	44721784.97	0.000301866
301	329729	19767863	Brazil	BRA	2006	895	Table 2	Case notifications - infectious	Rio Grande do Sul|BRA_4772	4772	BRA_4772	1	Admin 2	2	Porto Alegre	2005	2007	1	0	0	0				H3			Lineage_4	2	Years	2	All new patients	0	1	0	0	0	0	0	All cases	Cross-sectional	135	44721784.97	0.000301866
302	329729	19767863	Brazil	BRA	2006	895	Table 2	Case notifications - infectious	Rio Grande do Sul|BRA_4772	4772	BRA_4772	1	Admin 2	2	Porto Alegre	2005	2007	1	0	0	0				X2			Lineage_4	2	Years	2	All new patients	0	1	0	0	0	0	0	All cases	Cross-sectional	135	44721784.97	0.000301866
303	329729	19767863	Brazil	BRA	2006	895	Table 2	Case notifications - infectious	Rio Grande do Sul|BRA_4772	4772	BRA_4772	1	Admin 2	2	Porto Alegre	2005	2007	1	0	0	0				Unknown			Lineage_Other	2	Years	2	All new patients	0	1	0	0	0	0	0	All cases	Cross-sectional	135	44721784.97	0.000301866
304	329729	19767863	Brazil	BRA	2006	895	Table 2	Case notifications - infectious	Rio Grande do Sul|BRA_4772	4772	BRA_4772	1	Admin 2	2	Porto Alegre	2005	2007	1	0	0	0				H2			Lineage_3	1	Years	2	All new patients	0	1	0	0	0	0	0	All cases	Cross-sectional	135	44721784.97	0.000301866
305	329729	19767863	Brazil	BRA	2006	895	Table 2	Case notifications - infectious	Rio Grande do Sul|BRA_4772	4772	BRA_4772	1	Admin 2	2	Porto Alegre	2005	2007	1	0	0	0				H3			Lineage_4	1	Years	2	All new patients	0	1	0	0	0	0	0	All cases	Cross-sectional	135	44721784.97	0.000301866
306	329729	19767863	Brazil	BRA	2006	895	Table 2	Case notifications - infectious	Rio Grande do Sul|BRA_4772	4772	BRA_4772	1	Admin 2	2	Porto Alegre	2005	2007	1	0	0	0				H3			Lineage_4	1	Years	2	All new patients	0	1	0	0	0	0	0	All cases	Cross-sectional	135	44721784.97	0.000301866
307	329729	19767863	Brazil	BRA	2006	895	Table 2	Case notifications - infectious	Rio Grande do Sul|BRA_4772	4772	BRA_4772	1	Admin 2	2	Porto Alegre	2005	2007	1	0	0	0				LAM1			Lineage_4	1	Years	2	All new patients	0	1	0	0	0	0	0	All cases	Cross-sectional	135	44721784.97	0.000301866
308	329729	19767863	Brazil	BRA	2006	895	Table 2	Case notifications - infectious	Rio Grande do Sul|BRA_4772	4772	BRA_4772	1	Admin 2	2	Porto Alegre	2005	2007	1	0	0	0				LAM4			Lineage_4	1	Years	2	All new patients	0	1	0	0	0	0	0	All cases	Cross-sectional	135	44721784.97	0.000301866
309	329729	19767863	Brazil	BRA	2006	895	Table 2	Case notifications - infectious	Rio Grande do Sul|BRA_4772	4772	BRA_4772	1	Admin 2	2	Porto Alegre	2005	2007	1	0	0	0				LAM5			Lineage_4	1	Years	2	All new patients	0	1	0	0	0	0	0	All cases	Cross-sectional	135	44721784.97	0.000301866
310	329729	19767863	Brazil	BRA	2006	895	Table 2	Case notifications - infectious	Rio Grande do Sul|BRA_4772	4772	BRA_4772	1	Admin 2	2	Porto Alegre	2005	2007	1	0	0	0				LAM5			Lineage_4	1	Years	2	All new patients	0	1	0	0	0	0	0	All cases	Cross-sectional	135	44721784.97	0.000301866
311	329729	19767863	Brazil	BRA	2006	895	Table 2	Case notifications - infectious	Rio Grande do Sul|BRA_4772	4772	BRA_4772	1	Admin 2	2	Porto Alegre	2005	2007	1	0	0	0				LAM9			Lineage_4	1	Years	2	All new patients	0	1	0	0	0	0	0	All cases	Cross-sectional	135	44721784.97	0.000301866
312	329729	19767863	Brazil	BRA	2006	895	Table 2	Case notifications - infectious	Rio Grande do Sul|BRA_4772	4772	BRA_4772	1	Admin 2	2	Porto Alegre	2005	2007	1	0	0	0				S			Lineage_4	1	Years	2	All new patients	0	1	0	0	0	0	0	All cases	Cross-sectional	135	44721784.97	0.000301866
313	329729	19767863	Brazil	BRA	2006	895	Table 2	Case notifications - infectious	Rio Grande do Sul|BRA_4772	4772	BRA_4772	1	Admin 2	2	Porto Alegre	2005	2007	1	0	0	0				S			Lineage_4	1	Years	2	All new patients	0	1	0	0	0	0	0	All cases	Cross-sectional	135	44721784.97	0.000301866
314	329729	19767863	Brazil	BRA	2006	895	Table 2	Case notifications - infectious	Rio Grande do Sul|BRA_4772	4772	BRA_4772	1	Admin 2	2	Porto Alegre	2005	2007	1	0	0	0				T1			Lineage_4	1	Years	2	All new patients	0	1	0	0	0	0	0	All cases	Cross-sectional	135	44721784.97	0.000301866
315	329729	19767863	Brazil	BRA	2006	895	Table 2	Case notifications - infectious	Rio Grande do Sul|BRA_4772	4772	BRA_4772	1	Admin 2	2	Porto Alegre	2005	2007	1	0	0	0				T1			Lineage_4	1	Years	2	All new patients	0	1	0	0	0	0	0	All cases	Cross-sectional	135	44721784.97	0.000301866
316	329729	19767863	Brazil	BRA	2006	895	Table 2	Case notifications - infectious	Rio Grande do Sul|BRA_4772	4772	BRA_4772	1	Admin 2	2	Porto Alegre	2005	2007	1	0	0	0				T3			Lineage_4	1	Years	2	All new patients	0	1	0	0	0	0	0	All cases	Cross-sectional	135	44721784.97	0.000301866
317	329729	19767863	Brazil	BRA	2006	895	Table 2	Case notifications - infectious	Rio Grande do Sul|BRA_4772	4772	BRA_4772	1	Admin 2	2	Porto Alegre	2005	2007	1	0	0	0				U			Lineage_Other	1	Years	2	All new patients	0	1	0	0	0	0	0	All cases	Cross-sectional	135	44721784.97	0.000301866
318	329729	19767863	Brazil	BRA	2006	895	Table 2	Case notifications - infectious	Rio Grande do Sul|BRA_4772	4772	BRA_4772	1	Admin 2	2	Porto Alegre	2005	2007	1	0	0	0				U			Lineage_Other	1	Years	2	All new patients	0	1	0	0	0	0	0	All cases	Cross-sectional	135	44721784.97	0.000301866
319	329729	19767863	Brazil	BRA	2006	895	Table 2	Case notifications - infectious	Rio Grande do Sul|BRA_4772	4772	BRA_4772	1	Admin 2	2	Porto Alegre	2005	2007	1	0	0	0				X3			Lineage_4	1	Years	2	All new patients	0	1	0	0	0	0	0	All cases	Cross-sectional	135	44721784.97	0.000301866
320	329729	19767863	Brazil	BRA	2006	895	Table 2	Case notifications - infectious	Rio Grande do Sul|BRA_4772	4772	BRA_4772	1	Admin 2	2	Porto Alegre	2005	2007	1	0	0	0				T1			Lineage_4	1	Years	2	All new patients	0	1	0	0	0	0	0	All cases	Cross-sectional	135	44721784.97	0.000301866
321	329729	19767863	Brazil	BRA	2006	895	Table 2	Case notifications - infectious	Rio Grande do Sul|BRA_4772	4772	BRA_4772	1	Admin 2	2	Porto Alegre	2005	2007	1	0	0	0				LAM2			Lineage_4	1	Years	2	All new patients	0	1	0	0	0	0	0	All cases	Cross-sectional	135	44721784.97	0.000301866
322	329729	19767863	Brazil	BRA	2006	895	Table 2	Case notifications - infectious	Rio Grande do Sul|BRA_4772	4772	BRA_4772	1	Admin 2	2	Porto Alegre	2005	2007	1	0	0	0				Unknown			Lineage_Other	1	Years	2	All new patients	0	1	0	0	0	0	0	All cases	Cross-sectional	135	44721784.97	0.000301866
323	329729	19767863	Brazil	BRA	2006	895	Table 2	Case notifications - infectious	Rio Grande do Sul|BRA_4772	4772	BRA_4772	1	Admin 2	2	Porto Alegre	2005	2007	1	0	0	0				Unknown			Lineage_Other	1	Years	2	All new patients	0	1	0	0	0	0	0	All cases	Cross-sectional	135	44721784.97	0.000301866
324	329729	19767863	Brazil	BRA	2006	895	Table 2	Case notifications - infectious	Rio Grande do Sul|BRA_4772	4772	BRA_4772	1	Admin 2	2	Porto Alegre	2005	2007	1	0	0	0				Unknown			Lineage_Other	1	Years	2	All new patients	0	1	0	0	0	0	0	All cases	Cross-sectional	135	44721784.97	0.000301866
325	329729	19767863	Brazil	BRA	2006	895	Table 2	Case notifications - infectious	Rio Grande do Sul|BRA_4772	4772	BRA_4772	1	Admin 2	2	Porto Alegre	2005	2007	1	0	0	0				Unknown			Lineage_Other	1	Years	2	All new patients	0	1	0	0	0	0	0	All cases	Cross-sectional	135	44721784.97	0.000301866
326	329729	19767863	Brazil	BRA	2006	895	Table 2	Case notifications - infectious	Rio Grande do Sul|BRA_4772	4772	BRA_4772	1	Admin 2	2	Porto Alegre	2005	2007	1	0	0	0				Unknown			Lineage_Other	1	Years	2	All new patients	0	1	0	0	0	0	0	All cases	Cross-sectional	135	44721784.97	0.000301866
327	328574	19665929	Brazil	BRA	2007	443	Table 1	Case notifications - infectious	Rio Grande do Sul|BRA_4772	4772	BRA_4772	1	Admin 2	2	Rio Grande	2007	2007	1	0	0	0				Haarlem3			Lineage_4	9	Years	1	All new patients	0	1	0	0	0	0	0	All cases	Cross-sectional	65	44870422.57	0.000144862
328	328574	19665929	Brazil	BRA	2007	443	Table 1	Case notifications - infectious	Rio Grande do Sul|BRA_4772	4772	BRA_4772	1	Admin 2	2	Rio Grande	2007	2007	1	0	0	0				Haarlem			Lineage_4	8	Years	1	All new patients	0	1	0	0	0	0	0	All cases	Cross-sectional	65	44870422.57	0.000144862
329	328574	19665929	Brazil	BRA	2007	443	Table 1	Case notifications - infectious	Rio Grande do Sul|BRA_4772	4772	BRA_4772	1	Admin 2	2	Rio Grande	2007	2007	1	0	0	0				T1			Lineage_4	8	Years	1	All new patients	0	1	0	0	0	0	0	All cases	Cross-sectional	65	44870422.57	0.000144862
330	328574	19665929	Brazil	BRA	2007	443	Table 1	Case notifications - infectious	Rio Grande do Sul|BRA_4772	4772	BRA_4772	1	Admin 2	2	Rio Grande	2007	2007	1	0	0	0				LAM9			Lineage_4	6	Years	1	All new patients	0	1	0	0	0	0	0	All cases	Cross-sectional	65	44870422.57	0.000144862
331	328574	19665929	Brazil	BRA	2007	443	Table 1	Case notifications - infectious	Rio Grande do Sul|BRA_4772	4772	BRA_4772	1	Admin 2	2	Rio Grande	2007	2007	1	0	0	0				LAM3			Lineage_4	5	Years	1	All new patients	0	1	0	0	0	0	0	All cases	Cross-sectional	65	44870422.57	0.000144862
332	328574	19665929	Brazil	BRA	2007	443	Table 1	Case notifications - infectious	Rio Grande do Sul|BRA_4772	4772	BRA_4772	1	Admin 2	2	Rio Grande	2007	2007	1	0	0	0				LAM1			Lineage_4	4	Years	1	All new patients	0	1	0	0	0	0	0	All cases	Cross-sectional	65	44870422.57	0.000144862
333	328574	19665929	Brazil	BRA	2007	443	Table 1	Case notifications - infectious	Rio Grande do Sul|BRA_4772	4772	BRA_4772	1	Admin 2	2	Rio Grande	2007	2007	1	0	0	0				LAM2			Lineage_4	3	Years	1	All new patients	0	1	0	0	0	0	0	All cases	Cross-sectional	65	44870422.57	0.000144862
334	328574	19665929	Brazil	BRA	2007	443	Table 1	Case notifications - infectious	Rio Grande do Sul|BRA_4772	4772	BRA_4772	1	Admin 2	2	Rio Grande	2007	2007	1	0	0	0				LAM6			Lineage_4	2	Years	1	All new patients	0	1	0	0	0	0	0	All cases	Cross-sectional	65	44870422.57	0.000144862
335	328574	19665929	Brazil	BRA	2007	443	Table 1	Case notifications - infectious	Rio Grande do Sul|BRA_4772	4772	BRA_4772	1	Admin 2	2	Rio Grande	2007	2007	1	0	0	0				Haarlem			Lineage_4	2	Years	1	All new patients	0	1	0	0	0	0	0	All cases	Cross-sectional	65	44870422.57	0.000144862
336	328574	19665929	Brazil	BRA	2007	443	Table 1	Case notifications - infectious	Rio Grande do Sul|BRA_4772	4772	BRA_4772	1	Admin 2	2	Rio Grande	2007	2007	1	0	0	0				T			Lineage_4	2	Years	1	All new patients	0	1	0	0	0	0	0	All cases	Cross-sectional	65	44870422.57	0.000144862
337	328574	19665929	Brazil	BRA	2007	443	Table 1	Case notifications - infectious	Rio Grande do Sul|BRA_4772	4772	BRA_4772	1	Admin 2	2	Rio Grande	2007	2007	1	0	0	0				T			Lineage_4	1	Years	1	All new patients	0	1	0	0	0	0	0	All cases	Cross-sectional	65	44870422.57	0.000144862
338	328574	19665929	Brazil	BRA	2007	443	Table 1	Case notifications - infectious	Rio Grande do Sul|BRA_4772	4772	BRA_4772	1	Admin 2	2	Rio Grande	2007	2007	1	0	0	0				LAM			Lineage_4	1	Years	1	All new patients	0	1	0	0	0	0	0	All cases	Cross-sectional	65	44870422.57	0.000144862
339	328574	19665929	Brazil	BRA	2007	443	Table 1	Case notifications - infectious	Rio Grande do Sul|BRA_4772	4772	BRA_4772	1	Admin 2	2	Rio Grande	2007	2007	1	0	0	0				U			Lineage_Other	1	Years	1	All new patients	0	1	0	0	0	0	0	All cases	Cross-sectional	65	44870422.57	0.000144862
340	328574	19665929	Brazil	BRA	2007	443	Table 1	Case notifications - infectious	Rio Grande do Sul|BRA_4772	4772	BRA_4772	1	Admin 2	2	Rio Grande	2007	2007	1	0	0	0				T			Lineage_4	1	Years	1	All new patients	0	1	0	0	0	0	0	All cases	Cross-sectional	65	44870422.57	0.000144862
341	328574	19665929	Brazil	BRA	2007	443	Table 1	Case notifications - infectious	Rio Grande do Sul|BRA_4772	4772	BRA_4772	1	Admin 2	2	Rio Grande	2007	2007	1	0	0	0				LAM			Lineage_4	1	Years	1	All new patients	0	1	0	0	0	0	0	All cases	Cross-sectional	65	44870422.57	0.000144862
342	328574	19665929	Brazil	BRA	2007	443	Table 1	Case notifications - infectious	Rio Grande do Sul|BRA_4772	4772	BRA_4772	1	Admin 2	2	Rio Grande	2007	2007	1	0	0	0				U			Lineage_Other	1	Years	1	All new patients	0	1	0	0	0	0	0	All cases	Cross-sectional	65	44870422.57	0.000144862
343	328574	19665929	Brazil	BRA	2007	443	Table 1	Case notifications - infectious	Rio Grande do Sul|BRA_4772	4772	BRA_4772	1	Admin 2	2	Rio Grande	2007	2007	1	0	0	0				LAM			Lineage_4	1	Years	1	All new patients	0	1	0	0	0	0	0	All cases	Cross-sectional	65	44870422.57	0.000144862
344	328574	19665929	Brazil	BRA	2007	443	Table 1	Case notifications - infectious	Rio Grande do Sul|BRA_4772	4772	BRA_4772	1	Admin 2	2	Rio Grande	2007	2007	1	0	0	0				LAM			Lineage_4	1	Years	1	All new patients	0	1	0	0	0	0	0	All cases	Cross-sectional	65	44870422.57	0.000144862
345	328574	19665929	Brazil	BRA	2007	443	Table 1	Case notifications - infectious	Rio Grande do Sul|BRA_4772	4772	BRA_4772	1	Admin 2	2	Rio Grande	2007	2007	1	0	0	0				Haarlem1			Lineage_4	1	Years	1	All new patients	0	1	0	0	0	0	0	All cases	Cross-sectional	65	44870422.57	0.000144862
346	328574	19665929	Brazil	BRA	2007	443	Table 1	Case notifications - infectious	Rio Grande do Sul|BRA_4772	4772	BRA_4772	1	Admin 2	2	Rio Grande	2007	2007	1	0	0	0				LAM			Lineage_4	1	Years	1	All new patients	0	1	0	0	0	0	0	All cases	Cross-sectional	65	44870422.57	0.000144862
347	328574	19665929	Brazil	BRA	2007	443	Table 1	Case notifications - infectious	Rio Grande do Sul|BRA_4772	4772	BRA_4772	1	Admin 2	2	Rio Grande	2007	2007	1	0	0	0				T			Lineage_4	1	Years	1	All new patients	0	1	0	0	0	0	0	All cases	Cross-sectional	65	44870422.57	0.000144862
348	328574	19665929	Brazil	BRA	2007	443	Table 1	Case notifications - infectious	Rio Grande do Sul|BRA_4772	4772	BRA_4772	1	Admin 2	2	Rio Grande	2007	2007	1	0	0	0				LAM			Lineage_4	1	Years	1	All new patients	0	1	0	0	0	0	0	All cases	Cross-sectional	65	44870422.57	0.000144862
349	328574	19665929	Brazil	BRA	2007	443	Table 1	Case notifications - infectious	Rio Grande do Sul|BRA_4772	4772	BRA_4772	1	Admin 2	2	Rio Grande	2007	2007	1	0	0	0				Other			Lineage_Other	4	Years	1	All new patients	0	1	0	0	0	0	0	All cases	Cross-sectional	65	44870422.57	0.000144862
350	328559	21801364	Brazil	BRA	2007	269	Table 1	Case notifications - infectious	S�o Paulo|BRA_4775	4775	BRA_4775	1	Admin 2	2	Sao Paulo City	2006	2008	1	0	0	0	7.78E+14						Lineage_4	1	Years	2	All new patients	0	1	0	0	0	0	0	All cases	Cross-sectional	93	44870422.57	0.000207263
351	328559	21801364	Brazil	BRA	2007	269	Table 1	Case notifications - infectious	S�o Paulo|BRA_4775	4775	BRA_4775	1	Admin 2	2	Sao Paulo City	2006	2008	1	0	0	0	7.78E+14						Lineage_4	1	Years	2	All new patients	0	1	0	0	0	0	0	All cases	Cross-sectional	93	44870422.57	0.000207263
352	328559	21801364	Brazil	BRA	2007	269	Table 1	Case notifications - infectious	S�o Paulo|BRA_4775	4775	BRA_4775	1	Admin 2	2	Sao Paulo City	2006	2008	1	0	0	0	7.78E+14						Lineage_4	2	Years	2	All new patients	0	1	0	0	0	0	0	All cases	Cross-sectional	93	44870422.57	0.000207263
353	328559	21801364	Brazil	BRA	2007	269	Table 1	Case notifications - infectious	S�o Paulo|BRA_4775	4775	BRA_4775	1	Admin 2	2	Sao Paulo City	2006	2008	1	0	0	0	7.77E+14						Lineage_4	1	Years	2	All new patients	0	1	0	0	0	0	0	All cases	Cross-sectional	93	44870422.57	0.000207263
354	328559	21801364	Brazil	BRA	2007	269	Table 1	Case notifications - infectious	S�o Paulo|BRA_4775	4775	BRA_4775	1	Admin 2	2	Sao Paulo City	2006	2008	1	0	0	0	7.78E+14						Lineage_4	2	Years	2	All new patients	0	1	0	0	0	0	0	All cases	Cross-sectional	93	44870422.57	0.000207263
355	328559	21801364	Brazil	BRA	2007	269	Table 1	Case notifications - infectious	S�o Paulo|BRA_4775	4775	BRA_4775	1	Admin 2	2	Sao Paulo City	2006	2008	1	0	0	0	7.78E+14						Lineage_4	1	Years	2	All new patients	0	1	0	0	0	0	0	All cases	Cross-sectional	93	44870422.57	0.000207263
356	328559	21801364	Brazil	BRA	2007	269	Table 1	Case notifications - infectious	S�o Paulo|BRA_4775	4775	BRA_4775	1	Admin 2	2	Sao Paulo City	2006	2008	1	0	0	0	7.78E+14						Lineage_4	2	Years	2	All new patients	0	1	0	0	0	0	0	All cases	Cross-sectional	93	44870422.57	0.000207263
357	328559	21801364	Brazil	BRA	2007	269	Table 1	Case notifications - infectious	S�o Paulo|BRA_4775	4775	BRA_4775	1	Admin 2	2	Sao Paulo City	2006	2008	1	0	0	0	7.78E+14						Lineage_4	10	Years	2	All new patients	0	1	0	0	0	0	0	All cases	Cross-sectional	93	44870422.57	0.000207263
358	328559	21801364	Brazil	BRA	2007	269	Table 1	Case notifications - infectious	S�o Paulo|BRA_4775	4775	BRA_4775	1	Admin 2	2	Sao Paulo City	2006	2008	1	0	0	0	7.78E+14						Lineage_4	1	Years	2	All new patients	0	1	0	0	0	0	0	All cases	Cross-sectional	93	44870422.57	0.000207263
359	328559	21801364	Brazil	BRA	2007	269	Table 1	Case notifications - infectious	S�o Paulo|BRA_4775	4775	BRA_4775	1	Admin 2	2	Sao Paulo City	2006	2008	1	0	0	0	7.78E+14						Lineage_4	8	Years	2	All new patients	0	1	0	0	0	0	0	All cases	Cross-sectional	93	44870422.57	0.000207263
360	328559	21801364	Brazil	BRA	2007	269	Table 1	Case notifications - infectious	S�o Paulo|BRA_4775	4775	BRA_4775	1	Admin 2	2	Sao Paulo City	2006	2008	1	0	0	0	7.78E+14						Lineage_4	4	Years	2	All new patients	0	1	0	0	0	0	0	All cases	Cross-sectional	93	44870422.57	0.000207263
361	328559	21801364	Brazil	BRA	2007	269	Table 1	Case notifications - infectious	S�o Paulo|BRA_4775	4775	BRA_4775	1	Admin 2	2	Sao Paulo City	2006	2008	1	0	0	0	7.77E+14						Lineage_4	1	Years	2	All new patients	0	1	0	0	0	0	0	All cases	Cross-sectional	93	44870422.57	0.000207263
362	328559	21801364	Brazil	BRA	2007	269	Table 1	Case notifications - infectious	S�o Paulo|BRA_4775	4775	BRA_4775	1	Admin 2	2	Sao Paulo City	2006	2008	1	0	0	0	7.76E+14						Lineage_4	1	Years	2	All new patients	0	1	0	0	0	0	0	All cases	Cross-sectional	93	44870422.57	0.000207263
363	328559	21801364	Brazil	BRA	2007	269	Table 1	Case notifications - infectious	S�o Paulo|BRA_4775	4775	BRA_4775	1	Admin 2	2	Sao Paulo City	2006	2008	1	0	0	0	7.77E+14						Lineage_4	1	Years	2	All new patients	0	1	0	0	0	0	0	All cases	Cross-sectional	93	44870422.57	0.000207263
364	328559	21801364	Brazil	BRA	2007	269	Table 1	Case notifications - infectious	S�o Paulo|BRA_4775	4775	BRA_4775	1	Admin 2	2	Sao Paulo City	2006	2008	1	0	0	0	7.57E+14						Lineage_4	1	Years	2	All new patients	0	1	0	0	0	0	0	All cases	Cross-sectional	93	44870422.57	0.000207263
365	328559	21801364	Brazil	BRA	2007	269	Table 1	Case notifications - infectious	S�o Paulo|BRA_4775	4775	BRA_4775	1	Admin 2	2	Sao Paulo City	2006	2008	1	0	0	0	7.78E+14						Lineage_4	1	Years	2	All new patients	0	1	0	0	0	0	0	All cases	Cross-sectional	93	44870422.57	0.000207263
366	328559	21801364	Brazil	BRA	2007	269	Table 1	Case notifications - infectious	S�o Paulo|BRA_4775	4775	BRA_4775	1	Admin 2	2	Sao Paulo City	2006	2008	1	0	0	0	7.78E+14						Lineage_4	1	Years	2	All new patients	0	1	0	0	0	0	0	All cases	Cross-sectional	93	44870422.57	0.000207263
367	328559	21801364	Brazil	BRA	2007	269	Table 1	Case notifications - infectious	S�o Paulo|BRA_4775	4775	BRA_4775	1	Admin 2	2	Sao Paulo City	2006	2008	1	0	0	0	7.78E+14						Lineage_4	1	Years	2	All new patients	0	1	0	0	0	0	0	All cases	Cross-sectional	93	44870422.57	0.000207263
368	328559	21801364	Brazil	BRA	2007	269	Table 1	Case notifications - infectious	S�o Paulo|BRA_4775	4775	BRA_4775	1	Admin 2	2	Sao Paulo City	2006	2008	1	0	0	0	7.78E+14						Lineage_4	1	Years	2	All new patients	0	1	0	0	0	0	0	All cases	Cross-sectional	93	44870422.57	0.000207263
369	328559	21801364	Brazil	BRA	2007	269	Table 1	Case notifications - infectious	S�o Paulo|BRA_4775	4775	BRA_4775	1	Admin 2	2	Sao Paulo City	2006	2008	1	0	0	0	7.78E+14						Lineage_4	2	Years	2	All new patients	0	1	0	0	0	0	0	All cases	Cross-sectional	93	44870422.57	0.000207263
370	328559	21801364	Brazil	BRA	2007	269	Table 1	Case notifications - infectious	S�o Paulo|BRA_4775	4775	BRA_4775	1	Admin 2	2	Sao Paulo City	2006	2008	1	0	0	0	7.78E+14						Lineage_4	1	Years	2	All new patients	0	1	0	0	0	0	0	All cases	Cross-sectional	93	44870422.57	0.000207263
371	328559	21801364	Brazil	BRA	2007	269	Table 1	Case notifications - infectious	S�o Paulo|BRA_4775	4775	BRA_4775	1	Admin 2	2	Sao Paulo City	2006	2008	1	0	0	0	7.78E+14						Lineage_4	1	Years	2	All new patients	0	1	0	0	0	0	0	All cases	Cross-sectional	93	44870422.57	0.000207263
372	328559	21801364	Brazil	BRA	2007	269	Table 1	Case notifications - infectious	S�o Paulo|BRA_4775	4775	BRA_4775	1	Admin 2	2	Sao Paulo City	2006	2008	1	0	0	0	6.78E+14						Lineage_4	4	Years	2	All new patients	0	1	0	0	0	0	0	All cases	Cross-sectional	93	44870422.57	0.000207263
373	328559	21801364	Brazil	BRA	2007	269	Table 1	Case notifications - infectious	S�o Paulo|BRA_4775	4775	BRA_4775	1	Admin 2	2	Sao Paulo City	2006	2008	1	0	0	0	7.78E+14						Lineage_4	1	Years	2	All new patients	0	1	0	0	0	0	0	All cases	Cross-sectional	93	44870422.57	0.000207263
374	328559	21801364	Brazil	BRA	2007	269	Table 1	Case notifications - infectious	S�o Paulo|BRA_4775	4775	BRA_4775	1	Admin 2	2	Sao Paulo City	2006	2008	1	0	0	0	6.78E+14						Lineage_4	1	Years	2	All new patients	0	1	0	0	0	0	0	All cases	Cross-sectional	93	44870422.57	0.000207263
375	328559	21801364	Brazil	BRA	2007	269	Table 1	Case notifications - infectious	S�o Paulo|BRA_4775	4775	BRA_4775	1	Admin 2	2	Sao Paulo City	2006	2008	1	0	0	0	7.78E+14						Lineage_4	1	Years	2	All new patients	0	1	0	0	0	0	0	All cases	Cross-sectional	93	44870422.57	0.000207263
376	328559	21801364	Brazil	BRA	2007	269	Table 1	Case notifications - infectious	S�o Paulo|BRA_4775	4775	BRA_4775	1	Admin 2	2	Sao Paulo City	2006	2008	1	0	0	0	7.58E+14						Lineage_4	1	Years	2	All new patients	0	1	0	0	0	0	0	All cases	Cross-sectional	93	44870422.57	0.000207263
377	328559	21801364	Brazil	BRA	2007	269	Table 1	Case notifications - infectious	S�o Paulo|BRA_4775	4775	BRA_4775	1	Admin 2	2	Sao Paulo City	2006	2008	1	0	0	0	6.78E+14						Lineage_4	1	Years	2	All new patients	0	1	0	0	0	0	0	All cases	Cross-sectional	93	44870422.57	0.000207263
378	328559	21801364	Brazil	BRA	2007	269	Table 1	Case notifications - infectious	S�o Paulo|BRA_4775	4775	BRA_4775	1	Admin 2	2	Sao Paulo City	2006	2008	1	0	0	0	7.78E+14						Lineage_4	7	Years	2	All new patients	0	1	0	0	0	0	0	All cases	Cross-sectional	93	44870422.57	0.000207263
379	328559	21801364	Brazil	BRA	2007	269	Table 1	Case notifications - infectious	S�o Paulo|BRA_4775	4775	BRA_4775	1	Admin 2	2	Sao Paulo City	2006	2008	1	0	0	0	7.78E+14						Lineage_4	1	Years	2	All new patients	0	1	0	0	0	0	0	All cases	Cross-sectional	93	44870422.57	0.000207263
380	328559	21801364	Brazil	BRA	2007	269	Table 1	Case notifications - infectious	S�o Paulo|BRA_4775	4775	BRA_4775	1	Admin 2	2	Sao Paulo City	2006	2008	1	0	0	0	7.78E+14						Lineage_4	1	Years	2	All new patients	0	1	0	0	0	0	0	All cases	Cross-sectional	93	44870422.57	0.000207263
381	328559	21801364	Brazil	BRA	2007	269	Table 1	Case notifications - infectious	S�o Paulo|BRA_4775	4775	BRA_4775	1	Admin 2	2	Sao Paulo City	2006	2008	1	0	0	0	6.78E+14						Lineage_4	1	Years	2	All new patients	0	1	0	0	0	0	0	All cases	Cross-sectional	93	44870422.57	0.000207263
382	328559	21801364	Brazil	BRA	2007	269	Table 1	Case notifications - infectious	S�o Paulo|BRA_4775	4775	BRA_4775	1	Admin 2	2	Sao Paulo City	2006	2008	1	0	0	0	7.78E+14						Lineage_4	1	Years	2	All new patients	0	1	0	0	0	0	0	All cases	Cross-sectional	93	44870422.57	0.000207263
383	328559	21801364	Brazil	BRA	2007	269	Table 1	Case notifications - infectious	S�o Paulo|BRA_4775	4775	BRA_4775	1	Admin 2	2	Sao Paulo City	2006	2008	1	0	0	0	7.78E+14						Lineage_4	4	Years	2	All new patients	0	1	0	0	0	0	0	All cases	Cross-sectional	93	44870422.57	0.000207263
384	328559	21801364	Brazil	BRA	2007	269	Table 1	Case notifications - infectious	S�o Paulo|BRA_4775	4775	BRA_4775	1	Admin 2	2	Sao Paulo City	2006	2008	1	0	0	0	7.78E+14						Lineage_4	1	Years	2	All new patients	0	1	0	0	0	0	0	All cases	Cross-sectional	93	44870422.57	0.000207263
385	328559	21801364	Brazil	BRA	2007	269	Table 1	Case notifications - infectious	S�o Paulo|BRA_4775	4775	BRA_4775	1	Admin 2	2	Sao Paulo City	2006	2008	1	0	0	0	6.78E+14						Lineage_4	1	Years	2	All new patients	0	1	0	0	0	0	0	All cases	Cross-sectional	93	44870422.57	0.000207263
386	328559	21801364	Brazil	BRA	2007	269	Table 1	Case notifications - infectious	S�o Paulo|BRA_4775	4775	BRA_4775	1	Admin 2	2	Sao Paulo City	2006	2008	1	0	0	0	6.78E+14						Lineage_4	1	Years	2	All new patients	0	1	0	0	0	0	0	All cases	Cross-sectional	93	44870422.57	0.000207263
387	328559	21801364	Brazil	BRA	2007	269	Table 1	Case notifications - infectious	S�o Paulo|BRA_4775	4775	BRA_4775	1	Admin 2	2	Sao Paulo City	2006	2008	1	0	0	0	7.78E+14						Lineage_4	2	Years	2	All new patients	0	1	0	0	0	0	0	All cases	Cross-sectional	93	44870422.57	0.000207263
388	328559	21801364	Brazil	BRA	2007	269	Table 1	Case notifications - infectious	S�o Paulo|BRA_4775	4775	BRA_4775	1	Admin 2	2	Sao Paulo City	2006	2008	1	0	0	0	3.78E+14						Lineage_4	1	Years	2	All new patients	0	1	0	0	0	0	0	All cases	Cross-sectional	93	44870422.57	0.000207263
389	328559	21801364	Brazil	BRA	2007	269	Table 1	Case notifications - infectious	S�o Paulo|BRA_4775	4775	BRA_4775	1	Admin 2	2	Sao Paulo City	2006	2008	1	0	0	0	7.76E+14						Lineage_4	1	Years	2	All new patients	0	1	0	0	0	0	0	All cases	Cross-sectional	93	44870422.57	0.000207263
390	328559	21801364	Brazil	BRA	2007	269	Table 1	Case notifications - infectious	S�o Paulo|BRA_4775	4775	BRA_4775	1	Admin 2	2	Sao Paulo City	2006	2008	1	0	0	0	7.77E+14						Lineage_4	1	Years	2	All new patients	0	1	0	0	0	0	0	All cases	Cross-sectional	93	44870422.57	0.000207263
391	328559	21801364	Brazil	BRA	2007	269	Table 1	Case notifications - infectious	S�o Paulo|BRA_4775	4775	BRA_4775	1	Admin 2	2	Sao Paulo City	2006	2008	1	0	0	0	7.76E+14						Lineage_4	2	Years	2	All new patients	0	1	0	0	0	0	0	All cases	Cross-sectional	93	44870422.57	0.000207263
392	328559	21801364	Brazil	BRA	2007	269	Table 1	Case notifications - infectious	S�o Paulo|BRA_4775	4775	BRA_4775	1	Admin 2	2	Sao Paulo City	2006	2008	1	0	0	0	7.77E+14						Lineage_4	1	Years	2	All new patients	0	1	0	0	0	0	0	All cases	Cross-sectional	93	44870422.57	0.000207263
393	328559	21801364	Brazil	BRA	2007	269	Table 1	Case notifications - infectious	S�o Paulo|BRA_4775	4775	BRA_4775	1	Admin 2	2	Sao Paulo City	2006	2008	1	0	0	0	7.76E+14						Lineage_4	1	Years	2	All new patients	0	1	0	0	0	0	0	All cases	Cross-sectional	93	44870422.57	0.000207263
394	328559	21801364	Brazil	BRA	2007	269	Table 1	Case notifications - infectious	S�o Paulo|BRA_4775	4775	BRA_4775	1	Admin 2	2	Sao Paulo City	2006	2008	1	0	0	0	7.76E+14						Lineage_4	2	Years	2	All new patients	0	1	0	0	0	0	0	All cases	Cross-sectional	93	44870422.57	0.000207263
395	328559	21801364	Brazil	BRA	2007	269	Table 1	Case notifications - infectious	S�o Paulo|BRA_4775	4775	BRA_4775	1	Admin 2	2	Sao Paulo City	2006	2008	1	0	0	0	7.44E+14						Lineage_4	1	Years	2	All new patients	0	1	0	0	0	0	0	All cases	Cross-sectional	93	44870422.57	0.000207263
396	328559	21801364	Brazil	BRA	2007	269	Table 1	Case notifications - infectious	S�o Paulo|BRA_4775	4775	BRA_4775	1	Admin 2	2	Sao Paulo City	2006	2008	1	0	0	0	7.78E+14						Lineage_4	1	Years	2	All new patients	0	1	0	0	0	0	0	All cases	Cross-sectional	93	44870422.57	0.000207263
397	328559	21801364	Brazil	BRA	2007	269	Table 1	Case notifications - infectious	S�o Paulo|BRA_4775	4775	BRA_4775	1	Admin 2	2	Sao Paulo City	2006	2008	1	0	0	0	7.00E+14						Lineage_4	1	Years	2	All new patients	0	1	0	0	0	0	0	All cases	Cross-sectional	93	44870422.57	0.000207263
398	328559	21801364	Brazil	BRA	2007	269	Table 1	Case notifications - infectious	S�o Paulo|BRA_4775	4775	BRA_4775	1	Admin 2	2	Sao Paulo City	2006	2008	1	0	0	0	7.77E+14						Lineage_4	1	Years	2	All new patients	0	1	0	0	0	0	0	All cases	Cross-sectional	93	44870422.57	0.000207263
399	328559	21801364	Brazil	BRA	2007	269	Table 1	Case notifications - infectious	S�o Paulo|BRA_4775	4775	BRA_4775	1	Admin 2	2	Sao Paulo City	2006	2008	1	0	0	0	6.78E+14						Lineage_4	1	Years	2	All new patients	0	1	0	0	0	0	0	All cases	Cross-sectional	93	44870422.57	0.000207263
400	328559	21801364	Brazil	BRA	2007	269	Table 1	Case notifications - infectious	S�o Paulo|BRA_4775	4775	BRA_4775	1	Admin 2	2	Sao Paulo City	2006	2008	1	0	0	0	20771						Lineage_3	1	Years	2	All new patients	0	1	0	0	0	0	0	All cases	Cross-sectional	93	44870422.57	0.000207263
401	328559	21801364	Brazil	BRA	2007	269	Table 1	Case notifications - infectious	S�o Paulo|BRA_4775	4775	BRA_4775	1	Admin 2	2	Sao Paulo City	2006	2008	1	0	0	0	3771						Lineage_2	4	Years	2	All new patients	0	1	0	0	0	0	0	All cases	Cross-sectional	93	44870422.57	0.000207263
402	328673	26980497	Brazil	BRA	2010	59	F1	Case notifications - infectious	Santa Catarina|BRA_4773	4773	BRA_4773	0	TB strain data available by all municipalities in Santa Catarina	2	South	2010	2011	1	0	0	0				H			Lineage_4	7	Years	1	All cases	0	1	0	0	0	0	0	All cases	Cross-sectional	406	45252979.58	0.000897178
403	328673	26980497	Brazil	BRA	2010	59	F1	Case notifications - infectious	Santa Catarina|BRA_4773	4773	BRA_4773	0	TB strain data available by all municipalities in Santa Catarina	2	South	2010	2011	1	0	0	0				Unknown			Lineage_Other	1	Years	1	All cases	0	1	0	0	0	0	0	All cases	Cross-sectional	406	45252979.58	0.000897178
404	328673	26980497	Brazil	BRA	2010	59	F1	Case notifications - infectious	Santa Catarina|BRA_4773	4773	BRA_4773	0	TB strain data available by all municipalities in Santa Catarina	2	South	2010	2011	1	0	0	0				X			Lineage_4	4	Years	1	All cases	0	1	0	0	0	0	0	All cases	Cross-sectional	406	45252979.58	0.000897178
405	328673	26980497	Brazil	BRA	2010	59	F1	Case notifications - infectious	Santa Catarina|BRA_4773	4773	BRA_4773	0	TB strain data available by all municipalities in Santa Catarina	2	South	2010	2011	1	0	0	0				T			Lineage_4	1	Years	1	All cases	0	1	0	0	0	0	0	All cases	Cross-sectional	406	45252979.58	0.000897178
406	328673	26980497	Brazil	BRA	2010	59	F1	Case notifications - infectious	Santa Catarina|BRA_4773	4773	BRA_4773	0	TB strain data available by all municipalities in Santa Catarina	2	South	2010	2011	1	0	0	0				S			Lineage_4	10	Years	1	All cases	0	1	0	0	0	0	0	All cases	Cross-sectional	406	45252979.58	0.000897178
407	328673	26980497	Brazil	BRA	2010	59	F1	Case notifications - infectious	Santa Catarina|BRA_4773	4773	BRA_4773	0	TB strain data available by all municipalities in Santa Catarina	2	South	2010	2011	1	0	0	0				LAM			Lineage_4	17	Years	1	All cases	0	1	0	0	0	0	0	All cases	Cross-sectional	406	45252979.58	0.000897178
408	328673	26980497	Brazil	BRA	2010	59	F1	Case notifications - infectious	Santa Catarina|BRA_4773	4773	BRA_4773	0	TB strain data available by all municipalities in Santa Catarina	2	Itaji Valley	2010	2011	1	0	0	0				H			Lineage_4	18	Years	1	All cases	0	1	0	0	0	0	0	All cases	Cross-sectional	406	45252979.58	0.000897178
409	328673	26980497	Brazil	BRA	2010	59	F1	Case notifications - infectious	Santa Catarina|BRA_4773	4773	BRA_4773	0	TB strain data available by all municipalities in Santa Catarina	2	Itaji Valley	2010	2011	1	0	0	0				EAI			Lineage_1	6	Years	1	All cases	0	1	0	0	0	0	0	All cases	Cross-sectional	406	45252979.58	0.000897178
410	328673	26980497	Brazil	BRA	2010	59	F1	Case notifications - infectious	Santa Catarina|BRA_4773	4773	BRA_4773	0	TB strain data available by all municipalities in Santa Catarina	2	Itaji Valley	2010	2011	1	0	0	0				Other			Lineage_Other	4	Years	1	All cases	0	1	0	0	0	0	0	All cases	Cross-sectional	406	45252979.58	0.000897178
411	328673	26980497	Brazil	BRA	2010	59	F1	Case notifications - infectious	Santa Catarina|BRA_4773	4773	BRA_4773	0	TB strain data available by all municipalities in Santa Catarina	2	Itaji Valley	2010	2011	1	0	0	0				Unknown			Lineage_Other	6	Years	1	All cases	0	1	0	0	0	0	0	All cases	Cross-sectional	406	45252979.58	0.000897178
412	328673	26980497	Brazil	BRA	2010	59	F1	Case notifications - infectious	Santa Catarina|BRA_4773	4773	BRA_4773	0	TB strain data available by all municipalities in Santa Catarina	2	Itaji Valley	2010	2011	1	0	0	0				Ural			Lineage_4	4	Years	1	All cases	0	1	0	0	0	0	0	All cases	Cross-sectional	406	45252979.58	0.000897178
413	328673	26980497	Brazil	BRA	2010	59	F1	Case notifications - infectious	Santa Catarina|BRA_4773	4773	BRA_4773	0	TB strain data available by all municipalities in Santa Catarina	2	Itaji Valley	2010	2011	1	0	0	0				T			Lineage_4	39	Years	1	All cases	0	1	0	0	0	0	0	All cases	Cross-sectional	406	45252979.58	0.000897178
414	328673	26980497	Brazil	BRA	2010	59	F1	Case notifications - infectious	Santa Catarina|BRA_4773	4773	BRA_4773	0	TB strain data available by all municipalities in Santa Catarina	2	Itaji Valley	2010	2011	1	0	0	0				LAM			Lineage_4	62	Years	1	All cases	0	1	0	0	0	0	0	All cases	Cross-sectional	406	45252979.58	0.000897178
415	328673	26980497	Brazil	BRA	2010	59	F1	Case notifications - infectious	Santa Catarina|BRA_4773	4773	BRA_4773	0	TB strain data available by all municipalities in Santa Catarina	2	FMA	2010	2011	1	0	0	0				H			Lineage_4	15	Years	1	All cases	0	1	0	0	0	0	0	All cases	Cross-sectional	406	45252979.58	0.000897178
416	328673	26980497	Brazil	BRA	2010	59	F1	Case notifications - infectious	Santa Catarina|BRA_4773	4773	BRA_4773	0	TB strain data available by all municipalities in Santa Catarina	2	FMA	2010	2011	1	0	0	0				EAI			Lineage_1	2	Years	1	All cases	0	1	0	0	0	0	0	All cases	Cross-sectional	406	45252979.58	0.000897178
417	328673	26980497	Brazil	BRA	2010	59	F1	Case notifications - infectious	Santa Catarina|BRA_4773	4773	BRA_4773	0	TB strain data available by all municipalities in Santa Catarina	2	FMA	2010	2011	1	0	0	0				Unknown			Lineage_Other	9	Years	1	All cases	0	1	0	0	0	0	0	All cases	Cross-sectional	406	45252979.58	0.000897178
418	328673	26980497	Brazil	BRA	2010	59	F1	Case notifications - infectious	Santa Catarina|BRA_4773	4773	BRA_4773	0	TB strain data available by all municipalities in Santa Catarina	2	FMA	2010	2011	1	0	0	0				X			Lineage_4	6	Years	1	All cases	0	1	0	0	0	0	0	All cases	Cross-sectional	406	45252979.58	0.000897178
419	328673	26980497	Brazil	BRA	2010	59	F1	Case notifications - infectious	Santa Catarina|BRA_4773	4773	BRA_4773	0	TB strain data available by all municipalities in Santa Catarina	2	FMA	2010	2011	1	0	0	0				T			Lineage_4	36	Years	1	All cases	0	1	0	0	0	0	0	All cases	Cross-sectional	406	45252979.58	0.000897178
420	328673	26980497	Brazil	BRA	2010	59	F1	Case notifications - infectious	Santa Catarina|BRA_4773	4773	BRA_4773	0	TB strain data available by all municipalities in Santa Catarina	2	FMA	2010	2011	1	0	0	0				LAM			Lineage_4	67	Years	1	All cases	0	1	0	0	0	0	0	All cases	Cross-sectional	406	45252979.58	0.000897178
421	328673	26980497	Brazil	BRA	2010	59	F1	Case notifications - infectious	Santa Catarina|BRA_4773	4773	BRA_4773	0	TB strain data available by all municipalities in Santa Catarina	2	North	2010	2011	1	0	0	0				H			Lineage_4	2	Years	1	All cases	0	1	0	0	0	0	0	All cases	Cross-sectional	406	45252979.58	0.000897178
422	328673	26980497	Brazil	BRA	2010	59	F1	Case notifications - infectious	Santa Catarina|BRA_4773	4773	BRA_4773	0	TB strain data available by all municipalities in Santa Catarina	2	North	2010	2011	1	0	0	0				Other			Lineage_Other	4	Years	1	All cases	0	1	0	0	0	0	0	All cases	Cross-sectional	406	45252979.58	0.000897178
423	328673	26980497	Brazil	BRA	2010	59	F1	Case notifications - infectious	Santa Catarina|BRA_4773	4773	BRA_4773	0	TB strain data available by all municipalities in Santa Catarina	2	North	2010	2011	1	0	0	0				Unknown			Lineage_Other	2	Years	1	All cases	0	1	0	0	0	0	0	All cases	Cross-sectional	406	45252979.58	0.000897178
424	328673	26980497	Brazil	BRA	2010	59	F1	Case notifications - infectious	Santa Catarina|BRA_4773	4773	BRA_4773	0	TB strain data available by all municipalities in Santa Catarina	2	North	2010	2011	1	0	0	0				X			Lineage_4	18	Years	1	All cases	0	1	0	0	0	0	0	All cases	Cross-sectional	406	45252979.58	0.000897178
425	328673	26980497	Brazil	BRA	2010	59	F1	Case notifications - infectious	Santa Catarina|BRA_4773	4773	BRA_4773	0	TB strain data available by all municipalities in Santa Catarina	2	North	2010	2011	1	0	0	0				T			Lineage_4	11	Years	1	All cases	0	1	0	0	0	0	0	All cases	Cross-sectional	406	45252979.58	0.000897178
426	328673	26980497	Brazil	BRA	2010	59	F1	Case notifications - infectious	Santa Catarina|BRA_4773	4773	BRA_4773	0	TB strain data available by all municipalities in Santa Catarina	2	North	2010	2011	1	0	0	0				LAM			Lineage_4	41	Years	1	All cases	0	1	0	0	0	0	0	All cases	Cross-sectional	406	45252979.58	0.000897178
427	328673	26980497	Brazil	BRA	2010	59	F1	Case notifications - infectious	Santa Catarina|BRA_4773	4773	BRA_4773	0	TB strain data available by all municipalities in Santa Catarina	2	Serrana	2010	2011	1	0	0	0				H			Lineage_4	2	Years	1	All cases	0	1	0	0	0	0	0	All cases	Cross-sectional	406	45252979.58	0.000897178
428	328673	26980497	Brazil	BRA	2010	59	F1	Case notifications - infectious	Santa Catarina|BRA_4773	4773	BRA_4773	0	TB strain data available by all municipalities in Santa Catarina	2	Serrana	2010	2011	1	0	0	0				LAM			Lineage_4	1	Years	1	All cases	0	1	0	0	0	0	0	All cases	Cross-sectional	406	45252979.58	0.000897178
429	328673	26980497	Brazil	BRA	2010	59	F1	Case notifications - infectious	Santa Catarina|BRA_4773	4773	BRA_4773	0	TB strain data available by all municipalities in Santa Catarina	2	West	2010	2011	1	0	0	0				H			Lineage_4	2	Years	1	All cases	0	1	0	0	0	0	0	All cases	Cross-sectional	406	45252979.58	0.000897178
430	328673	26980497	Brazil	BRA	2010	59	F1	Case notifications - infectious	Santa Catarina|BRA_4773	4773	BRA_4773	0	TB strain data available by all municipalities in Santa Catarina	2	West	2010	2011	1	0	0	0				T			Lineage_4	1	Years	1	All cases	0	1	0	0	0	0	0	All cases	Cross-sectional	406	45252979.58	0.000897178
431	328673	26980497	Brazil	BRA	2010	59	F1	Case notifications - infectious	Santa Catarina|BRA_4773	4773	BRA_4773	0	TB strain data available by all municipalities in Santa Catarina	2	West	2010	2011	1	0	0	0				S			Lineage_4	1	Years	1	All cases	0	1	0	0	0	0	0	All cases	Cross-sectional	406	45252979.58	0.000897178
432	328673	26980497	Brazil	BRA	2010	59	F1	Case notifications - infectious	Santa Catarina|BRA_4773	4773	BRA_4773	0	TB strain data available by all municipalities in Santa Catarina	2	West	2010	2011	1	0	0	0				LAM			Lineage_4	7	Years	1	All cases	0	1	0	0	0	0	0	All cases	Cross-sectional	406	45252979.58	0.000897178
433	341857	bot_strains_01	Botswana	BWA	2014	S233	Text	Surveillance - other/unknown	Botswana|BWA	193	BWA	1	Ghanzi and Greater Gaborone districts.	2	Gabrone district	2012	2015	0	1	0	0					Euro-American		Lineage_4	1108	Years	3	All cases	1	0	0	0	0	0	0	All cases	Cross-sectional	1616	608315.145	0.265651778
434	341857	bot_strains_01	Botswana	BWA	2014	S233	Text	Surveillance - other/unknown	Botswana|BWA	193	BWA	1	Ghanzi and Greater Gaborone districts.	2	Gabrone district	2012	2015	0	1	0	0					East-Asian		Lineage_2	93	Years	3	All cases	1	0	0	0	0	0	0	All cases	Cross-sectional	1616	608315.145	0.265651778
435	341857	bot_strains_01	Botswana	BWA	2014	S233	Text	Surveillance - other/unknown	Botswana|BWA	193	BWA	1	Ghanzi and Greater Gaborone districts.	2	Gabrone district	2012	2015	0	1	0	0					Indo-Oceanic		Lineage_1	77	Years	3	All cases	1	0	0	0	0	0	0	All cases	Cross-sectional	1616	608315.145	0.265651778
436	341857	bot_strains_01	Botswana	BWA	2014	S233	Text	Surveillance - other/unknown	Botswana|BWA	193	BWA	1	Ghanzi and Greater Gaborone districts.	2	Gabrone district	2012	2015	0	1	0	0					East-African-Indian		Lineage_3	10	Years	3	All cases	1	0	0	0	0	0	0	All cases	Cross-sectional	1616	608315.145	0.265651778
437	341857	bot_strains_01	Botswana	BWA	2014	S233	Text	Surveillance - other/unknown	Botswana|BWA	193	BWA	1	Ghanzi and Greater Gaborone districts.	2	Gabrone district	2012	2015	0	1	0	0					Mycobacterium-bovis		Lineage_Animal	1	Years	3	All cases	1	0	0	0	0	0	0	All cases	Cross-sectional	1616	608315.145	0.265651778
438	341857	bot_strains_01	Botswana	BWA	2014	S233	Text	Surveillance - other/unknown	Botswana|BWA	193	BWA	1	Ghanzi and Greater Gaborone districts.	2	Ghanzi district	2012	2015	0	1	0	0					Euro-American		Lineage_4	320	Years	3	All cases	1	0	0	0	0	0	0	All cases	Cross-sectional	1616	608315.145	0.265651778
439	341857	bot_strains_01	Botswana	BWA	2014	S233	Text	Surveillance - other/unknown	Botswana|BWA	193	BWA	1	Ghanzi and Greater Gaborone districts.	2	Ghanzi district	2012	2015	0	1	0	0					East-Asian		Lineage_2	5	Years	3	All cases	1	0	0	0	0	0	0	All cases	Cross-sectional	1616	608315.145	0.265651778
440	341857	bot_strains_01	Botswana	BWA	2014	S233	Text	Surveillance - other/unknown	Botswana|BWA	193	BWA	1	Ghanzi and Greater Gaborone districts.	2	Ghanzi district	2012	2015	0	1	0	0					Indo-Oceanic		Lineage_1	2	Years	3	All cases	1	0	0	0	0	0	0	All cases	Cross-sectional	1616	608315.145	0.265651778
441	329732	21949856	Canada	CAN	2004	NA	Table S2	Case notifications - infectious	Canada|CAN	101	CAN	1	Montreal	3	Montreal	2001	2007	0	0	1	0					East-African-Indian	3	Lineage_3	40	Months	77	All cases	0	1	0	0	0	0	0	All cases	Cross-sectional	675	1916325.489	0.035223661
442	329732	21949856	Canada	CAN	2004	NA	Table S2	Case notifications - infectious	Canada|CAN	101	CAN	1	Montreal	3	Montreal	2001	2007	0	0	1	0					Indo-Oceanic	1	Lineage_1	119	Months	77	All cases	0	1	0	0	0	0	0	All cases	Cross-sectional	675	1916325.489	0.035223661
443	329732	21949856	Canada	CAN	2004	NA	Table S2	Case notifications - infectious	Canada|CAN	101	CAN	1	Montreal	3	Montreal	2001	2007	0	0	1	0					Beijing	2	Lineage_2	65	Months	77	All cases	0	1	0	0	0	0	0	All cases	Cross-sectional	675	1916325.489	0.035223661
444	329732	21949856	Canada	CAN	2004	NA	Table S2	Case notifications - infectious	Canada|CAN	101	CAN	1	Montreal	3	Montreal	2001	2007	0	0	1	0					Euro-American	4	Lineage_4	451	Months	77	All cases	0	1	0	0	0	0	0	All cases	Cross-sectional	675	1916325.489	0.035223661
445	336186	28982116	Canada	CAN	2008	5	Text	Surveillance - facility	Canada|CAN	101	CAN	1		1	Nunavut	2003	2013	0	1	0	0						4	Lineage_4	274	Years	10	All cases	0	1	0	0	0	0	0	All cases	Cross-sectional	274	1998110.571	0.013712955
446	328641	24025385	Canada	CAN	2009	1326	Table 4	Case notifications - infectious	Canada|CAN	101	CAN	1	Ontario	1	Ontario	2007	2011	1	0	0	0					East-Asian		Lineage_2	360	Years	4	All cases	0	1	0	0	0	0	0	All cases	Cross-sectional	2016	2017906.231	0.099905534
447	328641	24025385	Canada	CAN	2009	1326	Table 4	Case notifications - infectious	Canada|CAN	101	CAN	1	Ontario	1	Ontario	2007	2011	1	0	0	0					Euro-American		Lineage_4	553	Years	4	All cases	0	1	0	0	0	0	0	All cases	Cross-sectional	2016	2017906.231	0.099905534
448	328641	24025385	Canada	CAN	2009	1326	Table 4	Case notifications - infectious	Canada|CAN	101	CAN	1	Ontario	1	Ontario	2007	2011	1	0	0	0					East-African-Indian		Lineage_3	288	Years	4	All cases	0	1	0	0	0	0	0	All cases	Cross-sectional	2016	2017906.231	0.099905534
449	328641	24025385	Canada	CAN	2009	1326	Table 4	Case notifications - infectious	Canada|CAN	101	CAN	1	Ontario	1	Ontario	2007	2011	1	0	0	0					Indo-Oceanic		Lineage_1	458	Years	4	All cases	0	1	0	0	0	0	0	All cases	Cross-sectional	2016	2017906.231	0.099905534
450	328641	24025385	Canada	CAN	2009	1326	Table 4	Case notifications - infectious	Canada|CAN	101	CAN	1	Ontario	1	Ontario	2007	2011	1	0	0	0					West African 1		Lineage_Maf	5	Years	4	All cases	0	1	0	0	0	0	0	All cases	Cross-sectional	2016	2017906.231	0.099905534
451	328641	24025385	Canada	CAN	2009	1326	Table 4	Case notifications - infectious	Canada|CAN	101	CAN	1	Ontario	1	Ontario	2007	2011	1	0	0	0					Mycobacterium-bovis		Lineage_Animal	25	Years	4	All cases	0	1	0	0	0	0	0	All cases	Cross-sectional	2016	2017906.231	0.099905534
452	328641	24025385	Canada	CAN	2009	1326	Table 4	Case notifications - infectious	Canada|CAN	101	CAN	1	Ontario	1	Ontario	2007	2011	1	0	0	0					Unknown		Lineage_Other	327	Years	4	All cases	0	1	0	0	0	0	0	All cases	Cross-sectional	2016	2017906.231	0.099905534
453	336190	29069284	Canada	CAN	2010	27	Figure 1	Surveillance - facility	Canada|CAN	101	CAN	1		1	British Colombia	2005	2014	0	0	0	1					Indo-Oceanic		Lineage_1	532	Years	10	All cases	0	1	0	0	0	0	0	All cases	Cross-sectional	2290	2037039.413	0.112418051
454	336190	29069284	Canada	CAN	2010	27	Figure 1	Surveillance - facility	Canada|CAN	101	CAN	1		1	British Colombia	2005	2014	0	0	0	1					East-African-Indian		Lineage_3	330	Years	10	All cases	0	1	0	0	0	0	0	All cases	Cross-sectional	2290	2037039.413	0.112418051
455	336190	29069284	Canada	CAN	2010	27	Figure 1	Surveillance - facility	Canada|CAN	101	CAN	1		1	British Colombia	2005	2014	0	0	0	1					East-Asian		Lineage_2	557	Years	10	All cases	0	1	0	0	0	0	0	All cases	Cross-sectional	2290	2037039.413	0.112418051
456	336190	29069284	Canada	CAN	2010	27	Figure 1	Surveillance - facility	Canada|CAN	101	CAN	1		1	British Colombia	2005	2014	0	0	0	1					Euro-American		Lineage_4	871	Years	10	All cases	0	1	0	0	0	0	0	All cases	Cross-sectional	2290	2037039.413	0.112418051
457	328526	25671320	Chile	CHL	2010	6	Table 1	Case notifications - infectious	Chile|CHL	98	CHL	1	Santiago	1	Santiago	2008	2013	1	0	0	0	3771						Lineage_2	2	Years	5	All cases	0	1	0	0	0	0	0	All cases	Cross-sectional	87	1572773.403	0.00553163
458	328526	25671320	Chile	CHL	2010	6	Table 1	Case notifications - infectious	Chile|CHL	98	CHL	1	Santiago	1	Santiago	2008	2013	1	0	0	0	6.78E+14						Lineage_4	1	Years	5	All cases	0	1	0	0	0	0	0	All cases	Cross-sectional	87	1572773.403	0.00553163
459	328526	25671320	Chile	CHL	2010	6	Table 1	Case notifications - infectious	Chile|CHL	98	CHL	1	Santiago	1	Santiago	2008	2013	1	0	0	0	7.76E+14						Lineage_4	11	Years	5	All cases	0	1	0	0	0	0	0	All cases	Cross-sectional	87	1572773.403	0.00553163
460	328526	25671320	Chile	CHL	2010	6	Table 1	Case notifications - infectious	Chile|CHL	98	CHL	1	Santiago	1	Santiago	2008	2013	1	0	0	0	7.76E+14						Lineage_4	2	Years	5	All cases	0	1	0	0	0	0	0	All cases	Cross-sectional	87	1572773.403	0.00553163
461	328526	25671320	Chile	CHL	2010	6	Table 1	Case notifications - infectious	Chile|CHL	98	CHL	1	Santiago	1	Santiago	2008	2013	1	0	0	0	7.78E+14						Lineage_4	7	Years	5	All cases	0	1	0	0	0	0	0	All cases	Cross-sectional	87	1572773.403	0.00553163
462	328526	25671320	Chile	CHL	2010	6	Table 1	Case notifications - infectious	Chile|CHL	98	CHL	1	Santiago	1	Santiago	2008	2013	1	0	0	0	7.78E+14						Lineage_4	2	Years	5	All cases	0	1	0	0	0	0	0	All cases	Cross-sectional	87	1572773.403	0.00553163
463	328526	25671320	Chile	CHL	2010	6	Table 1	Case notifications - infectious	Chile|CHL	98	CHL	1	Santiago	1	Santiago	2008	2013	1	0	0	0	7.78E+14						Lineage_4	7	Years	5	All cases	0	1	0	0	0	0	0	All cases	Cross-sectional	87	1572773.403	0.00553163
464	328526	25671320	Chile	CHL	2010	6	Table 1	Case notifications - infectious	Chile|CHL	98	CHL	1	Santiago	1	Santiago	2008	2013	1	0	0	0	7.78E+14						Lineage_4	1	Years	5	All cases	0	1	0	0	0	0	0	All cases	Cross-sectional	87	1572773.403	0.00553163
465	328526	25671320	Chile	CHL	2010	6	Table 1	Case notifications - infectious	Chile|CHL	98	CHL	1	Santiago	1	Santiago	2008	2013	1	0	0	0	7.78E+14						Lineage_4	8	Years	5	All cases	0	1	0	0	0	0	0	All cases	Cross-sectional	87	1572773.403	0.00553163
466	328526	25671320	Chile	CHL	2010	6	Table 1	Case notifications - infectious	Chile|CHL	98	CHL	1	Santiago	1	Santiago	2008	2013	1	0	0	0	7.78E+14						Lineage_4	3	Years	5	All cases	0	1	0	0	0	0	0	All cases	Cross-sectional	87	1572773.403	0.00553163
467	328526	25671320	Chile	CHL	2010	6	Table 1	Case notifications - infectious	Chile|CHL	98	CHL	1	Santiago	1	Santiago	2008	2013	1	0	0	0	7.78E+14						Lineage_4	9	Years	5	All cases	0	1	0	0	0	0	0	All cases	Cross-sectional	87	1572773.403	0.00553163
468	328526	25671320	Chile	CHL	2010	6	Table 1	Case notifications - infectious	Chile|CHL	98	CHL	1	Santiago	1	Santiago	2008	2013	1	0	0	0	7.78E+14						Lineage_4	1	Years	5	All cases	0	1	0	0	0	0	0	All cases	Cross-sectional	87	1572773.403	0.00553163
469	328526	25671320	Chile	CHL	2010	6	Table 1	Case notifications - infectious	Chile|CHL	98	CHL	1	Santiago	1	Santiago	2008	2013	1	0	0	0	7.78E+14						Lineage_4	1	Years	5	All cases	0	1	0	0	0	0	0	All cases	Cross-sectional	87	1572773.403	0.00553163
470	328526	25671320	Chile	CHL	2010	6	Table 1	Case notifications - infectious	Chile|CHL	98	CHL	1	Santiago	1	Santiago	2008	2013	1	0	0	0	7.00E+14						Lineage_4	1	Years	5	All cases	0	1	0	0	0	0	0	All cases	Cross-sectional	87	1572773.403	0.00553163
471	328526	25671320	Chile	CHL	2010	6	Table 1	Case notifications - infectious	Chile|CHL	98	CHL	1	Santiago	1	Santiago	2008	2013	1	0	0	0	7.78E+14						Lineage_4	1	Years	5	All cases	0	1	0	0	0	0	0	All cases	Cross-sectional	87	1572773.403	0.00553163
472	328526	25671320	Chile	CHL	2010	6	Table 1	Case notifications - infectious	Chile|CHL	98	CHL	1	Santiago	1	Santiago	2008	2013	1	0	0	0	6.78E+14						Lineage_4	1	Years	5	All cases	0	1	0	0	0	0	0	All cases	Cross-sectional	87	1572773.403	0.00553163
473	328526	25671320	Chile	CHL	2010	6	Table 1	Case notifications - infectious	Chile|CHL	98	CHL	1	Santiago	1	Santiago	2008	2013	1	0	0	0	7.04E+14						Lineage_3	1	Years	5	All cases	0	1	0	0	0	0	0	All cases	Cross-sectional	87	1572773.403	0.00553163
474	328526	25671320	Chile	CHL	2010	6	Table 1	Case notifications - infectious	Chile|CHL	98	CHL	1	Santiago	1	Santiago	2008	2013	1	0	0	0	7.76E+14						Lineage_4	3	Years	5	All cases	0	1	0	0	0	0	0	All cases	Cross-sectional	87	1572773.403	0.00553163
475	328526	25671320	Chile	CHL	2010	6	Table 1	Case notifications - infectious	Chile|CHL	98	CHL	1	Santiago	1	Santiago	2008	2013	1	0	0	0	7.78E+14						Lineage_4	1	Years	5	All cases	0	1	0	0	0	0	0	All cases	Cross-sectional	87	1572773.403	0.00553163
476	328526	25671320	Chile	CHL	2010	6	Table 1	Case notifications - infectious	Chile|CHL	98	CHL	1	Santiago	1	Santiago	2008	2013	1	0	0	0	7.78E+14						Lineage_4	2	Years	5	All cases	0	1	0	0	0	0	0	All cases	Cross-sectional	87	1572773.403	0.00553163
477	328526	25671320	Chile	CHL	2010	6	Table 1	Case notifications - infectious	Chile|CHL	98	CHL	1	Santiago	1	Santiago	2008	2013	1	0	0	0	7.78E+14						Lineage_4	1	Years	5	All cases	0	1	0	0	0	0	0	All cases	Cross-sectional	87	1572773.403	0.00553163
478	328526	25671320	Chile	CHL	2010	6	Table 1	Case notifications - infectious	Chile|CHL	98	CHL	1	Santiago	1	Santiago	2008	2013	1	0	0	0	7.78E+14						Lineage_4	1	Years	5	All cases	0	1	0	0	0	0	0	All cases	Cross-sectional	87	1572773.403	0.00553163
479	328526	25671320	Chile	CHL	2010	6	Table 1	Case notifications - infectious	Chile|CHL	98	CHL	1	Santiago	1	Santiago	2008	2013	1	0	0	0	7.78E+14						Lineage_4	1	Years	5	All cases	0	1	0	0	0	0	0	All cases	Cross-sectional	87	1572773.403	0.00553163
480	328526	25671320	Chile	CHL	2010	6	Table 1	Case notifications - infectious	Chile|CHL	98	CHL	1	Santiago	1	Santiago	2008	2013	1	0	0	0	7.78E+14						Lineage_4	1	Years	5	All cases	0	1	0	0	0	0	0	All cases	Cross-sectional	87	1572773.403	0.00553163
481	328526	25671320	Chile	CHL	2010	6	Table 1	Case notifications - infectious	Chile|CHL	98	CHL	1	Santiago	1	Santiago	2008	2013	1	0	0	0	7.78E+14						Lineage_4	1	Years	5	All cases	0	1	0	0	0	0	0	All cases	Cross-sectional	87	1572773.403	0.00553163
482	328526	25671320	Chile	CHL	2010	6	Table 1	Case notifications - infectious	Chile|CHL	98	CHL	1	Santiago	1	Santiago	2008	2013	1	0	0	0	7.78E+14						Lineage_4	1	Years	5	All cases	0	1	0	0	0	0	0	All cases	Cross-sectional	87	1572773.403	0.00553163
483	328526	25671320	Chile	CHL	2010	6	Table 1	Case notifications - infectious	Chile|CHL	98	CHL	1	Santiago	1	Santiago	2008	2013	1	0	0	0	7.78E+14						Lineage_4	1	Years	5	All cases	0	1	0	0	0	0	0	All cases	Cross-sectional	87	1572773.403	0.00553163
484	328526	25671320	Chile	CHL	2010	6	Table 1	Case notifications - infectious	Chile|CHL	98	CHL	1	Santiago	1	Santiago	2008	2013	1	0	0	0	7.78E+14						Lineage_4	1	Years	5	All cases	0	1	0	0	0	0	0	All cases	Cross-sectional	87	1572773.403	0.00553163
485	328526	25671320	Chile	CHL	2010	6	Table 1	Case notifications - infectious	Chile|CHL	98	CHL	1	Santiago	1	Santiago	2008	2013	1	0	0	0	7.78E+14						Lineage_4	2	Years	5	All cases	0	1	0	0	0	0	0	All cases	Cross-sectional	87	1572773.403	0.00553163
486	328526	25671320	Chile	CHL	2010	6	Table 1	Case notifications - infectious	Chile|CHL	98	CHL	1	Santiago	1	Santiago	2008	2013	1	0	0	0	6.76E+14						Lineage_4	1	Years	5	All cases	0	1	0	0	0	0	0	All cases	Cross-sectional	87	1572773.403	0.00553163
487	328526	25671320	Chile	CHL	2010	6	Table 1	Case notifications - infectious	Chile|CHL	98	CHL	1	Santiago	1	Santiago	2008	2013	1	0	0	0	7.78E+14						Lineage_4	1	Years	5	All cases	0	1	0	0	0	0	0	All cases	Cross-sectional	87	1572773.403	0.00553163
488	328526	25671320	Chile	CHL	2010	6	Table 1	Case notifications - infectious	Chile|CHL	98	CHL	1	Santiago	1	Santiago	2008	2013	1	0	0	0	6.78E+14						Lineage_4	1	Years	5	All cases	0	1	0	0	0	0	0	All cases	Cross-sectional	87	1572773.403	0.00553163
489	328526	25671320	Chile	CHL	2010	6	Table 1	Case notifications - infectious	Chile|CHL	98	CHL	1	Santiago	1	Santiago	2008	2013	1	0	0	0	7.76E+14						Lineage_4	1	Years	5	All cases	0	1	0	0	0	0	0	All cases	Cross-sectional	87	1572773.403	0.00553163
490	328526	25671320	Chile	CHL	2010	6	Table 1	Case notifications - infectious	Chile|CHL	98	CHL	1	Santiago	1	Santiago	2008	2013	1	0	0	0	7.37E+14						Lineage_4	1	Years	5	All cases	0	1	0	0	0	0	0	All cases	Cross-sectional	87	1572773.403	0.00553163
491	328526	25671320	Chile	CHL	2010	6	Table 1	Case notifications - infectious	Chile|CHL	98	CHL	1	Santiago	1	Santiago	2008	2013	1	0	0	0	3.78E+14						Lineage_4	1	Years	5	All cases	0	1	0	0	0	0	0	All cases	Cross-sectional	87	1572773.403	0.00553163
492	328526	25671320	Chile	CHL	2010	6	Table 1	Case notifications - infectious	Chile|CHL	98	CHL	1	Santiago	1	Santiago	2008	2013	1	0	0	0	7.78E+14						Lineage_4	1	Years	5	All cases	0	1	0	0	0	0	0	All cases	Cross-sectional	87	1572773.403	0.00553163
493	328526	25671320	Chile	CHL	2010	6	Table 1	Case notifications - infectious	Chile|CHL	98	CHL	1	Santiago	1	Santiago	2008	2013	1	0	0	0	7.78E+14						Lineage_4	1	Years	5	All cases	0	1	0	0	0	0	0	All cases	Cross-sectional	87	1572773.403	0.00553163
494	328526	25671320	Chile	CHL	2010	6	Table 1	Case notifications - infectious	Chile|CHL	98	CHL	1	Santiago	1	Santiago	2008	2013	1	0	0	0	7.00E+14						Lineage_3	1	Years	5	All cases	0	1	0	0	0	0	0	All cases	Cross-sectional	87	1572773.403	0.00553163
495	328526	25671320	Chile	CHL	2010	6	Table 1	Case notifications - infectious	Chile|CHL	98	CHL	1	Santiago	1	Santiago	2008	2013	1	0	0	0	5.78E+14						Lineage_4	1	Years	5	All cases	0	1	0	0	0	0	0	All cases	Cross-sectional	87	1572773.403	0.00553163
496	328526	25671320	Chile	CHL	2010	6	Table 1	Case notifications - infectious	Chile|CHL	98	CHL	1	Santiago	1	Santiago	2008	2013	1	0	0	0	7.78E+14						Lineage_4	2	Years	5	All cases	0	1	0	0	0	0	0	All cases	Cross-sectional	87	1572773.403	0.00553163
497	328530	27518286	Chile	CHL	2012	3	Table 1	Case notifications - infectious	Chile|CHL	98	CHL	0	15 regions of Chile			2011	2012	1	0	0	0	3771						Lineage_2	2	Years	1	All cases	0	1	0	0	0	0	1	All cases	Cross-sectional	408	1571165.111	0.02596799
498	328530	27518286	Chile	CHL	2012	3	Table 1	Case notifications - infectious	Chile|CHL	98	CHL	0	15 regions of Chile			2011	2012	1	0	0	0	4020771						Lineage_3	1	Years	1	All cases	0	1	0	0	0	0	1	All cases	Cross-sectional	408	1571165.111	0.02596799
499	328530	27518286	Chile	CHL	2012	3	Table 1	Case notifications - infectious	Chile|CHL	98	CHL	0	15 regions of Chile			2011	2012	1	0	0	0	7760771						Lineage_4	1	Years	1	All cases	0	1	0	0	0	0	1	All cases	Cross-sectional	408	1571165.111	0.02596799
500	328530	27518286	Chile	CHL	2012	3	Table 1	Case notifications - infectious	Chile|CHL	98	CHL	0	15 regions of Chile			2011	2012	1	0	0	0	6.78E+14						Lineage_4	3	Years	1	All cases	0	1	0	0	0	0	1	All cases	Cross-sectional	408	1571165.111	0.02596799
501	328530	27518286	Chile	CHL	2012	3	Table 1	Case notifications - infectious	Chile|CHL	98	CHL	0	15 regions of Chile			2011	2012	1	0	0	0	7.76E+14						Lineage_4	44	Years	1	All cases	0	1	0	0	0	0	1	All cases	Cross-sectional	408	1571165.111	0.02596799
502	328530	27518286	Chile	CHL	2012	3	Table 1	Case notifications - infectious	Chile|CHL	98	CHL	0	15 regions of Chile			2011	2012	1	0	0	0	7.78E+14						Lineage_4	23	Years	1	All cases	0	1	0	0	0	0	1	All cases	Cross-sectional	408	1571165.111	0.02596799
503	328530	27518286	Chile	CHL	2012	3	Table 1	Case notifications - infectious	Chile|CHL	98	CHL	0	15 regions of Chile			2011	2012	1	0	0	0	7.78E+14						Lineage_4	1	Years	1	All cases	0	1	0	0	0	0	1	All cases	Cross-sectional	408	1571165.111	0.02596799
504	328530	27518286	Chile	CHL	2012	3	Table 1	Case notifications - infectious	Chile|CHL	98	CHL	0	15 regions of Chile			2011	2012	1	0	0	0	7.78E+14						Lineage_4	43	Years	1	All cases	0	1	0	0	0	0	1	All cases	Cross-sectional	408	1571165.111	0.02596799
505	328530	27518286	Chile	CHL	2012	3	Table 1	Case notifications - infectious	Chile|CHL	98	CHL	0	15 regions of Chile			2011	2012	1	0	0	0	7.78E+14						Lineage_4	1	Years	1	All cases	0	1	0	0	0	0	1	All cases	Cross-sectional	408	1571165.111	0.02596799
506	328530	27518286	Chile	CHL	2012	3	Table 1	Case notifications - infectious	Chile|CHL	98	CHL	0	15 regions of Chile			2011	2012	1	0	0	0	7.78E+14						Lineage_4	5	Years	1	All cases	0	1	0	0	0	0	1	All cases	Cross-sectional	408	1571165.111	0.02596799
507	328530	27518286	Chile	CHL	2012	3	Table 1	Case notifications - infectious	Chile|CHL	98	CHL	0	15 regions of Chile			2011	2012	1	0	0	0	7.78E+14						Lineage_4	27	Years	1	All cases	0	1	0	0	0	0	1	All cases	Cross-sectional	408	1571165.111	0.02596799
508	328530	27518286	Chile	CHL	2012	3	Table 1	Case notifications - infectious	Chile|CHL	98	CHL	0	15 regions of Chile			2011	2012	1	0	0	0	7.78E+14						Lineage_4	3	Years	1	All cases	0	1	0	0	0	0	1	All cases	Cross-sectional	408	1571165.111	0.02596799
509	328530	27518286	Chile	CHL	2012	3	Table 1	Case notifications - infectious	Chile|CHL	98	CHL	0	15 regions of Chile			2011	2012	1	0	0	0	7.78E+14						Lineage_4	2	Years	1	All cases	0	1	0	0	0	0	1	All cases	Cross-sectional	408	1571165.111	0.02596799
510	328530	27518286	Chile	CHL	2012	3	Table 1	Case notifications - infectious	Chile|CHL	98	CHL	0	15 regions of Chile			2011	2012	1	0	0	0	7.78E+14						Lineage_4	53	Years	1	All cases	0	1	0	0	0	0	1	All cases	Cross-sectional	408	1571165.111	0.02596799
511	328530	27518286	Chile	CHL	2012	3	Table 1	Case notifications - infectious	Chile|CHL	98	CHL	0	15 regions of Chile			2011	2012	1	0	0	0	7.78E+14						Lineage_4	4	Years	1	All cases	0	1	0	0	0	0	1	All cases	Cross-sectional	408	1571165.111	0.02596799
512	328530	27518286	Chile	CHL	2012	3	Table 1	Case notifications - infectious	Chile|CHL	98	CHL	0	15 regions of Chile			2011	2012	1	0	0	0	7.78E+14						Lineage_4	5	Years	1	All cases	0	1	0	0	0	0	1	All cases	Cross-sectional	408	1571165.111	0.02596799
513	328530	27518286	Chile	CHL	2012	3	Table 1	Case notifications - infectious	Chile|CHL	98	CHL	0	15 regions of Chile			2011	2012	1	0	0	0	7.78E+14						Lineage_4	1	Years	1	All cases	0	1	0	0	0	0	1	All cases	Cross-sectional	408	1571165.111	0.02596799
514	328530	27518286	Chile	CHL	2012	3	Table 1	Case notifications - infectious	Chile|CHL	98	CHL	0	15 regions of Chile			2011	2012	1	0	0	0	7.78E+14						Lineage_4	1	Years	1	All cases	0	1	0	0	0	0	1	All cases	Cross-sectional	408	1571165.111	0.02596799
515	328530	27518286	Chile	CHL	2012	3	Table 1	Case notifications - infectious	Chile|CHL	98	CHL	0	15 regions of Chile			2011	2012	1	0	0	0	7.78E+14						Lineage_4	8	Years	1	All cases	0	1	0	0	0	0	1	All cases	Cross-sectional	408	1571165.111	0.02596799
516	328530	27518286	Chile	CHL	2012	3	Table 1	Case notifications - infectious	Chile|CHL	98	CHL	0	15 regions of Chile			2011	2012	1	0	0	0	7.78E+14						Lineage_4	1	Years	1	All cases	0	1	0	0	0	0	1	All cases	Cross-sectional	408	1571165.111	0.02596799
517	328530	27518286	Chile	CHL	2012	3	Table 1	Case notifications - infectious	Chile|CHL	98	CHL	0	15 regions of Chile			2011	2012	1	0	0	0	7.77E+14						Lineage_4	1	Years	1	All cases	0	1	0	0	0	0	1	All cases	Cross-sectional	408	1571165.111	0.02596799
518	328530	27518286	Chile	CHL	2012	3	Table 1	Case notifications - infectious	Chile|CHL	98	CHL	0	15 regions of Chile			2011	2012	1	0	0	0	7.00E+14						Lineage_4	5	Years	1	All cases	0	1	0	0	0	0	1	All cases	Cross-sectional	408	1571165.111	0.02596799
519	328530	27518286	Chile	CHL	2012	3	Table 1	Case notifications - infectious	Chile|CHL	98	CHL	0	15 regions of Chile			2011	2012	1	0	0	0	7.78E+14						Lineage_4	1	Years	1	All cases	0	1	0	0	0	0	1	All cases	Cross-sectional	408	1571165.111	0.02596799
520	328530	27518286	Chile	CHL	2012	3	Table 1	Case notifications - infectious	Chile|CHL	98	CHL	0	15 regions of Chile			2011	2012	1	0	0	0	7.58E+14						Lineage_4	2	Years	1	All cases	0	1	0	0	0	0	1	All cases	Cross-sectional	408	1571165.111	0.02596799
521	328530	27518286	Chile	CHL	2012	3	Table 1	Case notifications - infectious	Chile|CHL	98	CHL	0	15 regions of Chile			2011	2012	1	0	0	0	7.76E+14						Lineage_4	1	Years	1	All cases	0	1	0	0	0	0	1	All cases	Cross-sectional	408	1571165.111	0.02596799
522	328530	27518286	Chile	CHL	2012	3	Table 1	Case notifications - infectious	Chile|CHL	98	CHL	0	15 regions of Chile			2011	2012	1	0	0	0	7.78E+14						Lineage_4	1	Years	1	All cases	0	1	0	0	0	0	1	All cases	Cross-sectional	408	1571165.111	0.02596799
523	328530	27518286	Chile	CHL	2012	3	Table 1	Case notifications - infectious	Chile|CHL	98	CHL	0	15 regions of Chile			2011	2012	1	0	0	0	7.78E+14						Lineage_4	1	Years	1	All cases	0	1	0	0	0	0	1	All cases	Cross-sectional	408	1571165.111	0.02596799
524	328530	27518286	Chile	CHL	2012	3	Table 1	Case notifications - infectious	Chile|CHL	98	CHL	0	15 regions of Chile			2011	2012	1	0	0	0	7.78E+14						Lineage_4	1	Years	1	All cases	0	1	0	0	0	0	1	All cases	Cross-sectional	408	1571165.111	0.02596799
525	328530	27518286	Chile	CHL	2012	3	Table 1	Case notifications - infectious	Chile|CHL	98	CHL	0	15 regions of Chile			2011	2012	1	0	0	0	7.76E+14						Lineage_4	2	Years	1	All cases	0	1	0	0	0	0	1	All cases	Cross-sectional	408	1571165.111	0.02596799
526	328530	27518286	Chile	CHL	2012	3	Table 1	Case notifications - infectious	Chile|CHL	98	CHL	0	15 regions of Chile			2011	2012	1	0	0	0	7.78E+14						Lineage_4	3	Years	1	All cases	0	1	0	0	0	0	1	All cases	Cross-sectional	408	1571165.111	0.02596799
527	328530	27518286	Chile	CHL	2012	3	Table 1	Case notifications - infectious	Chile|CHL	98	CHL	0	15 regions of Chile			2011	2012	1	0	0	0	7.58E+14						Lineage_4	1	Years	1	All cases	0	1	0	0	0	0	1	All cases	Cross-sectional	408	1571165.111	0.02596799
528	328530	27518286	Chile	CHL	2012	3	Table 1	Case notifications - infectious	Chile|CHL	98	CHL	0	15 regions of Chile			2011	2012	1	0	0	0	7.78E+14						Lineage_4	1	Years	1	All cases	0	1	0	0	0	0	1	All cases	Cross-sectional	408	1571165.111	0.02596799
529	328530	27518286	Chile	CHL	2012	3	Table 1	Case notifications - infectious	Chile|CHL	98	CHL	0	15 regions of Chile			2011	2012	1	0	0	0	7.78E+14						Lineage_4	1	Years	1	All cases	0	1	0	0	0	0	1	All cases	Cross-sectional	408	1571165.111	0.02596799
530	328530	27518286	Chile	CHL	2012	3	Table 1	Case notifications - infectious	Chile|CHL	98	CHL	0	15 regions of Chile			2011	2012	1	0	0	0	6.78E+14						Lineage_4	2	Years	1	All cases	0	1	0	0	0	0	1	All cases	Cross-sectional	408	1571165.111	0.02596799
531	328530	27518286	Chile	CHL	2012	3	Table 1	Case notifications - infectious	Chile|CHL	98	CHL	0	15 regions of Chile			2011	2012	1	0	0	0	6.78E+14						Lineage_4	2	Years	1	All cases	0	1	0	0	0	0	1	All cases	Cross-sectional	408	1571165.111	0.02596799
532	328530	27518286	Chile	CHL	2012	3	Table 1	Case notifications - infectious	Chile|CHL	98	CHL	0	15 regions of Chile			2011	2012	1	0	0	0	6.78E+14						Lineage_4	1	Years	1	All cases	0	1	0	0	0	0	1	All cases	Cross-sectional	408	1571165.111	0.02596799
533	328530	27518286	Chile	CHL	2012	3	Table 1	Case notifications - infectious	Chile|CHL	98	CHL	0	15 regions of Chile			2011	2012	1	0	0	0	7.76E+14						Lineage_4	12	Years	1	All cases	0	1	0	0	0	0	1	All cases	Cross-sectional	408	1571165.111	0.02596799
534	328530	27518286	Chile	CHL	2012	3	Table 1	Case notifications - infectious	Chile|CHL	98	CHL	0	15 regions of Chile			2011	2012	1	0	0	0	7.78E+14						Lineage_4	4	Years	1	All cases	0	1	0	0	0	0	1	All cases	Cross-sectional	408	1571165.111	0.02596799
535	328530	27518286	Chile	CHL	2012	3	Table 1	Case notifications - infectious	Chile|CHL	98	CHL	0	15 regions of Chile			2011	2012	1	0	0	0	7.78E+14						Lineage_4	1	Years	1	All cases	0	1	0	0	0	0	1	All cases	Cross-sectional	408	1571165.111	0.02596799
536	328530	27518286	Chile	CHL	2012	3	Table 1	Case notifications - infectious	Chile|CHL	98	CHL	0	15 regions of Chile			2011	2012	1	0	0	0	7.78E+14						Lineage_4	1	Years	1	All cases	0	1	0	0	0	0	1	All cases	Cross-sectional	408	1571165.111	0.02596799
537	328530	27518286	Chile	CHL	2012	3	Table 1	Case notifications - infectious	Chile|CHL	98	CHL	0	15 regions of Chile			2011	2012	1	0	0	0	7.78E+14						Lineage_4	1	Years	1	All cases	0	1	0	0	0	0	1	All cases	Cross-sectional	408	1571165.111	0.02596799
538	328530	27518286	Chile	CHL	2012	3	Table 1	Case notifications - infectious	Chile|CHL	98	CHL	0	15 regions of Chile			2011	2012	1	0	0	0	7.78E+14						Lineage_4	1	Years	1	All cases	0	1	0	0	0	0	1	All cases	Cross-sectional	408	1571165.111	0.02596799
539	328530	27518286	Chile	CHL	2012	3	Table 1	Case notifications - infectious	Chile|CHL	98	CHL	0	15 regions of Chile			2011	2012	1	0	0	0	7.78E+14						Lineage_4	1	Years	1	All cases	0	1	0	0	0	0	1	All cases	Cross-sectional	408	1571165.111	0.02596799
540	328530	27518286	Chile	CHL	2012	3	Table 1	Case notifications - infectious	Chile|CHL	98	CHL	0	15 regions of Chile			2011	2012	1	0	0	0	7.78E+14						Lineage_4	6	Years	1	All cases	0	1	0	0	0	0	1	All cases	Cross-sectional	408	1571165.111	0.02596799
541	328530	27518286	Chile	CHL	2012	3	Table 1	Case notifications - infectious	Chile|CHL	98	CHL	0	15 regions of Chile			2011	2012	1	0	0	0	7.78E+14						Lineage_4	1	Years	1	All cases	0	1	0	0	0	0	1	All cases	Cross-sectional	408	1571165.111	0.02596799
542	328530	27518286	Chile	CHL	2012	3	Table 1	Case notifications - infectious	Chile|CHL	98	CHL	0	15 regions of Chile			2011	2012	1	0	0	0	7.04E+14						Lineage_Maf	1	Years	1	All cases	0	1	0	0	0	0	1	All cases	Cross-sectional	408	1571165.111	0.02596799
543	328530	27518286	Chile	CHL	2012	3	Table 1	Case notifications - infectious	Chile|CHL	98	CHL	0	15 regions of Chile			2011	2012	1	0	0	0	7.61E+14						Lineage_4	1	Years	1	All cases	0	1	0	0	0	0	1	All cases	Cross-sectional	408	1571165.111	0.02596799
544	328530	27518286	Chile	CHL	2012	3	Table 1	Case notifications - infectious	Chile|CHL	98	CHL	0	15 regions of Chile			2011	2012	1	0	0	0	7.64E+14						Lineage_4	1	Years	1	All cases	0	1	0	0	0	0	1	All cases	Cross-sectional	408	1571165.111	0.02596799
545	328530	27518286	Chile	CHL	2012	3	Table 1	Case notifications - infectious	Chile|CHL	98	CHL	0	15 regions of Chile			2011	2012	1	0	0	0	7.78E+14						Lineage_4	1	Years	1	All cases	0	1	0	0	0	0	1	All cases	Cross-sectional	408	1571165.111	0.02596799
546	328530	27518286	Chile	CHL	2012	3	Table 1	Case notifications - infectious	Chile|CHL	98	CHL	0	15 regions of Chile			2011	2012	1	0	0	0	7.78E+14						Lineage_4	1	Years	1	All cases	0	1	0	0	0	0	1	All cases	Cross-sectional	408	1571165.111	0.02596799
547	328530	27518286	Chile	CHL	2012	3	Table 1	Case notifications - infectious	Chile|CHL	98	CHL	0	15 regions of Chile			2011	2012	1	0	0	0	7.76E+14						Lineage_4	6	Years	1	All cases	0	1	0	0	0	0	1	All cases	Cross-sectional	408	1571165.111	0.02596799
548	328530	27518286	Chile	CHL	2012	3	Table 1	Case notifications - infectious	Chile|CHL	98	CHL	0	15 regions of Chile			2011	2012	1	0	0	0	4.78E+14						Lineage_4	1	Years	1	All cases	0	1	0	0	0	0	1	All cases	Cross-sectional	408	1571165.111	0.02596799
549	328530	27518286	Chile	CHL	2012	3	Table 1	Case notifications - infectious	Chile|CHL	98	CHL	0	15 regions of Chile			2011	2012	1	0	0	0	7.78E+14						Lineage_4	1	Years	1	All cases	0	1	0	0	0	0	1	All cases	Cross-sectional	408	1571165.111	0.02596799
550	328530	27518286	Chile	CHL	2012	3	Table 1	Case notifications - infectious	Chile|CHL	98	CHL	0	15 regions of Chile			2011	2012	1	0	0	0	4.38E+14						Lineage_4	2	Years	1	All cases	0	1	0	0	0	0	1	All cases	Cross-sectional	408	1571165.111	0.02596799
551	328530	27518286	Chile	CHL	2012	3	Table 1	Case notifications - infectious	Chile|CHL	98	CHL	0	15 regions of Chile			2011	2012	1	0	0	0	7.78E+14						Lineage_4	1	Years	1	All cases	0	1	0	0	0	0	1	All cases	Cross-sectional	408	1571165.111	0.02596799
552	328530	27518286	Chile	CHL	2012	3	Table 1	Case notifications - infectious	Chile|CHL	98	CHL	0	15 regions of Chile			2011	2012	1	0	0	0	6.78E+14						Lineage_4	1	Years	1	All cases	0	1	0	0	0	0	1	All cases	Cross-sectional	408	1571165.111	0.02596799
553	328530	27518286	Chile	CHL	2012	3	Table 1	Case notifications - infectious	Chile|CHL	98	CHL	0	15 regions of Chile			2011	2012	1	0	0	0	7.76E+14						Lineage_4	1	Years	1	All cases	0	1	0	0	0	0	1	All cases	Cross-sectional	408	1571165.111	0.02596799
554	328530	27518286	Chile	CHL	2012	3	Table 1	Case notifications - infectious	Chile|CHL	98	CHL	0	15 regions of Chile			2011	2012	1	0	0	0	7.78E+14						Lineage_4	2	Years	1	All cases	0	1	0	0	0	0	1	All cases	Cross-sectional	408	1571165.111	0.02596799
555	328530	27518286	Chile	CHL	2012	3	Table 1	Case notifications - infectious	Chile|CHL	98	CHL	0	15 regions of Chile			2011	2012	1	0	0	0	7.78E+14						Lineage_4	1	Years	1	All cases	0	1	0	0	0	0	1	All cases	Cross-sectional	408	1571165.111	0.02596799
556	328530	27518286	Chile	CHL	2012	3	Table 1	Case notifications - infectious	Chile|CHL	98	CHL	0	15 regions of Chile			2011	2012	1	0	0	0	7.78E+14						Lineage_4	1	Years	1	All cases	0	1	0	0	0	0	1	All cases	Cross-sectional	408	1571165.111	0.02596799
557	328530	27518286	Chile	CHL	2012	3	Table 1	Case notifications - infectious	Chile|CHL	98	CHL	0	15 regions of Chile			2011	2012	1	0	0	0	6.08E+14						Lineage_4	1	Years	1	All cases	0	1	0	0	0	0	1	All cases	Cross-sectional	408	1571165.111	0.02596799
558	328530	27518286	Chile	CHL	2012	3	Table 1	Case notifications - infectious	Chile|CHL	98	CHL	0	15 regions of Chile			2011	2012	1	0	0	0	7.54E+14						Lineage_4	1	Years	1	All cases	0	1	0	0	0	0	1	All cases	Cross-sectional	408	1571165.111	0.02596799
559	328530	27518286	Chile	CHL	2012	3	Table 1	Case notifications - infectious	Chile|CHL	98	CHL	0	15 regions of Chile			2011	2012	1	0	0	0	7.78E+14						Lineage_4	1	Years	1	All cases	0	1	0	0	0	0	1	All cases	Cross-sectional	408	1571165.111	0.02596799
560	328530	27518286	Chile	CHL	2012	3	Table 1	Case notifications - infectious	Chile|CHL	98	CHL	0	15 regions of Chile			2011	2012	1	0	0	0	7.78E+14						Lineage_4	1	Years	1	All cases	0	1	0	0	0	0	1	All cases	Cross-sectional	408	1571165.111	0.02596799
561	328530	27518286	Chile	CHL	2012	3	Table 1	Case notifications - infectious	Chile|CHL	98	CHL	0	15 regions of Chile			2011	2012	1	0	0	0	7.78E+14						Lineage_4	6	Years	1	All cases	0	1	0	0	0	0	1	All cases	Cross-sectional	408	1571165.111	0.02596799
562	328530	27518286	Chile	CHL	2012	3	Table 1	Case notifications - infectious	Chile|CHL	98	CHL	0	15 regions of Chile			2011	2012	1	0	0	0	7.36E+14						Lineage_4	1	Years	1	All cases	0	1	0	0	0	0	1	All cases	Cross-sectional	408	1571165.111	0.02596799
563	328530	27518286	Chile	CHL	2012	3	Table 1	Case notifications - infectious	Chile|CHL	98	CHL	0	15 regions of Chile			2011	2012	1	0	0	0	7.04E+14						Lineage_4	2	Years	1	All cases	0	1	0	0	0	0	1	All cases	Cross-sectional	408	1571165.111	0.02596799
564	328530	27518286	Chile	CHL	2012	3	Table 1	Case notifications - infectious	Chile|CHL	98	CHL	0	15 regions of Chile			2011	2012	1	0	0	0	7.78E+14						Lineage_4	1	Years	1	All cases	0	1	0	0	0	0	1	All cases	Cross-sectional	408	1571165.111	0.02596799
565	328530	27518286	Chile	CHL	2012	3	Table 1	Case notifications - infectious	Chile|CHL	98	CHL	0	15 regions of Chile			2011	2012	1	0	0	0	7.76E+14						Lineage_4	3	Years	1	All cases	0	1	0	0	0	0	1	All cases	Cross-sectional	408	1571165.111	0.02596799
566	328530	27518286	Chile	CHL	2012	3	Table 1	Case notifications - infectious	Chile|CHL	98	CHL	0	15 regions of Chile			2011	2012	1	0	0	0	7.18E+14						Lineage_4	1	Years	1	All cases	0	1	0	0	0	0	1	All cases	Cross-sectional	408	1571165.111	0.02596799
567	328530	27518286	Chile	CHL	2012	3	Table 1	Case notifications - infectious	Chile|CHL	98	CHL	0	15 regions of Chile			2011	2012	1	0	0	0	7.78E+14						Lineage_4	4	Years	1	All cases	0	1	0	0	0	0	1	All cases	Cross-sectional	408	1571165.111	0.02596799
568	328530	27518286	Chile	CHL	2012	3	Table 1	Case notifications - infectious	Chile|CHL	98	CHL	0	15 regions of Chile			2011	2012	1	0	0	0	7.76E+14						Lineage_4	1	Years	1	All cases	0	1	0	0	0	0	1	All cases	Cross-sectional	408	1571165.111	0.02596799
569	328530	27518286	Chile	CHL	2012	3	Table 1	Case notifications - infectious	Chile|CHL	98	CHL	0	15 regions of Chile			2011	2012	1	0	0	0	7.78E+14						Lineage_4	1	Years	1	All cases	0	1	0	0	0	0	1	All cases	Cross-sectional	408	1571165.111	0.02596799
570	328530	27518286	Chile	CHL	2012	3	Table 1	Case notifications - infectious	Chile|CHL	98	CHL	0	15 regions of Chile			2011	2012	1	0	0	0	7.76E+14						Lineage_4	1	Years	1	All cases	0	1	0	0	0	0	1	All cases	Cross-sectional	408	1571165.111	0.02596799
571	328530	27518286	Chile	CHL	2012	3	Table 1	Case notifications - infectious	Chile|CHL	98	CHL	0	15 regions of Chile			2011	2012	1	0	0	0	7.36E+14						Lineage_4	2	Years	1	All cases	0	1	0	0	0	0	1	All cases	Cross-sectional	408	1571165.111	0.02596799
572	328530	27518286	Chile	CHL	2012	3	Table 1	Case notifications - infectious	Chile|CHL	98	CHL	0	15 regions of Chile			2011	2012	1	0	0	0	7.78E+14						Lineage_4	1	Years	1	All cases	0	1	0	0	0	0	1	All cases	Cross-sectional	408	1571165.111	0.02596799
573	328530	27518286	Chile	CHL	2012	3	Table 1	Case notifications - infectious	Chile|CHL	98	CHL	0	15 regions of Chile			2011	2012	1	0	0	0	7.76E+14						Lineage_4	1	Years	1	All cases	0	1	0	0	0	0	1	All cases	Cross-sectional	408	1571165.111	0.02596799
574	328530	27518286	Chile	CHL	2012	3	Table 1	Case notifications - infectious	Chile|CHL	98	CHL	0	15 regions of Chile			2011	2012	1	0	0	0	6.78E+14						Lineage_4	1	Years	1	All cases	0	1	0	0	0	0	1	All cases	Cross-sectional	408	1571165.111	0.02596799
575	328530	27518286	Chile	CHL	2012	3	Table 1	Case notifications - infectious	Chile|CHL	98	CHL	0	15 regions of Chile			2011	2012	1	0	0	0	7.78E+14						Lineage_4	4	Years	1	All cases	0	1	0	0	0	0	1	All cases	Cross-sectional	408	1571165.111	0.02596799
576	328530	27518286	Chile	CHL	2012	3	Table 1	Case notifications - infectious	Chile|CHL	98	CHL	0	15 regions of Chile			2011	2012	1	0	0	0	7.76E+14						Lineage_4	2	Years	1	All cases	0	1	0	0	0	0	1	All cases	Cross-sectional	408	1571165.111	0.02596799
577	328530	27518286	Chile	CHL	2012	3	Table 1	Case notifications - infectious	Chile|CHL	98	CHL	0	15 regions of Chile			2011	2012	1	0	0	0	7.78E+14						Lineage_4	1	Years	1	All cases	0	1	0	0	0	0	1	All cases	Cross-sectional	408	1571165.111	0.02596799
578	328530	27518286	Chile	CHL	2012	3	Table 1	Case notifications - infectious	Chile|CHL	98	CHL	0	15 regions of Chile			2011	2012	1	0	0	0	7.76E+14						Lineage_4	1	Years	1	All cases	0	1	0	0	0	0	1	All cases	Cross-sectional	408	1571165.111	0.02596799
579	328530	27518286	Chile	CHL	2012	3	Table 1	Case notifications - infectious	Chile|CHL	98	CHL	0	15 regions of Chile			2011	2012	1	0	0	0	6.58E+14						Lineage_4	1	Years	1	All cases	0	1	0	0	0	0	1	All cases	Cross-sectional	408	1571165.111	0.02596799
580	328530	27518286	Chile	CHL	2012	3	Table 1	Case notifications - infectious	Chile|CHL	98	CHL	0	15 regions of Chile			2011	2012	1	0	0	0	5.78E+14						Lineage_4	2	Years	1	All cases	0	1	0	0	0	0	1	All cases	Cross-sectional	408	1571165.111	0.02596799
581	328530	27518286	Chile	CHL	2012	3	Table 1	Case notifications - infectious	Chile|CHL	98	CHL	0	15 regions of Chile			2011	2012	1	0	0	0	7.78E+14						Lineage_4	1	Years	1	All cases	0	1	0	0	0	0	1	All cases	Cross-sectional	408	1571165.111	0.02596799
582	328530	27518286	Chile	CHL	2012	3	Table 1	Case notifications - infectious	Chile|CHL	98	CHL	0	15 regions of Chile			2011	2012	1	0	0	0	7.78E+14						Lineage_4	1	Years	1	All cases	0	1	0	0	0	0	1	All cases	Cross-sectional	408	1571165.111	0.02596799
583	328530	27518286	Chile	CHL	2012	3	Table 1	Case notifications - infectious	Chile|CHL	98	CHL	0	15 regions of Chile			2011	2012	1	0	0	0	7.44E+13						Lineage_4	1	Years	1	All cases	0	1	0	0	0	0	1	All cases	Cross-sectional	408	1571165.111	0.02596799
584	328530	27518286	Chile	CHL	2012	3	Table 1	Case notifications - infectious	Chile|CHL	98	CHL	0	15 regions of Chile			2011	2012	1	0	0	0	7.78E+14						Lineage_4	1	Years	1	All cases	0	1	0	0	0	0	1	All cases	Cross-sectional	408	1571165.111	0.02596799
585	328530	27518286	Chile	CHL	2012	3	Table 1	Case notifications - infectious	Chile|CHL	98	CHL	0	15 regions of Chile			2011	2012	1	0	0	0	17760771						Lineage_4	1	Years	1	All cases	0	1	0	0	0	0	1	All cases	Cross-sectional	408	1571165.111	0.02596799
586	328530	27518286	Chile	CHL	2012	3	Table 1	Case notifications - infectious	Chile|CHL	98	CHL	0	15 regions of Chile			2011	2012	1	0	0	0	7.76E+14						Lineage_4	1	Years	1	All cases	0	1	0	0	0	0	1	All cases	Cross-sectional	408	1571165.111	0.02596799
587	328530	27518286	Chile	CHL	2012	3	Table 1	Case notifications - infectious	Chile|CHL	98	CHL	0	15 regions of Chile			2011	2012	1	0	0	0	7.76E+14						Lineage_4	1	Years	1	All cases	0	1	0	0	0	0	1	All cases	Cross-sectional	408	1571165.111	0.02596799
588	328530	27518286	Chile	CHL	2012	3	Table 1	Case notifications - infectious	Chile|CHL	98	CHL	0	15 regions of Chile			2011	2012	1	0	0	0	7.76E+14						Lineage_4	1	Years	1	All cases	0	1	0	0	0	0	1	All cases	Cross-sectional	408	1571165.111	0.02596799
589	328530	27518286	Chile	CHL	2012	3	Table 1	Case notifications - infectious	Chile|CHL	98	CHL	0	15 regions of Chile			2011	2012	1	0	0	0	4.38E+14						Lineage_4	1	Years	1	All cases	0	1	0	0	0	0	1	All cases	Cross-sectional	408	1571165.111	0.02596799
590	328530	27518286	Chile	CHL	2012	3	Table 1	Case notifications - infectious	Chile|CHL	98	CHL	0	15 regions of Chile			2011	2012	1	0	0	0	7.08E+14						Lineage_4	1	Years	1	All cases	0	1	0	0	0	0	1	All cases	Cross-sectional	408	1571165.111	0.02596799
591	328530	27518286	Chile	CHL	2012	3	Table 1	Case notifications - infectious	Chile|CHL	98	CHL	0	15 regions of Chile			2011	2012	1	0	0	0	7.42E+14						Lineage_4	1	Years	1	All cases	0	1	0	0	0	0	1	All cases	Cross-sectional	408	1571165.111	0.02596799
592	328530	27518286	Chile	CHL	2012	3	Table 1	Case notifications - infectious	Chile|CHL	98	CHL	0	15 regions of Chile			2011	2012	1	0	0	0	7.04E+14						Lineage_4	7	Years	1	All cases	0	1	0	0	0	0	1	All cases	Cross-sectional	408	1571165.111	0.02596799
593	328530	27518286	Chile	CHL	2012	3	Table 1	Case notifications - infectious	Chile|CHL	98	CHL	0	15 regions of Chile			2011	2012	1	0	0	0	7.76E+14						Lineage_4	7	Years	1	All cases	0	1	0	0	0	0	1	All cases	Cross-sectional	408	1571165.111	0.02596799
594	328530	27518286	Chile	CHL	2012	3	Table 1	Case notifications - infectious	Chile|CHL	98	CHL	0	15 regions of Chile			2011	2012	1	0	0	0	7.78E+14						Lineage_4	2	Years	1	All cases	0	1	0	0	0	0	1	All cases	Cross-sectional	408	1571165.111	0.02596799
595	328530	27518286	Chile	CHL	2012	3	Table 1	Case notifications - infectious	Chile|CHL	98	CHL	0	15 regions of Chile			2011	2012	1	0	0	0	7.78E+14						Lineage_4	3	Years	1	All cases	0	1	0	0	0	0	1	All cases	Cross-sectional	408	1571165.111	0.02596799
596	328530	27518286	Chile	CHL	2012	3	Table 1	Case notifications - infectious	Chile|CHL	98	CHL	0	15 regions of Chile			2011	2012	1	0	0	0	7.77E+14						Lineage_4	2	Years	1	All cases	0	1	0	0	0	0	1	All cases	Cross-sectional	408	1571165.111	0.02596799
597	328530	27518286	Chile	CHL	2012	3	Table 1	Case notifications - infectious	Chile|CHL	98	CHL	0	15 regions of Chile			2011	2012	1	0	0	0	7.76E+14						Lineage_4	1	Years	1	All cases	0	1	0	0	0	0	1	All cases	Cross-sectional	408	1571165.111	0.02596799
598	328530	27518286	Chile	CHL	2012	3	Table 1	Case notifications - infectious	Chile|CHL	98	CHL	0	15 regions of Chile			2011	2012	1	0	0	0	7.77E+14						Lineage_4	1	Years	1	All cases	0	1	0	0	0	0	1	All cases	Cross-sectional	408	1571165.111	0.02596799
599	328530	27518286	Chile	CHL	2012	3	Table 1	Case notifications - infectious	Chile|CHL	98	CHL	0	15 regions of Chile			2011	2012	1	0	0	0	7.78E+14						Lineage_4	1	Years	1	All cases	0	1	0	0	0	0	1	All cases	Cross-sectional	408	1571165.111	0.02596799
600	328530	27518286	Chile	CHL	2012	3	Table 1	Case notifications - infectious	Chile|CHL	98	CHL	0	15 regions of Chile			2011	2012	1	0	0	0	7.78E+14						Lineage_4	1	Years	1	All cases	0	1	0	0	0	0	1	All cases	Cross-sectional	408	1571165.111	0.02596799
601	328530	27518286	Chile	CHL	2012	3	Table 1	Case notifications - infectious	Chile|CHL	98	CHL	0	15 regions of Chile			2011	2012	1	0	0	0	7.78E+14						Lineage_4	1	Years	1	All cases	0	1	0	0	0	0	1	All cases	Cross-sectional	408	1571165.111	0.02596799
602	328530	27518286	Chile	CHL	2012	3	Table 1	Case notifications - infectious	Chile|CHL	98	CHL	0	15 regions of Chile			2011	2012	1	0	0	0	6.64E+14						Lineage_4	3	Years	1	All cases	0	1	0	0	0	0	1	All cases	Cross-sectional	408	1571165.111	0.02596799
603	328530	27518286	Chile	CHL	2012	3	Table 1	Case notifications - infectious	Chile|CHL	98	CHL	0	15 regions of Chile			2011	2012	1	0	0	0	7.78E+14						Lineage_4	4	Years	1	All cases	0	1	0	0	0	0	1	All cases	Cross-sectional	408	1571165.111	0.02596799
604	328530	27518286	Chile	CHL	2012	3	Table 1	Case notifications - infectious	Chile|CHL	98	CHL	0	15 regions of Chile			2011	2012	1	0	0	0	7.64E+14						Lineage_4	2	Years	1	All cases	0	1	0	0	0	0	1	All cases	Cross-sectional	408	1571165.111	0.02596799
605	328530	27518286	Chile	CHL	2012	3	Table 1	Case notifications - infectious	Chile|CHL	98	CHL	0	15 regions of Chile			2011	2012	1	0	0	0	7.72E+14						Lineage_4	1	Years	1	All cases	0	1	0	0	0	0	1	All cases	Cross-sectional	408	1571165.111	0.02596799
606	328530	27518286	Chile	CHL	2012	3	Table 1	Case notifications - infectious	Chile|CHL	98	CHL	0	15 regions of Chile			2011	2012	1	0	0	0	7.00E+14						Lineage_4	1	Years	1	All cases	0	1	0	0	0	0	1	All cases	Cross-sectional	408	1571165.111	0.02596799
607	328530	27518286	Chile	CHL	2012	3	Table 1	Case notifications - infectious	Chile|CHL	98	CHL	0	15 regions of Chile			2011	2012	1	0	0	0	7.78E+14						Lineage_4	1	Years	1	All cases	0	1	0	0	0	0	1	All cases	Cross-sectional	408	1571165.111	0.02596799
608	328530	27518286	Chile	CHL	2012	3	Table 1	Case notifications - infectious	Chile|CHL	98	CHL	0	15 regions of Chile			2011	2012	1	0	0	0	3.78E+13						Lineage_4	2	Years	1	All cases	0	1	0	0	0	0	1	All cases	Cross-sectional	408	1571165.111	0.02596799
609	328530	27518286	Chile	CHL	2012	3	Table 1	Case notifications - infectious	Chile|CHL	98	CHL	0	15 regions of Chile			2011	2012	1	0	0	0	7.78E+14						Lineage_4	2	Years	1	All cases	0	1	0	0	0	0	1	All cases	Cross-sectional	408	1571165.111	0.02596799
610	328530	27518286	Chile	CHL	2012	3	Table 1	Case notifications - infectious	Chile|CHL	98	CHL	0	15 regions of Chile			2011	2012	1	0	0	0	7.76E+14						Lineage_4	2	Years	1	All cases	0	1	0	0	0	0	1	All cases	Cross-sectional	408	1571165.111	0.02596799
611	328530	27518286	Chile	CHL	2012	3	Table 1	Case notifications - infectious	Chile|CHL	98	CHL	0	15 regions of Chile			2011	2012	1	0	0	0	7.76E+14						Lineage_4	1	Years	1	All cases	0	1	0	0	0	0	1	All cases	Cross-sectional	408	1571165.111	0.02596799
612	328530	27518286	Chile	CHL	2012	3	Table 1	Case notifications - infectious	Chile|CHL	98	CHL	0	15 regions of Chile			2011	2012	1	0	0	0	7.76E+14						Lineage_4	2	Years	1	All cases	0	1	0	0	0	0	1	All cases	Cross-sectional	408	1571165.111	0.02596799
613	328530	27518286	Chile	CHL	2012	3	Table 1	Case notifications - infectious	Chile|CHL	98	CHL	0	15 regions of Chile			2011	2012	1	0	0	0	6.02E+14						Lineage_4	2	Years	1	All cases	0	1	0	0	0	0	1	All cases	Cross-sectional	408	1571165.111	0.02596799
614	328530	27518286	Chile	CHL	2012	3	Table 1	Case notifications - infectious	Chile|CHL	98	CHL	0	15 regions of Chile			2011	2012	1	0	0	0	7.78E+14						Lineage_4	1	Years	1	All cases	0	1	0	0	0	0	1	All cases	Cross-sectional	408	1571165.111	0.02596799
615	328530	27518286	Chile	CHL	2012	3	Table 1	Case notifications - infectious	Chile|CHL	98	CHL	0	15 regions of Chile			2011	2012	1	0	0	0	7.78E+14						Lineage_4	1	Years	1	All cases	0	1	0	0	0	0	1	All cases	Cross-sectional	408	1571165.111	0.02596799
616	328834	21575300	China	CHN	2003	793	Table 5	Survey - cross-sectional	China|CHN	6	CHN	1	Beijing	1	Beijing	2002	2004	1	0	0	0				Beijing			Lineage_2	28	Years	2	Simple random	0	0	0	1	0	0	0	Survey	Cross-sectional	158	377085542.2	4.19E-05
617	328834	21575300	China	CHN	2003	793	Table 5	Survey - cross-sectional	China|CHN	6	CHN	1	Beijing	1	Beijing	2002	2004	1	0	0	0				Other			Lineage_Other	5	Years	2	Simple random	0	0	0	1	0	0	0	Survey	Cross-sectional	158	377085542.2	4.19E-05
618	328834	21575300	China	CHN	2003	793	Table 5	Survey - cross-sectional	China|CHN	6	CHN	1	Heilongjiang	1	Heilongjiang	2002	2004	1	0	0	0				Beijing			Lineage_2	36	Years	2	Simple random	0	0	0	1	0	0	0	Survey	Cross-sectional	158	377085542.2	4.19E-05
619	328834	21575300	China	CHN	2003	793	Table 5	Survey - cross-sectional	China|CHN	6	CHN	1	Heilongjiang	1	Heilongjiang	2002	2004	1	0	0	0				Other			Lineage_Other	3	Years	2	Simple random	0	0	0	1	0	0	0	Survey	Cross-sectional	158	377085542.2	4.19E-05
620	328834	21575300	China	CHN	2003	793	Table 5	Survey - cross-sectional	China|CHN	6	CHN	1	Inner Mongolia	1	Inner Mongolia	2002	2004	1	0	0	0				Beijing			Lineage_2	24	Years	2	Simple random	0	0	0	1	0	0	0	Survey	Cross-sectional	158	377085542.2	4.19E-05
621	328834	21575300	China	CHN	2003	793	Table 5	Survey - cross-sectional	China|CHN	6	CHN	1	Inner Mongolia	1	Inner Mongolia	2002	2004	1	0	0	0				Other			Lineage_Other	9	Years	2	Simple random	0	0	0	1	0	0	0	Survey	Cross-sectional	158	377085542.2	4.19E-05
622	328834	21575300	China	CHN	2003	793	Table 5	Survey - cross-sectional	China|CHN	6	CHN	1	Tibet	1	Tibet	2002	2004	1	0	0	0				Beijing			Lineage_2	20	Years	2	Simple random	0	0	0	1	0	0	0	Survey	Cross-sectional	158	377085542.2	4.19E-05
623	328834	21575300	China	CHN	2003	793	Table 5	Survey - cross-sectional	China|CHN	6	CHN	1	Tibet	1	Tibet	2002	2004	1	0	0	0				Other			Lineage_Other	3	Years	2	Simple random	0	0	0	1	0	0	0	Survey	Cross-sectional	158	377085542.2	4.19E-05
624	328834	21575300	China	CHN	2003	793	Table 5	Survey - cross-sectional	China|CHN	6	CHN	1	Guangdong	1	Guangdong	2002	2004	1	0	0	0				Beijing			Lineage_2	15	Years	2	Simple random	0	0	0	1	0	0	0	Survey	Cross-sectional	158	377085542.2	4.19E-05
625	328834	21575300	China	CHN	2003	793	Table 5	Survey - cross-sectional	China|CHN	6	CHN	1	Guangdong	1	Guangdong	2002	2004	1	0	0	0				Other			Lineage_Other	15	Years	2	Simple random	0	0	0	1	0	0	0	Survey	Cross-sectional	158	377085542.2	4.19E-05
626	329855	22412962	China	CHN	2006	2	Table 1	Survey - cross-sectional	China|CHN	6	CHN	1	North provinces			2006	2006	1	0	0	0				Beijing			Lineage_2	1187	Years	1	All cases	0	0	0	1	0	0	0	All cases	Cross-sectional	4017	372885909.8	0.001077273
627	329855	22412962	China	CHN	2006	2	Table 1	Survey - cross-sectional	China|CHN	6	CHN	1	North provinces			2006	2006	1	0	0	0				MANU2			Lineage_4	56	Years	1	All cases	0	0	0	1	0	0	0	All cases	Cross-sectional	4017	372885909.8	0.001077273
628	329855	22412962	China	CHN	2006	2	Table 1	Survey - cross-sectional	China|CHN	6	CHN	1	North provinces			2006	2006	1	0	0	0				CAS1-Delhi			Lineage_3	29	Years	1	All cases	0	0	0	1	0	0	0	All cases	Cross-sectional	4017	372885909.8	0.001077273
629	329855	22412962	China	CHN	2006	2	Table 1	Survey - cross-sectional	China|CHN	6	CHN	1	North provinces			2006	2006	1	0	0	0				T1			Lineage_4	66	Years	1	All cases	0	0	0	1	0	0	0	All cases	Cross-sectional	4017	372885909.8	0.001077273
630	329855	22412962	China	CHN	2006	2	Table 1	Survey - cross-sectional	China|CHN	6	CHN	1	North provinces			2006	2006	1	0	0	0				T2			Lineage_4	36	Years	1	All cases	0	0	0	1	0	0	0	All cases	Cross-sectional	4017	372885909.8	0.001077273
631	329855	22412962	China	CHN	2006	2	Table 1	Survey - cross-sectional	China|CHN	6	CHN	1	North provinces			2006	2006	1	0	0	0				New			Lineage_Other	110	Years	1	All cases	0	0	0	1	0	0	0	All cases	Cross-sectional	4017	372885909.8	0.001077273
632	329855	22412962	China	CHN	2006	2	Table 1	Survey - cross-sectional	China|CHN	6	CHN	1	North provinces			2006	2006	1	0	0	0				Other			Lineage_Other	67	Years	1	All cases	0	0	0	1	0	0	0	All cases	Cross-sectional	4017	372885909.8	0.001077273
633	329855	22412962	China	CHN	2006	2	Table 1	Survey - cross-sectional	China|CHN	6	CHN	1	South provinces			2006	2006	1	0	0	0				Beijing			Lineage_2	1313	Years	1	All cases	0	0	0	1	0	0	0	All cases	Cross-sectional	4017	372885909.8	0.001077273
634	329855	22412962	China	CHN	2006	2	Table 1	Survey - cross-sectional	China|CHN	6	CHN	1	South provinces			2006	2006	1	0	0	0				MANU2			Lineage_4	126	Years	1	All cases	0	0	0	1	0	0	0	All cases	Cross-sectional	4017	372885909.8	0.001077273
635	329855	22412962	China	CHN	2006	2	Table 1	Survey - cross-sectional	China|CHN	6	CHN	1	South provinces			2006	2006	1	0	0	0				CAS1-Delhi			Lineage_3	1	Years	1	All cases	0	0	0	1	0	0	0	All cases	Cross-sectional	4017	372885909.8	0.001077273
636	329855	22412962	China	CHN	2006	2	Table 1	Survey - cross-sectional	China|CHN	6	CHN	1	South provinces			2006	2006	1	0	0	0				T1			Lineage_4	328	Years	1	All cases	0	0	0	1	0	0	0	All cases	Cross-sectional	4017	372885909.8	0.001077273
637	329855	22412962	China	CHN	2006	2	Table 1	Survey - cross-sectional	China|CHN	6	CHN	1	South provinces			2006	2006	1	0	0	0				T2			Lineage_4	90	Years	1	All cases	0	0	0	1	0	0	0	All cases	Cross-sectional	4017	372885909.8	0.001077273
638	329855	22412962	China	CHN	2006	2	Table 1	Survey - cross-sectional	China|CHN	6	CHN	1	South provinces			2006	2006	1	0	0	0				New			Lineage_Other	475	Years	1	All cases	0	0	0	1	0	0	0	All cases	Cross-sectional	4017	372885909.8	0.001077273
639	329855	22412962	China	CHN	2006	2	Table 1	Survey - cross-sectional	China|CHN	6	CHN	1	South provinces			2006	2006	1	0	0	0				Other			Lineage_Other	133	Years	1	All cases	0	0	0	1	0	0	0	All cases	Cross-sectional	4017	372885909.8	0.001077273
640	328545	28333978	China	CHN	2007	4	Table S1	Survey - cross-sectional	China|CHN	6	CHN	1	Admin2/3 collection site numbers available (but no key for names)			2007	2007	1	0	0	0				EAI3-IND			Lineage_1	1	Years	1	Cluster	0	0	0	1	0	0	0	Survey	Cross-sectional	3133	377546649.2	0.000829831
641	328545	28333978	China	CHN	2007	4	Table S1	Survey - cross-sectional	China|CHN	6	CHN	1	Admin2/3 collection site numbers available (but no key for names)			2007	2007	1	0	0	0				EAI2-Manila			Lineage_1	9	Years	1	Cluster	0	0	0	1	0	0	0	Survey	Cross-sectional	3133	377546649.2	0.000829831
642	328545	28333978	China	CHN	2007	4	Table S1	Survey - cross-sectional	China|CHN	6	CHN	1	Admin2/3 collection site numbers available (but no key for names)			2007	2007	1	0	0	0				Beijing			Lineage_2	2220	Years	1	Cluster	0	0	0	1	0	0	0	Survey	Cross-sectional	3133	377546649.2	0.000829831
643	328545	28333978	China	CHN	2007	4	Table S1	Survey - cross-sectional	China|CHN	6	CHN	1	Admin2/3 collection site numbers available (but no key for names)			2007	2007	1	0	0	0				CAS1-Delhi			Lineage_3	20	Years	1	Cluster	0	0	0	1	0	0	0	Survey	Cross-sectional	3133	377546649.2	0.000829831
644	328545	28333978	China	CHN	2007	4	Table S1	Survey - cross-sectional	China|CHN	6	CHN	1	Admin2/3 collection site numbers available (but no key for names)			2007	2007	1	0	0	0				CAS			Lineage_3	5	Years	1	Cluster	0	0	0	1	0	0	0	Survey	Cross-sectional	3133	377546649.2	0.000829831
645	328545	28333978	China	CHN	2007	4	Table S1	Survey - cross-sectional	China|CHN	6	CHN	1	Admin2/3 collection site numbers available (but no key for names)			2007	2007	1	0	0	0				T1			Lineage_4	337	Years	1	Cluster	0	0	0	1	0	0	0	Survey	Cross-sectional	3133	377546649.2	0.000829831
646	328545	28333978	China	CHN	2007	4	Table S1	Survey - cross-sectional	China|CHN	6	CHN	1	Admin2/3 collection site numbers available (but no key for names)			2007	2007	1	0	0	0				T3			Lineage_4	26	Years	1	Cluster	0	0	0	1	0	0	0	Survey	Cross-sectional	3133	377546649.2	0.000829831
647	328545	28333978	China	CHN	2007	4	Table S1	Survey - cross-sectional	China|CHN	6	CHN	1	Admin2/3 collection site numbers available (but no key for names)			2007	2007	1	0	0	0				Ambiguous:T4 T2			Lineage_4	3	Years	1	Cluster	0	0	0	1	0	0	0	Survey	Cross-sectional	3133	377546649.2	0.000829831
648	328545	28333978	China	CHN	2007	4	Table S1	Survey - cross-sectional	China|CHN	6	CHN	1	Admin2/3 collection site numbers available (but no key for names)			2007	2007	1	0	0	0				T2			Lineage_4	122	Years	1	Cluster	0	0	0	1	0	0	0	Survey	Cross-sectional	3133	377546649.2	0.000829831
649	328545	28333978	China	CHN	2007	4	Table S1	Survey - cross-sectional	China|CHN	6	CHN	1	Admin2/3 collection site numbers available (but no key for names)			2007	2007	1	0	0	0				T			Lineage_4	12	Years	1	Cluster	0	0	0	1	0	0	0	Survey	Cross-sectional	3133	377546649.2	0.000829831
650	328545	28333978	China	CHN	2007	4	Table S1	Survey - cross-sectional	China|CHN	6	CHN	1	Admin2/3 collection site numbers available (but no key for names)			2007	2007	1	0	0	0				H3			Lineage_4	28	Years	1	Cluster	0	0	0	1	0	0	0	Survey	Cross-sectional	3133	377546649.2	0.000829831
651	328545	28333978	China	CHN	2007	4	Table S1	Survey - cross-sectional	China|CHN	6	CHN	1	Admin2/3 collection site numbers available (but no key for names)			2007	2007	1	0	0	0				LAM9			Lineage_4	9	Years	1	Cluster	0	0	0	1	0	0	0	Survey	Cross-sectional	3133	377546649.2	0.000829831
652	328545	28333978	China	CHN	2007	4	Table S1	Survey - cross-sectional	China|CHN	6	CHN	1	Admin2/3 collection site numbers available (but no key for names)			2007	2007	1	0	0	0				Ambiguous:T2 T5			Lineage_4	7	Years	1	Cluster	0	0	0	1	0	0	0	Survey	Cross-sectional	3133	377546649.2	0.000829831
653	328545	28333978	China	CHN	2007	4	Table S1	Survey - cross-sectional	China|CHN	6	CHN	1	Admin2/3 collection site numbers available (but no key for names)			2007	2007	1	0	0	0				S			Lineage_4	4	Years	1	Cluster	0	0	0	1	0	0	0	Survey	Cross-sectional	3133	377546649.2	0.000829831
654	328545	28333978	China	CHN	2007	4	Table S1	Survey - cross-sectional	China|CHN	6	CHN	1	Admin2/3 collection site numbers available (but no key for names)			2007	2007	1	0	0	0				Ambiguous:T3 T2			Lineage_4	15	Years	1	Cluster	0	0	0	1	0	0	0	Survey	Cross-sectional	3133	377546649.2	0.000829831
655	328545	28333978	China	CHN	2007	4	Table S1	Survey - cross-sectional	China|CHN	6	CHN	1	Admin2/3 collection site numbers available (but no key for names)			2007	2007	1	0	0	0				T5			Lineage_4	2	Years	1	Cluster	0	0	0	1	0	0	0	Survey	Cross-sectional	3133	377546649.2	0.000829831
656	328545	28333978	China	CHN	2007	4	Table S1	Survey - cross-sectional	China|CHN	6	CHN	1	Admin2/3 collection site numbers available (but no key for names)			2007	2007	1	0	0	0				H			Lineage_4	8	Years	1	Cluster	0	0	0	1	0	0	0	Survey	Cross-sectional	3133	377546649.2	0.000829831
657	328545	28333978	China	CHN	2007	4	Table S1	Survey - cross-sectional	China|CHN	6	CHN	1	Admin2/3 collection site numbers available (but no key for names)			2007	2007	1	0	0	0				T5-RUS1			Lineage_4	1	Years	1	Cluster	0	0	0	1	0	0	0	Survey	Cross-sectional	3133	377546649.2	0.000829831
658	328545	28333978	China	CHN	2007	4	Table S1	Survey - cross-sectional	China|CHN	6	CHN	1	Admin2/3 collection site numbers available (but no key for names)			2007	2007	1	0	0	0				T3-OSA			Lineage_4	1	Years	1	Cluster	0	0	0	1	0	0	0	Survey	Cross-sectional	3133	377546649.2	0.000829831
659	328545	28333978	China	CHN	2007	4	Table S1	Survey - cross-sectional	China|CHN	6	CHN	1	Admin2/3 collection site numbers available (but no key for names)			2007	2007	1	0	0	0				T4			Lineage_4	4	Years	1	Cluster	0	0	0	1	0	0	0	Survey	Cross-sectional	3133	377546649.2	0.000829831
660	328545	28333978	China	CHN	2007	4	Table S1	Survey - cross-sectional	China|CHN	6	CHN	1	Admin2/3 collection site numbers available (but no key for names)			2007	2007	1	0	0	0				LAM			Lineage_4	4	Years	1	Cluster	0	0	0	1	0	0	0	Survey	Cross-sectional	3133	377546649.2	0.000829831
661	328545	28333978	China	CHN	2007	4	Table S1	Survey - cross-sectional	China|CHN	6	CHN	1	Admin2/3 collection site numbers available (but no key for names)			2007	2007	1	0	0	0				T-H37Rv_3			Lineage_4	1	Years	1	Cluster	0	0	0	1	0	0	0	Survey	Cross-sectional	3133	377546649.2	0.000829831
662	328545	28333978	China	CHN	2007	4	Table S1	Survey - cross-sectional	China|CHN	6	CHN	1	Admin2/3 collection site numbers available (but no key for names)			2007	2007	1	0	0	0				EAl1-SOM			Lineage_4	1	Years	1	Cluster	0	0	0	1	0	0	0	Survey	Cross-sectional	3133	377546649.2	0.000829831
663	328545	28333978	China	CHN	2007	4	Table S1	Survey - cross-sectional	China|CHN	6	CHN	1	Admin2/3 collection site numbers available (but no key for names)			2007	2007	1	0	0	0				EAI5			Lineage_1	2	Years	1	Cluster	0	0	0	1	0	0	0	Survey	Cross-sectional	3133	377546649.2	0.000829831
664	328545	28333978	China	CHN	2007	4	Table S1	Survey - cross-sectional	China|CHN	6	CHN	1	Admin2/3 collection site numbers available (but no key for names)			2007	2007	1	0	0	0				TS			Lineage_4	3	Years	1	Cluster	0	0	0	1	0	0	0	Survey	Cross-sectional	3133	377546649.2	0.000829831
665	328545	28333978	China	CHN	2007	4	Table S1	Survey - cross-sectional	China|CHN	6	CHN	1	Admin2/3 collection site numbers available (but no key for names)			2007	2007	1	0	0	0				H4			Lineage_4	9	Years	1	Cluster	0	0	0	1	0	0	0	Survey	Cross-sectional	3133	377546649.2	0.000829831
666	328545	28333978	China	CHN	2007	4	Table S1	Survey - cross-sectional	China|CHN	6	CHN	1	Admin2/3 collection site numbers available (but no key for names)			2007	2007	1	0	0	0				NA			Lineage_Other	217	Years	1	Cluster	0	0	0	1	0	0	0	Survey	Cross-sectional	3133	377546649.2	0.000829831
667	328545	28333978	China	CHN	2007	4	Table S1	Survey - cross-sectional	China|CHN	6	CHN	1	Admin2/3 collection site numbers available (but no key for names)			2007	2007	1	0	0	0				Manu2			Lineage_4	33	Years	1	Cluster	0	0	0	1	0	0	0	Survey	Cross-sectional	3133	377546649.2	0.000829831
668	328545	28333978	China	CHN	2007	4	Table S1	Survey - cross-sectional	China|CHN	6	CHN	1	Admin2/3 collection site numbers available (but no key for names)			2007	2007	1	0	0	0				Manu3			Lineage_4	1	Years	1	Cluster	0	0	0	1	0	0	0	Survey	Cross-sectional	3133	377546649.2	0.000829831
669	328545	28333978	China	CHN	2007	4	Table S1	Survey - cross-sectional	China|CHN	6	CHN	1	Admin2/3 collection site numbers available (but no key for names)			2007	2007	1	0	0	0				NA			Lineage_Other	22	Years	1	Cluster	0	0	0	1	0	0	0	Survey	Cross-sectional	3133	377546649.2	0.000829831
670	328545	28333978	China	CHN	2007	4	Table S1	Survey - cross-sectional	China|CHN	6	CHN	1	Admin2/3 collection site numbers available (but no key for names)			2007	2007	1	0	0	0				Manu_ancestor			Lineage_1	5	Years	1	Cluster	0	0	0	1	0	0	0	Survey	Cross-sectional	3133	377546649.2	0.000829831
671	328545	28333978	China	CHN	2007	4	Table S1	Survey - cross-sectional	China|CHN	6	CHN	1	Admin2/3 collection site numbers available (but no key for names)			2007	2007	1	0	0	0				Manu1			Lineage_1	1	Years	1	Cluster	0	0	0	1	0	0	0	Survey	Cross-sectional	3133	377546649.2	0.000829831
672	328715	22479472	China	CHN	2008	3	Figure 2	Case notifications - infectious	Tibet|CHN_518	518	CHN_518	1	Patients at regional CDCs in Tibet (Lhasa, Xigaze, Nyingchi, Sannan, Nagqu, Changdu, and Ngari)	1	Tibet	2006	2010	1	0	0	0				New			Lineage_Other	14	Years	4	All cases	0	0	0	1	0	0	0	All cases	Cross-sectional	576	382544298.2	0.000150571
673	328715	22479472	China	CHN	2008	3	Figure 2	Case notifications - infectious	Tibet|CHN_518	518	CHN_518	1	Patients at regional CDCs in Tibet (Lhasa, Xigaze, Nyingchi, Sannan, Nagqu, Changdu, and Ngari)	1	Tibet	2006	2010	1	0	0	0		1					Lineage_2	512	Years	4	All cases	0	0	0	1	0	0	0	All cases	Cross-sectional	576	382544298.2	0.000150571
674	328715	22479472	China	CHN	2008	3	Figure 2	Case notifications - infectious	Tibet|CHN_518	518	CHN_518	1	Patients at regional CDCs in Tibet (Lhasa, Xigaze, Nyingchi, Sannan, Nagqu, Changdu, and Ngari)	1	Tibet	2006	2010	1	0	0	0		190					Lineage_2	3	Years	4	All cases	0	0	0	1	0	0	0	All cases	Cross-sectional	576	382544298.2	0.000150571
675	328715	22479472	China	CHN	2008	3	Figure 2	Case notifications - infectious	Tibet|CHN_518	518	CHN_518	1	Patients at regional CDCs in Tibet (Lhasa, Xigaze, Nyingchi, Sannan, Nagqu, Changdu, and Ngari)	1	Tibet	2006	2010	1	0	0	0		265					Lineage_2	1	Years	4	All cases	0	0	0	1	0	0	0	All cases	Cross-sectional	576	382544298.2	0.000150571
676	328715	22479472	China	CHN	2008	3	Figure 2	Case notifications - infectious	Tibet|CHN_518	518	CHN_518	1	Patients at regional CDCs in Tibet (Lhasa, Xigaze, Nyingchi, Sannan, Nagqu, Changdu, and Ngari)	1	Tibet	2006	2010	1	0	0	0		632					Lineage_2	1	Years	4	All cases	0	0	0	1	0	0	0	All cases	Cross-sectional	576	382544298.2	0.000150571
677	328715	22479472	China	CHN	2008	3	Figure 2	Case notifications - infectious	Tibet|CHN_518	518	CHN_518	1	Patients at regional CDCs in Tibet (Lhasa, Xigaze, Nyingchi, Sannan, Nagqu, Changdu, and Ngari)	1	Tibet	2006	2010	1	0	0	0		196					Lineage_4	1	Years	4	All cases	0	0	0	1	0	0	0	All cases	Cross-sectional	576	382544298.2	0.000150571
678	328715	22479472	China	CHN	2008	3	Figure 2	Case notifications - infectious	Tibet|CHN_518	518	CHN_518	1	Patients at regional CDCs in Tibet (Lhasa, Xigaze, Nyingchi, Sannan, Nagqu, Changdu, and Ngari)	1	Tibet	2006	2010	1	0	0	0		53					Lineage_4	15	Years	4	All cases	0	0	0	1	0	0	0	All cases	Cross-sectional	576	382544298.2	0.000150571
679	328715	22479472	China	CHN	2008	3	Figure 2	Case notifications - infectious	Tibet|CHN_518	518	CHN_518	1	Patients at regional CDCs in Tibet (Lhasa, Xigaze, Nyingchi, Sannan, Nagqu, Changdu, and Ngari)	1	Tibet	2006	2010	1	0	0	0		334					Lineage_4	9	Years	4	All cases	0	0	0	1	0	0	0	All cases	Cross-sectional	576	382544298.2	0.000150571
680	328715	22479472	China	CHN	2008	3	Figure 2	Case notifications - infectious	Tibet|CHN_518	518	CHN_518	1	Patients at regional CDCs in Tibet (Lhasa, Xigaze, Nyingchi, Sannan, Nagqu, Changdu, and Ngari)	1	Tibet	2006	2010	1	0	0	0		37					Lineage_4	1	Years	4	All cases	0	0	0	1	0	0	0	All cases	Cross-sectional	576	382544298.2	0.000150571
681	328715	22479472	China	CHN	2008	3	Figure 2	Case notifications - infectious	Tibet|CHN_518	518	CHN_518	1	Patients at regional CDCs in Tibet (Lhasa, Xigaze, Nyingchi, Sannan, Nagqu, Changdu, and Ngari)	1	Tibet	2006	2010	1	0	0	0		254					Lineage_4	1	Years	4	All cases	0	0	0	1	0	0	0	All cases	Cross-sectional	576	382544298.2	0.000150571
682	328715	22479472	China	CHN	2008	3	Figure 2	Case notifications - infectious	Tibet|CHN_518	518	CHN_518	1	Patients at regional CDCs in Tibet (Lhasa, Xigaze, Nyingchi, Sannan, Nagqu, Changdu, and Ngari)	1	Tibet	2006	2010	1	0	0	0		599					Lineage_3	2	Years	4	All cases	0	0	0	1	0	0	0	All cases	Cross-sectional	576	382544298.2	0.000150571
683	328715	22479472	China	CHN	2008	3	Figure 2	Case notifications - infectious	Tibet|CHN_518	518	CHN_518	1	Patients at regional CDCs in Tibet (Lhasa, Xigaze, Nyingchi, Sannan, Nagqu, Changdu, and Ngari)	1	Tibet	2006	2010	1	0	0	0		26					Lineage_3	16	Years	4	All cases	0	0	0	1	0	0	0	All cases	Cross-sectional	576	382544298.2	0.000150571
684	328672	24911588	China	CHN	2008	3	Table 1	Surveillance - facility	Gansu|CHN_495	495	CHN_495	0	Representative of Gansu province	1	Gansu	2005	2011	1	0	0	0		1					Lineage_2	378	Years	6	Simple random	0	0	0	1	0	0	0	Survey	Cross-sectional	467	382544298.2	0.000122077
685	328672	24911588	China	CHN	2008	3	Table 1	Surveillance - facility	Gansu|CHN_495	495	CHN_495	0	Representative of Gansu province	1	Gansu	2005	2011	1	0	0	0		190					Lineage_2	17	Years	6	Simple random	0	0	0	1	0	0	0	Survey	Cross-sectional	467	382544298.2	0.000122077
686	328672	24911588	China	CHN	2008	3	Table 1	Surveillance - facility	Gansu|CHN_495	495	CHN_495	0	Representative of Gansu province	1	Gansu	2005	2011	1	0	0	0		941					Lineage_2	1	Years	6	Simple random	0	0	0	1	0	0	0	Survey	Cross-sectional	467	382544298.2	0.000122077
687	328672	24911588	China	CHN	2008	3	Table 1	Surveillance - facility	Gansu|CHN_495	495	CHN_495	0	Representative of Gansu province	1	Gansu	2005	2011	1	0	0	0		621					Lineage_2	2	Years	6	Simple random	0	0	0	1	0	0	0	Survey	Cross-sectional	467	382544298.2	0.000122077
688	328672	24911588	China	CHN	2008	3	Table 1	Surveillance - facility	Gansu|CHN_495	495	CHN_495	0	Representative of Gansu province	1	Gansu	2005	2011	1	0	0	0		269					Lineage_2	1	Years	6	Simple random	0	0	0	1	0	0	0	Survey	Cross-sectional	467	382544298.2	0.000122077
689	328672	24911588	China	CHN	2008	3	Table 1	Surveillance - facility	Gansu|CHN_495	495	CHN_495	0	Representative of Gansu province	1	Gansu	2005	2011	1	0	0	0		26					Lineage_3	3	Years	6	Simple random	0	0	0	1	0	0	0	Survey	Cross-sectional	467	382544298.2	0.000122077
690	328672	24911588	China	CHN	2008	3	Table 1	Surveillance - facility	Gansu|CHN_495	495	CHN_495	0	Representative of Gansu province	1	Gansu	2005	2011	1	0	0	0		255					Lineage_2	1	Years	6	Simple random	0	0	0	1	0	0	0	Survey	Cross-sectional	467	382544298.2	0.000122077
691	328672	24911588	China	CHN	2008	3	Table 1	Surveillance - facility	Gansu|CHN_495	495	CHN_495	0	Representative of Gansu province	1	Gansu	2005	2011	1	0	0	0		632					Lineage_2	1	Years	6	Simple random	0	0	0	1	0	0	0	Survey	Cross-sectional	467	382544298.2	0.000122077
692	328672	24911588	China	CHN	2008	3	Table 1	Surveillance - facility	Gansu|CHN_495	495	CHN_495	0	Representative of Gansu province	1	Gansu	2005	2011	1	0	0	0				Beijing			Lineage_2	3	Years	6	Simple random	0	0	0	1	0	0	0	Survey	Cross-sectional	467	382544298.2	0.000122077
693	328672	24911588	China	CHN	2008	3	Table 1	Surveillance - facility	Gansu|CHN_495	495	CHN_495	0	Representative of Gansu province	1	Gansu	2005	2011	1	0	0	0				Beijing			Lineage_2	1	Years	6	Simple random	0	0	0	1	0	0	0	Survey	Cross-sectional	467	382544298.2	0.000122077
694	328672	24911588	China	CHN	2008	3	Table 1	Surveillance - facility	Gansu|CHN_495	495	CHN_495	0	Representative of Gansu province	1	Gansu	2005	2011	1	0	0	0				Beijing-like			Lineage_2	1	Years	6	Simple random	0	0	0	1	0	0	0	Survey	Cross-sectional	467	382544298.2	0.000122077
695	328672	24911588	China	CHN	2008	3	Table 1	Surveillance - facility	Gansu|CHN_495	495	CHN_495	0	Representative of Gansu province	1	Gansu	2005	2011	1	0	0	0		53					Lineage_4	9	Years	6	Simple random	0	0	0	1	0	0	0	Survey	Cross-sectional	467	382544298.2	0.000122077
696	328672	24911588	China	CHN	2008	3	Table 1	Surveillance - facility	Gansu|CHN_495	495	CHN_495	0	Representative of Gansu province	1	Gansu	2005	2011	1	0	0	0		334					Lineage_4	4	Years	6	Simple random	0	0	0	1	0	0	0	Survey	Cross-sectional	467	382544298.2	0.000122077
697	328672	24911588	China	CHN	2008	3	Table 1	Surveillance - facility	Gansu|CHN_495	495	CHN_495	0	Representative of Gansu province	1	Gansu	2005	2011	1	0	0	0		291					Lineage_4	1	Years	6	Simple random	0	0	0	1	0	0	0	Survey	Cross-sectional	467	382544298.2	0.000122077
698	328672	24911588	China	CHN	2008	3	Table 1	Surveillance - facility	Gansu|CHN_495	495	CHN_495	0	Representative of Gansu province	1	Gansu	2005	2011	1	0	0	0		7					Lineage_4	2	Years	6	Simple random	0	0	0	1	0	0	0	Survey	Cross-sectional	467	382544298.2	0.000122077
699	328672	24911588	China	CHN	2008	3	Table 1	Surveillance - facility	Gansu|CHN_495	495	CHN_495	0	Representative of Gansu province	1	Gansu	2005	2011	1	0	0	0		154					Lineage_4	1	Years	6	Simple random	0	0	0	1	0	0	0	Survey	Cross-sectional	467	382544298.2	0.000122077
700	328672	24911588	China	CHN	2008	3	Table 1	Surveillance - facility	Gansu|CHN_495	495	CHN_495	0	Representative of Gansu province	1	Gansu	2005	2011	1	0	0	0		230					Lineage_4	1	Years	6	Simple random	0	0	0	1	0	0	0	Survey	Cross-sectional	467	382544298.2	0.000122077
701	328672	24911588	China	CHN	2008	3	Table 1	Surveillance - facility	Gansu|CHN_495	495	CHN_495	0	Representative of Gansu province	1	Gansu	2005	2011	1	0	0	0		462					Lineage_4	1	Years	6	Simple random	0	0	0	1	0	0	0	Survey	Cross-sectional	467	382544298.2	0.000122077
702	328672	24911588	China	CHN	2008	3	Table 1	Surveillance - facility	Gansu|CHN_495	495	CHN_495	0	Representative of Gansu province	1	Gansu	2005	2011	1	0	0	0		1580					Lineage_4	1	Years	6	Simple random	0	0	0	1	0	0	0	Survey	Cross-sectional	467	382544298.2	0.000122077
703	328672	24911588	China	CHN	2008	3	Table 1	Surveillance - facility	Gansu|CHN_495	495	CHN_495	0	Representative of Gansu province	1	Gansu	2005	2011	1	0	0	0		175					Lineage_4	2	Years	6	Simple random	0	0	0	1	0	0	0	Survey	Cross-sectional	467	382544298.2	0.000122077
704	328672	24911588	China	CHN	2008	3	Table 1	Surveillance - facility	Gansu|CHN_495	495	CHN_495	0	Representative of Gansu province	1	Gansu	2005	2011	1	0	0	0		52					Lineage_4	1	Years	6	Simple random	0	0	0	1	0	0	0	Survey	Cross-sectional	467	382544298.2	0.000122077
705	328672	24911588	China	CHN	2008	3	Table 1	Surveillance - facility	Gansu|CHN_495	495	CHN_495	0	Representative of Gansu province	1	Gansu	2005	2011	1	0	0	0		37					Lineage_4	2	Years	6	Simple random	0	0	0	1	0	0	0	Survey	Cross-sectional	467	382544298.2	0.000122077
706	328672	24911588	China	CHN	2008	3	Table 1	Surveillance - facility	Gansu|CHN_495	495	CHN_495	0	Representative of Gansu province	1	Gansu	2005	2011	1	0	0	0		1096					Lineage_4	3	Years	6	Simple random	0	0	0	1	0	0	0	Survey	Cross-sectional	467	382544298.2	0.000122077
707	328672	24911588	China	CHN	2008	3	Table 1	Surveillance - facility	Gansu|CHN_495	495	CHN_495	0	Representative of Gansu province	1	Gansu	2005	2011	1	0	0	0		1789					Lineage_3	1	Years	6	Simple random	0	0	0	1	0	0	0	Survey	Cross-sectional	467	382544298.2	0.000122077
708	328672	24911588	China	CHN	2008	3	Table 1	Surveillance - facility	Gansu|CHN_495	495	CHN_495	0	Representative of Gansu province	1	Gansu	2005	2011	1	0	0	0		127					Lineage_4	4	Years	6	Simple random	0	0	0	1	0	0	0	Survey	Cross-sectional	467	382544298.2	0.000122077
709	328672	24911588	China	CHN	2008	3	Table 1	Surveillance - facility	Gansu|CHN_495	495	CHN_495	0	Representative of Gansu province	1	Gansu	2005	2011	1	0	0	0		35					Lineage_4	1	Years	6	Simple random	0	0	0	1	0	0	0	Survey	Cross-sectional	467	382544298.2	0.000122077
710	328672	24911588	China	CHN	2008	3	Table 1	Surveillance - facility	Gansu|CHN_495	495	CHN_495	0	Representative of Gansu province	1	Gansu	2005	2011	1	0	0	0		1098					Lineage_4	2	Years	6	Simple random	0	0	0	1	0	0	0	Survey	Cross-sectional	467	382544298.2	0.000122077
711	328672	24911588	China	CHN	2008	3	Table 1	Surveillance - facility	Gansu|CHN_495	495	CHN_495	0	Representative of Gansu province	1	Gansu	2005	2011	1	0	0	0				Unknown			Lineage_Other	22	Years	6	Simple random	0	0	0	1	0	0	0	Survey	Cross-sectional	467	382544298.2	0.000122077
712	329532	23226754	China	CHN	2009	952	Figure 1	Case notifications - infectious	Henan|CHN_502	502	CHN_502	0	All patients in Henan were inclded	1	Henan	2009	2009	1	0	0	0		1163					Lineage_4	2	Years	1	All cases	0	0	0	1	0	0	0	All cases	Cross-sectional	443	387400823.8	0.000114352
713	329532	23226754	China	CHN	2009	952	Figure 1	Case notifications - infectious	Henan|CHN_502	502	CHN_502	0	All patients in Henan were inclded	1	Henan	2009	2009	1	0	0	0		1122					Lineage_4	2	Years	1	All cases	0	0	0	1	0	0	0	All cases	Cross-sectional	443	387400823.8	0.000114352
714	329532	23226754	China	CHN	2009	952	Figure 1	Case notifications - infectious	Henan|CHN_502	502	CHN_502	0	All patients in Henan were inclded	1	Henan	2009	2009	1	0	0	0		53					Lineage_4	9	Years	1	All cases	0	0	0	1	0	0	0	All cases	Cross-sectional	443	387400823.8	0.000114352
715	329532	23226754	China	CHN	2009	952	Figure 1	Case notifications - infectious	Henan|CHN_502	502	CHN_502	0	All patients in Henan were inclded	1	Henan	2009	2009	1	0	0	0		848					Lineage_4	2	Years	1	All cases	0	0	0	1	0	0	0	All cases	Cross-sectional	443	387400823.8	0.000114352
716	329532	23226754	China	CHN	2009	952	Figure 1	Case notifications - infectious	Henan|CHN_502	502	CHN_502	0	All patients in Henan were inclded	1	Henan	2009	2009	1	0	0	0		1578					Lineage_4	2	Years	1	All cases	0	0	0	1	0	0	0	All cases	Cross-sectional	443	387400823.8	0.000114352
717	329532	23226754	China	CHN	2009	952	Figure 1	Case notifications - infectious	Henan|CHN_502	502	CHN_502	0	All patients in Henan were inclded	1	Henan	2009	2009	1	0	0	0		334					Lineage_4	3	Years	1	All cases	0	0	0	1	0	0	0	All cases	Cross-sectional	443	387400823.8	0.000114352
718	329532	23226754	China	CHN	2009	952	Figure 1	Case notifications - infectious	Henan|CHN_502	502	CHN_502	0	All patients in Henan were inclded	1	Henan	2009	2009	1	0	0	0		1634					Lineage_4	2	Years	1	All cases	0	0	0	1	0	0	0	All cases	Cross-sectional	443	387400823.8	0.000114352
719	329532	23226754	China	CHN	2009	952	Figure 1	Case notifications - infectious	Henan|CHN_502	502	CHN_502	0	All patients in Henan were inclded	1	Henan	2009	2009	1	0	0	0		1580					Lineage_4	2	Years	1	All cases	0	0	0	1	0	0	0	All cases	Cross-sectional	443	387400823.8	0.000114352
720	329532	23226754	China	CHN	2009	952	Figure 1	Case notifications - infectious	Henan|CHN_502	502	CHN_502	0	All patients in Henan were inclded	1	Henan	2009	2009	1	0	0	0		54					Lineage_4	1	Years	1	All cases	0	0	0	1	0	0	0	All cases	Cross-sectional	443	387400823.8	0.000114352
721	329532	23226754	China	CHN	2009	952	Figure 1	Case notifications - infectious	Henan|CHN_502	502	CHN_502	0	All patients in Henan were inclded	1	Henan	2009	2009	1	0	0	0		52					Lineage_4	14	Years	1	All cases	0	0	0	1	0	0	0	All cases	Cross-sectional	443	387400823.8	0.000114352
722	329532	23226754	China	CHN	2009	952	Figure 1	Case notifications - infectious	Henan|CHN_502	502	CHN_502	0	All patients in Henan were inclded	1	Henan	2009	2009	1	0	0	0		40					Lineage_4	1	Years	1	All cases	0	0	0	1	0	0	0	All cases	Cross-sectional	443	387400823.8	0.000114352
723	329532	23226754	China	CHN	2009	952	Figure 1	Case notifications - infectious	Henan|CHN_502	502	CHN_502	0	All patients in Henan were inclded	1	Henan	2009	2009	1	0	0	0		1460					Lineage_4	1	Years	1	All cases	0	0	0	1	0	0	0	All cases	Cross-sectional	443	387400823.8	0.000114352
724	329532	23226754	China	CHN	2009	952	Figure 1	Case notifications - infectious	Henan|CHN_502	502	CHN_502	0	All patients in Henan were inclded	1	Henan	2009	2009	1	0	0	0		447					Lineage_4	1	Years	1	All cases	0	0	0	1	0	0	0	All cases	Cross-sectional	443	387400823.8	0.000114352
725	329532	23226754	China	CHN	2009	952	Figure 1	Case notifications - infectious	Henan|CHN_502	502	CHN_502	0	All patients in Henan were inclded	1	Henan	2009	2009	1	0	0	0		37					Lineage_4	12	Years	1	All cases	0	0	0	1	0	0	0	All cases	Cross-sectional	443	387400823.8	0.000114352
726	329532	23226754	China	CHN	2009	952	Figure 1	Case notifications - infectious	Henan|CHN_502	502	CHN_502	0	All patients in Henan were inclded	1	Henan	2009	2009	1	0	0	0		1211					Lineage_4	1	Years	1	All cases	0	0	0	1	0	0	0	All cases	Cross-sectional	443	387400823.8	0.000114352
727	329532	23226754	China	CHN	2009	952	Figure 1	Case notifications - infectious	Henan|CHN_502	502	CHN_502	0	All patients in Henan were inclded	1	Henan	2009	2009	1	0	0	0		190					Lineage_2	5	Years	1	All cases	0	0	0	1	0	0	0	All cases	Cross-sectional	443	387400823.8	0.000114352
728	329532	23226754	China	CHN	2009	952	Figure 1	Case notifications - infectious	Henan|CHN_502	502	CHN_502	0	All patients in Henan were inclded	1	Henan	2009	2009	1	0	0	0		1					Lineage_2	364	Years	1	All cases	0	0	0	1	0	0	0	All cases	Cross-sectional	443	387400823.8	0.000114352
729	329532	23226754	China	CHN	2009	952	Figure 1	Case notifications - infectious	Henan|CHN_502	502	CHN_502	0	All patients in Henan were inclded	1	Henan	2009	2009	1	0	0	0		269					Lineage_2	6	Years	1	All cases	0	0	0	1	0	0	0	All cases	Cross-sectional	443	387400823.8	0.000114352
730	329532	23226754	China	CHN	2009	952	Figure 1	Case notifications - infectious	Henan|CHN_502	502	CHN_502	0	All patients in Henan were inclded	1	Henan	2009	2009	1	0	0	0		1674					Lineage_2	1	Years	1	All cases	0	0	0	1	0	0	0	All cases	Cross-sectional	443	387400823.8	0.000114352
731	329532	23226754	China	CHN	2009	952	Figure 1	Case notifications - infectious	Henan|CHN_502	502	CHN_502	0	All patients in Henan were inclded	1	Henan	2009	2009	1	0	0	0		796					Lineage_2	1	Years	1	All cases	0	0	0	1	0	0	0	All cases	Cross-sectional	443	387400823.8	0.000114352
732	329532	23226754	China	CHN	2009	952	Figure 1	Case notifications - infectious	Henan|CHN_502	502	CHN_502	0	All patients in Henan were inclded	1	Henan	2009	2009	1	0	0	0		260					Lineage_2	6	Years	1	All cases	0	0	0	1	0	0	0	All cases	Cross-sectional	443	387400823.8	0.000114352
733	329532	23226754	China	CHN	2009	952	Figure 1	Case notifications - infectious	Henan|CHN_502	502	CHN_502	0	All patients in Henan were inclded	1	Henan	2009	2009	1	0	0	0		941					Lineage_2	1	Years	1	All cases	0	0	0	1	0	0	0	All cases	Cross-sectional	443	387400823.8	0.000114352
734	329532	23226754	China	CHN	2009	952	Figure 1	Case notifications - infectious	Henan|CHN_502	502	CHN_502	0	All patients in Henan were inclded	1	Henan	2009	2009	1	0	0	0		541					Lineage_2	3	Years	1	All cases	0	0	0	1	0	0	0	All cases	Cross-sectional	443	387400823.8	0.000114352
735	329532	23226754	China	CHN	2009	952	Figure 1	Case notifications - infectious	Henan|CHN_502	502	CHN_502	0	All patients in Henan were inclded	1	Henan	2009	2009	1	0	0	0		4					Lineage_4	1	Years	1	All cases	0	0	0	1	0	0	0	All cases	Cross-sectional	443	387400823.8	0.000114352
736	328713	23259861	China	CHN	2009	3	Table 1	Case notifications - infectious	Beijing|CHN_492	492	CHN_492	0	All patients in Beijing were inclded	1	Beijing	2009	2009	1	0	0	0		1					Lineage_2	197	Years	1	All cases	0	0	0	1	0	0	0	All cases	Cross-sectional	260	387400823.8	6.71E-05
737	328713	23259861	China	CHN	2009	3	Table 1	Case notifications - infectious	Beijing|CHN_492	492	CHN_492	0	All patients in Beijing were inclded	1	Beijing	2009	2009	1	0	0	0		53					Lineage_4	18	Years	1	All cases	0	0	0	1	0	0	0	All cases	Cross-sectional	260	387400823.8	6.71E-05
738	328713	23259861	China	CHN	2009	3	Table 1	Case notifications - infectious	Beijing|CHN_492	492	CHN_492	0	All patients in Beijing were inclded	1	Beijing	2009	2009	1	0	0	0		190					Lineage_2	5	Years	1	All cases	0	0	0	1	0	0	0	All cases	Cross-sectional	260	387400823.8	6.71E-05
739	328713	23259861	China	CHN	2009	3	Table 1	Case notifications - infectious	Beijing|CHN_492	492	CHN_492	0	All patients in Beijing were inclded	1	Beijing	2009	2009	1	0	0	0		52					Lineage_4	5	Years	1	All cases	0	0	0	1	0	0	0	All cases	Cross-sectional	260	387400823.8	6.71E-05
740	328713	23259861	China	CHN	2009	3	Table 1	Case notifications - infectious	Beijing|CHN_492	492	CHN_492	0	All patients in Beijing were inclded	1	Beijing	2009	2009	1	0	0	0		154					Lineage_4	4	Years	1	All cases	0	0	0	1	0	0	0	All cases	Cross-sectional	260	387400823.8	6.71E-05
741	328713	23259861	China	CHN	2009	3	Table 1	Case notifications - infectious	Beijing|CHN_492	492	CHN_492	0	All patients in Beijing were inclded	1	Beijing	2009	2009	1	0	0	0		1364					Lineage_2	3	Years	1	All cases	0	0	0	1	0	0	0	All cases	Cross-sectional	260	387400823.8	6.71E-05
742	328713	23259861	China	CHN	2009	3	Table 1	Case notifications - infectious	Beijing|CHN_492	492	CHN_492	0	All patients in Beijing were inclded	1	Beijing	2009	2009	1	0	0	0		269					Lineage_2	2	Years	1	All cases	0	0	0	1	0	0	0	All cases	Cross-sectional	260	387400823.8	6.71E-05
743	328713	23259861	China	CHN	2009	3	Table 1	Case notifications - infectious	Beijing|CHN_492	492	CHN_492	0	All patients in Beijing were inclded	1	Beijing	2009	2009	1	0	0	0		917					Lineage_4	2	Years	1	All cases	0	0	0	1	0	0	0	All cases	Cross-sectional	260	387400823.8	6.71E-05
744	328713	23259861	China	CHN	2009	3	Table 1	Case notifications - infectious	Beijing|CHN_492	492	CHN_492	0	All patients in Beijing were inclded	1	Beijing	2009	2009	1	0	0	0		1688					Lineage_4	2	Years	1	All cases	0	0	0	1	0	0	0	All cases	Cross-sectional	260	387400823.8	6.71E-05
745	328713	23259861	China	CHN	2009	3	Table 1	Case notifications - infectious	Beijing|CHN_492	492	CHN_492	0	All patients in Beijing were inclded	1	Beijing	2009	2009	1	0	0	0		73					Lineage_4	2	Years	1	All cases	0	0	0	1	0	0	0	All cases	Cross-sectional	260	387400823.8	6.71E-05
746	328713	23259861	China	CHN	2009	3	Table 1	Case notifications - infectious	Beijing|CHN_492	492	CHN_492	0	All patients in Beijing were inclded	1	Beijing	2009	2009	1	0	0	0		632					Lineage_2	2	Years	1	All cases	0	0	0	1	0	0	0	All cases	Cross-sectional	260	387400823.8	6.71E-05
747	328713	23259861	China	CHN	2009	3	Table 1	Case notifications - infectious	Beijing|CHN_492	492	CHN_492	0	All patients in Beijing were inclded	1	Beijing	2009	2009	1	0	0	0		255					Lineage_2	1	Years	1	All cases	0	0	0	1	0	0	0	All cases	Cross-sectional	260	387400823.8	6.71E-05
748	328713	23259861	China	CHN	2009	3	Table 1	Case notifications - infectious	Beijing|CHN_492	492	CHN_492	0	All patients in Beijing were inclded	1	Beijing	2009	2009	1	0	0	0		1311					Lineage_2	1	Years	1	All cases	0	0	0	1	0	0	0	All cases	Cross-sectional	260	387400823.8	6.71E-05
749	328713	23259861	China	CHN	2009	3	Table 1	Case notifications - infectious	Beijing|CHN_492	492	CHN_492	0	All patients in Beijing were inclded	1	Beijing	2009	2009	1	0	0	0		1163					Lineage_4	1	Years	1	All cases	0	0	0	1	0	0	0	All cases	Cross-sectional	260	387400823.8	6.71E-05
750	328713	23259861	China	CHN	2009	3	Table 1	Case notifications - infectious	Beijing|CHN_492	492	CHN_492	0	All patients in Beijing were inclded	1	Beijing	2009	2009	1	0	0	0		500					Lineage_4	1	Years	1	All cases	0	0	0	1	0	0	0	All cases	Cross-sectional	260	387400823.8	6.71E-05
751	328713	23259861	China	CHN	2009	3	Table 1	Case notifications - infectious	Beijing|CHN_492	492	CHN_492	0	All patients in Beijing were inclded	1	Beijing	2009	2009	1	0	0	0		1580					Lineage_4	1	Years	1	All cases	0	0	0	1	0	0	0	All cases	Cross-sectional	260	387400823.8	6.71E-05
752	328713	23259861	China	CHN	2009	3	Table 1	Case notifications - infectious	Beijing|CHN_492	492	CHN_492	0	All patients in Beijing were inclded	1	Beijing	2009	2009	1	0	0	0		54					Lineage_4	1	Years	1	All cases	0	0	0	1	0	0	0	All cases	Cross-sectional	260	387400823.8	6.71E-05
753	328713	23259861	China	CHN	2009	3	Table 1	Case notifications - infectious	Beijing|CHN_492	492	CHN_492	0	All patients in Beijing were inclded	1	Beijing	2009	2009	1	0	0	0				NEW			Lineage_Other	10	Years	1	All cases	0	0	0	1	0	0	0	All cases	Cross-sectional	260	387400823.8	6.71E-05
754	328713	23259861	China	CHN	2009	3	Table 1	Case notifications - infectious	Beijing|CHN_492	492	CHN_492	0	All patients in Beijing were inclded	1	Beijing	2009	2009	1	0	0	0				U			Lineage_Other	2	Years	1	All cases	0	0	0	1	0	0	0	All cases	Cross-sectional	260	387400823.8	6.71E-05
755	328827	24359517	China	CHN	2010	101	Table 5	Survey - cross-sectional	Jiangsu|CHN_506	506	CHN_506	0	30 counties in Jiangsu province, representative of the province	1	Jiangsu	2010	2010	1	0	0	0				Beijing			Lineage_2	378	Months	2	All cases	0	0	0	1	0	0	0	All cases	Cross-sectional	497	391898189.6	0.000126819
756	328827	24359517	China	CHN	2010	101	Table 5	Survey - cross-sectional	Jiangsu|CHN_506	506	CHN_506	0	30 counties in Jiangsu province, representative of the province	1	Jiangsu	2010	2010	1	0	0	0				Beijing-like			Lineage_2	25	Months	2	All cases	0	0	0	1	0	0	0	All cases	Cross-sectional	497	391898189.6	0.000126819
757	328827	24359517	China	CHN	2010	101	Table 5	Survey - cross-sectional	Jiangsu|CHN_506	506	CHN_506	0	30 counties in Jiangsu province, representative of the province	1	Jiangsu	2010	2010	1	0	0	0				T1			Lineage_4	42	Months	2	All cases	0	0	0	1	0	0	0	All cases	Cross-sectional	497	391898189.6	0.000126819
758	328827	24359517	China	CHN	2010	101	Table 5	Survey - cross-sectional	Jiangsu|CHN_506	506	CHN_506	0	30 counties in Jiangsu province, representative of the province	1	Jiangsu	2010	2010	1	0	0	0				T2			Lineage_4	14	Months	2	All cases	0	0	0	1	0	0	0	All cases	Cross-sectional	497	391898189.6	0.000126819
759	328827	24359517	China	CHN	2010	101	Table 5	Survey - cross-sectional	Jiangsu|CHN_506	506	CHN_506	0	30 counties in Jiangsu province, representative of the province	1	Jiangsu	2010	2010	1	0	0	0				T1T2			Lineage_4	1	Months	2	All cases	0	0	0	1	0	0	0	All cases	Cross-sectional	497	391898189.6	0.000126819
760	328827	24359517	China	CHN	2010	101	Table 5	Survey - cross-sectional	Jiangsu|CHN_506	506	CHN_506	0	30 counties in Jiangsu province, representative of the province	1	Jiangsu	2010	2010	1	0	0	0				T3			Lineage_4	1	Months	2	All cases	0	0	0	1	0	0	0	All cases	Cross-sectional	497	391898189.6	0.000126819
761	328827	24359517	China	CHN	2010	101	Table 5	Survey - cross-sectional	Jiangsu|CHN_506	506	CHN_506	0	30 counties in Jiangsu province, representative of the province	1	Jiangsu	2010	2010	1	0	0	0				T5			Lineage_4	3	Months	2	All cases	0	0	0	1	0	0	0	All cases	Cross-sectional	497	391898189.6	0.000126819
762	328827	24359517	China	CHN	2010	101	Table 5	Survey - cross-sectional	Jiangsu|CHN_506	506	CHN_506	0	30 counties in Jiangsu province, representative of the province	1	Jiangsu	2010	2010	1	0	0	0				S			Lineage_4	2	Months	2	All cases	0	0	0	1	0	0	0	All cases	Cross-sectional	497	391898189.6	0.000126819
763	328827	24359517	China	CHN	2010	101	Table 5	Survey - cross-sectional	Jiangsu|CHN_506	506	CHN_506	0	30 counties in Jiangsu province, representative of the province	1	Jiangsu	2010	2010	1	0	0	0				MANU2			Lineage_4	20	Months	2	All cases	0	0	0	1	0	0	0	All cases	Cross-sectional	497	391898189.6	0.000126819
764	328827	24359517	China	CHN	2010	101	Table 5	Survey - cross-sectional	Jiangsu|CHN_506	506	CHN_506	0	30 counties in Jiangsu province, representative of the province	1	Jiangsu	2010	2010	1	0	0	0				LAM10-CAM			Lineage_4	1	Months	2	All cases	0	0	0	1	0	0	0	All cases	Cross-sectional	497	391898189.6	0.000126819
765	328827	24359517	China	CHN	2010	101	Table 5	Survey - cross-sectional	Jiangsu|CHN_506	506	CHN_506	0	30 counties in Jiangsu province, representative of the province	1	Jiangsu	2010	2010	1	0	0	0				Undefined			Lineage_Other	10	Months	2	All cases	0	0	0	1	0	0	0	All cases	Cross-sectional	497	391898189.6	0.000126819
766	328850	24412724	China	CHN	2010	27	Figure 1	Case notifications - infectious	China|CHN	6	CHN	1	Multiple admin 1s in Eastern China: Funing Country in Jiangsu Province, Deqing County in Zhejing Province, Yinzhou County in Zhejiang Province	1	Funing Country in Jiangsu Province, Deqing County in Zhejing Province, Yinzhou County in Zhejiang Province	2009	2010	0	1	0	0				Ancestral Beijing			Lineage_2	95	Years	1	All cases	0	0	0	1	0	0	0	All cases	Cross-sectional	441	391898189.6	0.000112529
767	328850	24412724	China	CHN	2010	27	Figure 1	Case notifications - infectious	China|CHN	6	CHN	1	Multiple admin 1s in Eastern China: Funing Country in Jiangsu Province, Deqing County in Zhejing Province, Yinzhou County in Zhejiang Province	1	Funing Country in Jiangsu Province, Deqing County in Zhejing Province, Yinzhou County in Zhejiang Province	2009	2010	0	1	0	0				Modern Beijing			Lineage_2	299	Years	1	All cases	0	0	0	1	0	0	0	All cases	Cross-sectional	441	391898189.6	0.000112529
768	328850	24412724	China	CHN	2010	27	Figure 1	Case notifications - infectious	China|CHN	6	CHN	1	Multiple admin 1s in Eastern China: Funing Country in Jiangsu Province, Deqing County in Zhejing Province, Yinzhou County in Zhejiang Province	1	Funing Country in Jiangsu Province, Deqing County in Zhejing Province, Yinzhou County in Zhejiang Province	2009	2010	0	1	0	0				Other			Lineage_Other	47	Years	1	All cases	0	0	0	1	0	0	0	All cases	Cross-sectional	441	391898189.6	0.000112529
769	329273	25903578	China	CHN	2010	2140	Table 1	Case notifications - infectious	Sichuan|CHN_516	516	CHN_516	0				2008	2011	0	1	0	0	3771						Lineage_2	324	Years	3	All cases	0	0	0	1	0	0	0	All cases	Cross-sectional	498	391898189.6	0.000127074
770	329273	25903578	China	CHN	2010	2140	Table 1	Case notifications - infectious	Sichuan|CHN_516	516	CHN_516	0				2008	2011	0	1	0	0	7.04E+14						Lineage_3	1	Years	3	All cases	0	0	0	1	0	0	0	All cases	Cross-sectional	498	391898189.6	0.000127074
771	329273	25903578	China	CHN	2010	2140	Table 1	Case notifications - infectious	Sichuan|CHN_516	516	CHN_516	0				2008	2011	0	1	0	0	7.78E+14						Lineage_4	1	Years	3	All cases	0	0	0	1	0	0	0	All cases	Cross-sectional	498	391898189.6	0.000127074
772	329273	25903578	China	CHN	2010	2140	Table 1	Case notifications - infectious	Sichuan|CHN_516	516	CHN_516	0				2008	2011	0	1	0	0	7.78E+14						Lineage_4	1	Years	3	All cases	0	0	0	1	0	0	0	All cases	Cross-sectional	498	391898189.6	0.000127074
773	329273	25903578	China	CHN	2010	2140	Table 1	Case notifications - infectious	Sichuan|CHN_516	516	CHN_516	0				2008	2011	0	1	0	0	7.78E+14						Lineage_4	1	Years	3	All cases	0	0	0	1	0	0	0	All cases	Cross-sectional	498	391898189.6	0.000127074
774	329273	25903578	China	CHN	2010	2140	Table 1	Case notifications - infectious	Sichuan|CHN_516	516	CHN_516	0				2008	2011	0	1	0	0	7.78E+14						Lineage_4	3	Years	3	All cases	0	0	0	1	0	0	0	All cases	Cross-sectional	498	391898189.6	0.000127074
775	329273	25903578	China	CHN	2010	2140	Table 1	Case notifications - infectious	Sichuan|CHN_516	516	CHN_516	0				2008	2011	0	1	0	0	7.78E+14						Lineage_4	10	Years	3	All cases	0	0	0	1	0	0	0	All cases	Cross-sectional	498	391898189.6	0.000127074
776	329273	25903578	China	CHN	2010	2140	Table 1	Case notifications - infectious	Sichuan|CHN_516	516	CHN_516	0				2008	2011	0	1	0	0	7.78E+14						Lineage_4	13	Years	3	All cases	0	0	0	1	0	0	0	All cases	Cross-sectional	498	391898189.6	0.000127074
777	329273	25903578	China	CHN	2010	2140	Table 1	Case notifications - infectious	Sichuan|CHN_516	516	CHN_516	0				2008	2011	0	1	0	0	7.78E+14						Lineage_4	12	Years	3	All cases	0	0	0	1	0	0	0	All cases	Cross-sectional	498	391898189.6	0.000127074
778	329273	25903578	China	CHN	2010	2140	Table 1	Case notifications - infectious	Sichuan|CHN_516	516	CHN_516	0				2008	2011	0	1	0	0	7.78E+14						Lineage_4	1	Years	3	All cases	0	0	0	1	0	0	0	All cases	Cross-sectional	498	391898189.6	0.000127074
779	329273	25903578	China	CHN	2010	2140	Table 1	Case notifications - infectious	Sichuan|CHN_516	516	CHN_516	0				2008	2011	0	1	0	0	7.58E+14						Lineage_4	1	Years	3	All cases	0	0	0	1	0	0	0	All cases	Cross-sectional	498	391898189.6	0.000127074
780	329273	25903578	China	CHN	2010	2140	Table 1	Case notifications - infectious	Sichuan|CHN_516	516	CHN_516	0				2008	2011	0	1	0	0	7.78E+14						Lineage_4	1	Years	3	All cases	0	0	0	1	0	0	0	All cases	Cross-sectional	498	391898189.6	0.000127074
781	329273	25903578	China	CHN	2010	2140	Table 1	Case notifications - infectious	Sichuan|CHN_516	516	CHN_516	0				2008	2011	0	1	0	0	7.78E+14						Lineage_4	1	Years	3	All cases	0	0	0	1	0	0	0	All cases	Cross-sectional	498	391898189.6	0.000127074
782	329273	25903578	China	CHN	2010	2140	Table 1	Case notifications - infectious	Sichuan|CHN_516	516	CHN_516	0				2008	2011	0	1	0	0	3731						Lineage_2	4	Years	3	All cases	0	0	0	1	0	0	0	All cases	Cross-sectional	498	391898189.6	0.000127074
783	329273	25903578	China	CHN	2010	2140	Table 1	Case notifications - infectious	Sichuan|CHN_516	516	CHN_516	0				2008	2011	0	1	0	0	1.78E+14						Lineage_4	1	Years	3	All cases	0	0	0	1	0	0	0	All cases	Cross-sectional	498	391898189.6	0.000127074
784	329273	25903578	China	CHN	2010	2140	Table 1	Case notifications - infectious	Sichuan|CHN_516	516	CHN_516	0				2008	2011	0	1	0	0	6.78E+14						Lineage_4	1	Years	3	All cases	0	0	0	1	0	0	0	All cases	Cross-sectional	498	391898189.6	0.000127074
785	329273	25903578	China	CHN	2010	2140	Table 1	Case notifications - infectious	Sichuan|CHN_516	516	CHN_516	0				2008	2011	0	1	0	0	371						Lineage_2	1	Years	3	All cases	0	0	0	1	0	0	0	All cases	Cross-sectional	498	391898189.6	0.000127074
786	329273	25903578	China	CHN	2010	2140	Table 1	Case notifications - infectious	Sichuan|CHN_516	516	CHN_516	0				2008	2011	0	1	0	0	3371						Lineage_2	1	Years	3	All cases	0	0	0	1	0	0	0	All cases	Cross-sectional	498	391898189.6	0.000127074
787	329273	25903578	China	CHN	2010	2140	Table 1	Case notifications - infectious	Sichuan|CHN_516	516	CHN_516	0				2008	2011	0	1	0	0	771						Lineage_2	1	Years	3	All cases	0	0	0	1	0	0	0	All cases	Cross-sectional	498	391898189.6	0.000127074
788	329273	25903578	China	CHN	2010	2140	Table 1	Case notifications - infectious	Sichuan|CHN_516	516	CHN_516	0				2008	2011	0	1	0	0	7.78E+14						Lineage_4	1	Years	3	All cases	0	0	0	1	0	0	0	All cases	Cross-sectional	498	391898189.6	0.000127074
789	329273	25903578	China	CHN	2010	2140	Table 1	Case notifications - infectious	Sichuan|CHN_516	516	CHN_516	0				2008	2011	0	1	0	0	7.78E+14						Lineage_4	1	Years	3	All cases	0	0	0	1	0	0	0	All cases	Cross-sectional	498	391898189.6	0.000127074
790	329273	25903578	China	CHN	2010	2140	Table 1	Case notifications - infectious	Sichuan|CHN_516	516	CHN_516	0				2008	2011	0	1	0	0	5.78E+14						Lineage_4	3	Years	3	All cases	0	0	0	1	0	0	0	All cases	Cross-sectional	498	391898189.6	0.000127074
791	329273	25903578	China	CHN	2010	2140	Table 1	Case notifications - infectious	Sichuan|CHN_516	516	CHN_516	0				2008	2011	0	1	0	0	5.78E+14						Lineage_4	18	Years	3	All cases	0	0	0	1	0	0	0	All cases	Cross-sectional	498	391898189.6	0.000127074
792	329273	25903578	China	CHN	2010	2140	Table 1	Case notifications - infectious	Sichuan|CHN_516	516	CHN_516	0				2008	2011	0	1	0	0	7.78E+14						Lineage_4	4	Years	3	All cases	0	0	0	1	0	0	0	All cases	Cross-sectional	498	391898189.6	0.000127074
793	329273	25903578	China	CHN	2010	2140	Table 1	Case notifications - infectious	Sichuan|CHN_516	516	CHN_516	0				2008	2011	0	1	0	0	7.78E+14						Lineage_4	1	Years	3	All cases	0	0	0	1	0	0	0	All cases	Cross-sectional	498	391898189.6	0.000127074
794	329273	25903578	China	CHN	2010	2140	Table 1	Case notifications - infectious	Sichuan|CHN_516	516	CHN_516	0				2008	2011	0	1	0	0	7.78E+14						Lineage_4	2	Years	3	All cases	0	0	0	1	0	0	0	All cases	Cross-sectional	498	391898189.6	0.000127074
795	329273	25903578	China	CHN	2010	2140	Table 1	Case notifications - infectious	Sichuan|CHN_516	516	CHN_516	0				2008	2011	0	1	0	0	7.78E+14						Lineage_4	1	Years	3	All cases	0	0	0	1	0	0	0	All cases	Cross-sectional	498	391898189.6	0.000127074
796	329273	25903578	China	CHN	2010	2140	Table 1	Case notifications - infectious	Sichuan|CHN_516	516	CHN_516	0				2008	2011	0	1	0	0	4.00E+14						Lineage_3	1	Years	3	All cases	0	0	0	1	0	0	0	All cases	Cross-sectional	498	391898189.6	0.000127074
797	329273	25903578	China	CHN	2010	2140	Table 1	Case notifications - infectious	Sichuan|CHN_516	516	CHN_516	0				2008	2011	0	1	0	0	2771						Lineage_2	3	Years	3	All cases	0	0	0	1	0	0	0	All cases	Cross-sectional	498	391898189.6	0.000127074
798	329273	25903578	China	CHN	2010	2140	Table 1	Case notifications - infectious	Sichuan|CHN_516	516	CHN_516	0				2008	2011	0	1	0	0	3571						Lineage_2	6	Years	3	All cases	0	0	0	1	0	0	0	All cases	Cross-sectional	498	391898189.6	0.000127074
799	329273	25903578	China	CHN	2010	2140	Table 1	Case notifications - infectious	Sichuan|CHN_516	516	CHN_516	0				2008	2011	0	1	0	0	7.78E+14						Lineage_4	1	Years	3	All cases	0	0	0	1	0	0	0	All cases	Cross-sectional	498	391898189.6	0.000127074
800	329273	25903578	China	CHN	2010	2140	Table 1	Case notifications - infectious	Sichuan|CHN_516	516	CHN_516	0				2008	2011	0	1	0	0	1771						Lineage_2	1	Years	3	All cases	0	0	0	1	0	0	0	All cases	Cross-sectional	498	391898189.6	0.000127074
801	329273	25903578	China	CHN	2010	2140	Table 1	Case notifications - infectious	Sichuan|CHN_516	516	CHN_516	0				2008	2011	0	1	0	0	7.78E+14						Lineage_4	1	Years	3	All cases	0	0	0	1	0	0	0	All cases	Cross-sectional	498	391898189.6	0.000127074
802	329273	25903578	China	CHN	2010	2140	Table 1	Case notifications - infectious	Sichuan|CHN_516	516	CHN_516	0				2008	2011	0	1	0	0	4.78E+14						Lineage_4	1	Years	3	All cases	0	0	0	1	0	0	0	All cases	Cross-sectional	498	391898189.6	0.000127074
803	329273	25903578	China	CHN	2010	2140	Table 1	Case notifications - infectious	Sichuan|CHN_516	516	CHN_516	0				2008	2011	0	1	0	0	7.78E+14						Lineage_4	1	Years	3	All cases	0	0	0	1	0	0	0	All cases	Cross-sectional	498	391898189.6	0.000127074
804	329273	25903578	China	CHN	2010	2140	Table 1	Case notifications - infectious	Sichuan|CHN_516	516	CHN_516	0				2008	2011	0	1	0	0	7.38E+14						Lineage_4	1	Years	3	All cases	0	0	0	1	0	0	0	All cases	Cross-sectional	498	391898189.6	0.000127074
805	329273	25903578	China	CHN	2010	2140	Table 1	Case notifications - infectious	Sichuan|CHN_516	516	CHN_516	0				2008	2011	0	1	0	0	5.78E+14						Lineage_4	15	Years	3	All cases	0	0	0	1	0	0	0	All cases	Cross-sectional	498	391898189.6	0.000127074
806	329273	25903578	China	CHN	2010	2140	Table 1	Case notifications - infectious	Sichuan|CHN_516	516	CHN_516	0				2008	2011	0	1	0	0	7.68E+14						Lineage_4	1	Years	3	All cases	0	0	0	1	0	0	0	All cases	Cross-sectional	498	391898189.6	0.000127074
807	329273	25903578	China	CHN	2010	2140	Table 1	Case notifications - infectious	Sichuan|CHN_516	516	CHN_516	0				2008	2011	0	1	0	0	3631						Lineage_2	1	Years	3	All cases	0	0	0	1	0	0	0	All cases	Cross-sectional	498	391898189.6	0.000127074
808	329273	25903578	China	CHN	2010	2140	Table 1	Case notifications - infectious	Sichuan|CHN_516	516	CHN_516	0				2008	2011	0	1	0	0	5.78E+14						Lineage_4	4	Years	3	All cases	0	0	0	1	0	0	0	All cases	Cross-sectional	498	391898189.6	0.000127074
809	329273	25903578	China	CHN	2010	2140	Table 1	Case notifications - infectious	Sichuan|CHN_516	516	CHN_516	0				2008	2011	0	1	0	0	7.78E+14						Lineage_4	1	Years	3	All cases	0	0	0	1	0	0	0	All cases	Cross-sectional	498	391898189.6	0.000127074
810	329273	25903578	China	CHN	2010	2140	Table 1	Case notifications - infectious	Sichuan|CHN_516	516	CHN_516	0				2008	2011	0	1	0	0	7.77E+14						Lineage_4	1	Years	3	All cases	0	0	0	1	0	0	0	All cases	Cross-sectional	498	391898189.6	0.000127074
811	329273	25903578	China	CHN	2010	2140	Table 1	Case notifications - infectious	Sichuan|CHN_516	516	CHN_516	0				2008	2011	0	1	0	0	7.68E+14						Lineage_4	1	Years	3	All cases	0	0	0	1	0	0	0	All cases	Cross-sectional	498	391898189.6	0.000127074
812	329273	25903578	China	CHN	2010	2140	Table 1	Case notifications - infectious	Sichuan|CHN_516	516	CHN_516	0				2008	2011	0	1	0	0	3761						Lineage_2	1	Years	3	All cases	0	0	0	1	0	0	0	All cases	Cross-sectional	498	391898189.6	0.000127074
813	329273	25903578	China	CHN	2010	2140	Table 1	Case notifications - infectious	Sichuan|CHN_516	516	CHN_516	0				2008	2011	0	1	0	0	7.78E+14						Lineage_4	1	Years	3	All cases	0	0	0	1	0	0	0	All cases	Cross-sectional	498	391898189.6	0.000127074
814	329273	25903578	China	CHN	2010	2140	Table 1	Case notifications - infectious	Sichuan|CHN_516	516	CHN_516	0				2008	2011	0	1	0	0	7.78E+14						Lineage_4	1	Years	3	All cases	0	0	0	1	0	0	0	All cases	Cross-sectional	498	391898189.6	0.000127074
815	329273	25903578	China	CHN	2010	2140	Table 1	Case notifications - infectious	Sichuan|CHN_516	516	CHN_516	0				2008	2011	0	1	0	0	171						Lineage_2	2	Years	3	All cases	0	0	0	1	0	0	0	All cases	Cross-sectional	498	391898189.6	0.000127074
816	329273	25903578	China	CHN	2010	2140	Table 1	Case notifications - infectious	Sichuan|CHN_516	516	CHN_516	0				2008	2011	0	1	0	0	7.72E+14						Lineage_4	2	Years	3	All cases	0	0	0	1	0	0	0	All cases	Cross-sectional	498	391898189.6	0.000127074
817	329273	25903578	China	CHN	2010	2140	Table 1	Case notifications - infectious	Sichuan|CHN_516	516	CHN_516	0				2008	2011	0	1	0	0	7.00E+14						Lineage_4	1	Years	3	All cases	0	0	0	1	0	0	0	All cases	Cross-sectional	498	391898189.6	0.000127074
818	329273	25903578	China	CHN	2010	2140	Table 1	Case notifications - infectious	Sichuan|CHN_516	516	CHN_516	0				2008	2011	0	1	0	0	7.78E+14						Lineage_4	3	Years	3	All cases	0	0	0	1	0	0	0	All cases	Cross-sectional	498	391898189.6	0.000127074
819	329273	25903578	China	CHN	2010	2140	Table 1	Case notifications - infectious	Sichuan|CHN_516	516	CHN_516	0				2008	2011	0	1	0	0	6.08E+14						Lineage_4	2	Years	3	All cases	0	0	0	1	0	0	0	All cases	Cross-sectional	498	391898189.6	0.000127074
820	329273	25903578	China	CHN	2010	2140	Table 1	Case notifications - infectious	Sichuan|CHN_516	516	CHN_516	0				2008	2011	0	1	0	0	2031						Lineage_2	2	Years	3	All cases	0	0	0	1	0	0	0	All cases	Cross-sectional	498	391898189.6	0.000127074
821	329273	25903578	China	CHN	2010	2140	Table 1	Case notifications - infectious	Sichuan|CHN_516	516	CHN_516	0				2008	2011	0	1	0	0	7.78E+14						Lineage_4	1	Years	3	All cases	0	0	0	1	0	0	0	All cases	Cross-sectional	498	391898189.6	0.000127074
822	329273	25903578	China	CHN	2010	2140	Table 1	Case notifications - infectious	Sichuan|CHN_516	516	CHN_516	0				2008	2011	0	1	0	0	7.78E+14						Lineage_4	1	Years	3	All cases	0	0	0	1	0	0	0	All cases	Cross-sectional	498	391898189.6	0.000127074
823	329273	25903578	China	CHN	2010	2140	Table 1	Case notifications - infectious	Sichuan|CHN_516	516	CHN_516	0				2008	2011	0	1	0	0	7.78E+14						Lineage_4	2	Years	3	All cases	0	0	0	1	0	0	0	All cases	Cross-sectional	498	391898189.6	0.000127074
824	329273	25903578	China	CHN	2010	2140	Table 1	Case notifications - infectious	Sichuan|CHN_516	516	CHN_516	0				2008	2011	0	1	0	0	7.76E+14						Lineage_4	1	Years	3	All cases	0	0	0	1	0	0	0	All cases	Cross-sectional	498	391898189.6	0.000127074
825	329273	25903578	China	CHN	2010	2140	Table 1	Case notifications - infectious	Sichuan|CHN_516	516	CHN_516	0				2008	2011	0	1	0	0	3600						Lineage_2	1	Years	3	All cases	0	0	0	1	0	0	0	All cases	Cross-sectional	498	391898189.6	0.000127074
826	329273	25903578	China	CHN	2010	2140	Table 1	Case notifications - infectious	Sichuan|CHN_516	516	CHN_516	0				2008	2011	0	1	0	0	7.78E+14						Lineage_4	2	Years	3	All cases	0	0	0	1	0	0	0	All cases	Cross-sectional	498	391898189.6	0.000127074
827	329273	25903578	China	CHN	2010	2140	Table 1	Case notifications - infectious	Sichuan|CHN_516	516	CHN_516	0				2008	2011	0	1	0	0	200003771						Lineage_3	1	Years	3	All cases	0	0	0	1	0	0	0	All cases	Cross-sectional	498	391898189.6	0.000127074
828	329273	25903578	China	CHN	2010	2140	Table 1	Case notifications - infectious	Sichuan|CHN_516	516	CHN_516	0				2008	2011	0	1	0	0	7.78E+14						Lineage_1	2	Years	3	All cases	0	0	0	1	0	0	0	All cases	Cross-sectional	498	391898189.6	0.000127074
829	329273	25903578	China	CHN	2010	2140	Table 1	Case notifications - infectious	Sichuan|CHN_516	516	CHN_516	0				2008	2011	0	1	0	0	7.78E+14						Lineage_1	1	Years	3	All cases	0	0	0	1	0	0	0	All cases	Cross-sectional	498	391898189.6	0.000127074
830	329273	25903578	China	CHN	2010	2140	Table 1	Case notifications - infectious	Sichuan|CHN_516	516	CHN_516	0				2008	2011	0	1	0	0	6.00E+14						Lineage_3	1	Years	3	All cases	0	0	0	1	0	0	0	All cases	Cross-sectional	498	391898189.6	0.000127074
831	329273	25903578	China	CHN	2010	2140	Table 1	Case notifications - infectious	Sichuan|CHN_516	516	CHN_516	0				2008	2011	0	1	0	0	7.78E+14						Lineage_4	1	Years	3	All cases	0	0	0	1	0	0	0	All cases	Cross-sectional	498	391898189.6	0.000127074
832	329273	25903578	China	CHN	2010	2140	Table 1	Case notifications - infectious	Sichuan|CHN_516	516	CHN_516	0				2008	2011	0	1	0	0	6.68E+14						Lineage_4	1	Years	3	All cases	0	0	0	1	0	0	0	All cases	Cross-sectional	498	391898189.6	0.000127074
833	329273	25903578	China	CHN	2010	2140	Table 1	Case notifications - infectious	Sichuan|CHN_516	516	CHN_516	0				2008	2011	0	1	0	0	7.68E+14						Lineage_4	1	Years	3	All cases	0	0	0	1	0	0	0	All cases	Cross-sectional	498	391898189.6	0.000127074
834	329273	25903578	China	CHN	2010	2140	Table 1	Case notifications - infectious	Sichuan|CHN_516	516	CHN_516	0				2008	2011	0	1	0	0	7.78E+14						Lineage_4	1	Years	3	All cases	0	0	0	1	0	0	0	All cases	Cross-sectional	498	391898189.6	0.000127074
835	329273	25903578	China	CHN	2010	2140	Table 1	Case notifications - infectious	Sichuan|CHN_516	516	CHN_516	0				2008	2011	0	1	0	0	4.77E+14						Lineage_4	1	Years	3	All cases	0	0	0	1	0	0	0	All cases	Cross-sectional	498	391898189.6	0.000127074
836	329273	25903578	China	CHN	2010	2140	Table 1	Case notifications - infectious	Sichuan|CHN_516	516	CHN_516	0				2008	2011	0	1	0	0	4.78E+14						Lineage_4	1	Years	3	All cases	0	0	0	1	0	0	0	All cases	Cross-sectional	498	391898189.6	0.000127074
837	329273	25903578	China	CHN	2010	2140	Table 1	Case notifications - infectious	Sichuan|CHN_516	516	CHN_516	0				2008	2011	0	1	0	0	5.76E+14						Lineage_4	1	Years	3	All cases	0	0	0	1	0	0	0	All cases	Cross-sectional	498	391898189.6	0.000127074
838	329273	25903578	China	CHN	2010	2140	Table 1	Case notifications - infectious	Sichuan|CHN_516	516	CHN_516	0				2008	2011	0	1	0	0	1.78E+14						Lineage_4	1	Years	3	All cases	0	0	0	1	0	0	0	All cases	Cross-sectional	498	391898189.6	0.000127074
839	329273	25903578	China	CHN	2010	2140	Table 1	Case notifications - infectious	Sichuan|CHN_516	516	CHN_516	0				2008	2011	0	1	0	0	5.77E+14						Lineage_4	1	Years	3	All cases	0	0	0	1	0	0	0	All cases	Cross-sectional	498	391898189.6	0.000127074
840	329273	25903578	China	CHN	2010	2140	Table 1	Case notifications - infectious	Sichuan|CHN_516	516	CHN_516	0				2008	2011	0	1	0	0	1.42E+14						Lineage_1	1	Years	3	All cases	0	0	0	1	0	0	0	All cases	Cross-sectional	498	391898189.6	0.000127074
841	329273	25903578	China	CHN	2010	2140	Table 1	Case notifications - infectious	Sichuan|CHN_516	516	CHN_516	0				2008	2011	0	1	0	0	7.38E+12						Lineage_1	1	Years	3	All cases	0	0	0	1	0	0	0	All cases	Cross-sectional	498	391898189.6	0.000127074
842	329273	25903578	China	CHN	2010	2140	Table 1	Case notifications - infectious	Sichuan|CHN_516	516	CHN_516	0				2008	2011	0	1	0	0	5.77E+14						Lineage_1	1	Years	3	All cases	0	0	0	1	0	0	0	All cases	Cross-sectional	498	391898189.6	0.000127074
843	329273	25903578	China	CHN	2010	2140	Table 1	Case notifications - infectious	Sichuan|CHN_516	516	CHN_516	0				2008	2011	0	1	0	0	17571						Lineage_3	1	Years	3	All cases	0	0	0	1	0	0	0	All cases	Cross-sectional	498	391898189.6	0.000127074
844	329273	25903578	China	CHN	2010	2140	Table 1	Case notifications - infectious	Sichuan|CHN_516	516	CHN_516	0				2008	2011	0	1	0	0	7.78E+14						Lineage_4	1	Years	3	All cases	0	0	0	1	0	0	0	All cases	Cross-sectional	498	391898189.6	0.000127074
845	329273	25903578	China	CHN	2010	2140	Table 1	Case notifications - infectious	Sichuan|CHN_516	516	CHN_516	0				2008	2011	0	1	0	0	1.78E+14						Lineage_1	1	Years	3	All cases	0	0	0	1	0	0	0	All cases	Cross-sectional	498	391898189.6	0.000127074
846	329273	25903578	China	CHN	2010	2140	Table 1	Case notifications - infectious	Sichuan|CHN_516	516	CHN_516	0				2008	2011	0	1	0	0	1.78E+14						Lineage_4	1	Years	3	All cases	0	0	0	1	0	0	0	All cases	Cross-sectional	498	391898189.6	0.000127074
847	329273	25903578	China	CHN	2010	2140	Table 1	Case notifications - infectious	Sichuan|CHN_516	516	CHN_516	0				2008	2011	0	1	0	0	5.78E+14						Lineage_4	1	Years	3	All cases	0	0	0	1	0	0	0	All cases	Cross-sectional	498	391898189.6	0.000127074
848	329273	25903578	China	CHN	2010	2140	Table 1	Case notifications - infectious	Sichuan|CHN_516	516	CHN_516	0				2008	2011	0	1	0	0	5.78E+14						Lineage_4	1	Years	3	All cases	0	0	0	1	0	0	0	All cases	Cross-sectional	498	391898189.6	0.000127074
849	329273	25903578	China	CHN	2010	2140	Table 1	Case notifications - infectious	Sichuan|CHN_516	516	CHN_516	0				2008	2011	0	1	0	0	4.02E+14						Lineage_4	1	Years	3	All cases	0	0	0	1	0	0	0	All cases	Cross-sectional	498	391898189.6	0.000127074
850	329273	25903578	China	CHN	2010	2140	Table 1	Case notifications - infectious	Sichuan|CHN_516	516	CHN_516	0				2008	2011	0	1	0	0	5.78E+14						Lineage_4	1	Years	3	All cases	0	0	0	1	0	0	0	All cases	Cross-sectional	498	391898189.6	0.000127074
851	329524	23183314	China	CHN	2011	312	Table 1	Case notifications - infectious	Chongqing|CHN_493	493	CHN_493	0				2011	2011	1	0	0	0	3771						Lineage_2	191	Months	6	All cases	0	0	0	1	0	0	0	All cases	Cross-sectional	297	396268356.4	7.49E-05
852	329524	23183314	China	CHN	2011	312	Table 1	Case notifications - infectious	Chongqing|CHN_493	493	CHN_493	0				2011	2011	1	0	0	0	3671						Lineage_2	2	Months	6	All cases	0	0	0	1	0	0	0	All cases	Cross-sectional	297	396268356.4	7.49E-05
853	329524	23183314	China	CHN	2011	312	Table 1	Case notifications - infectious	Chongqing|CHN_493	493	CHN_493	0				2011	2011	1	0	0	0	3371						Lineage_2	1	Months	6	All cases	0	0	0	1	0	0	0	All cases	Cross-sectional	297	396268356.4	7.49E-05
854	329524	23183314	China	CHN	2011	312	Table 1	Case notifications - infectious	Chongqing|CHN_493	493	CHN_493	0				2011	2011	1	0	0	0	2771						Lineage_2	3	Months	6	All cases	0	0	0	1	0	0	0	All cases	Cross-sectional	297	396268356.4	7.49E-05
855	329524	23183314	China	CHN	2011	312	Table 1	Case notifications - infectious	Chongqing|CHN_493	493	CHN_493	0				2011	2011	1	0	0	0	771						Lineage_2	1	Months	6	All cases	0	0	0	1	0	0	0	All cases	Cross-sectional	297	396268356.4	7.49E-05
856	329524	23183314	China	CHN	2011	312	Table 1	Case notifications - infectious	Chongqing|CHN_493	493	CHN_493	0				2011	2011	1	0	0	0	7.78E+14						Lineage_4	4	Months	6	All cases	0	0	0	1	0	0	0	All cases	Cross-sectional	297	396268356.4	7.49E-05
857	329524	23183314	China	CHN	2011	312	Table 1	Case notifications - infectious	Chongqing|CHN_493	493	CHN_493	0				2011	2011	1	0	0	0	7.78E+14						Lineage_4	1	Months	6	All cases	0	0	0	1	0	0	0	All cases	Cross-sectional	297	396268356.4	7.49E-05
858	329524	23183314	China	CHN	2011	312	Table 1	Case notifications - infectious	Chongqing|CHN_493	493	CHN_493	0				2011	2011	1	0	0	0	7.78E+14						Lineage_4	1	Months	6	All cases	0	0	0	1	0	0	0	All cases	Cross-sectional	297	396268356.4	7.49E-05
859	329524	23183314	China	CHN	2011	312	Table 1	Case notifications - infectious	Chongqing|CHN_493	493	CHN_493	0				2011	2011	1	0	0	0	7.78E+14						Lineage_4	2	Months	6	All cases	0	0	0	1	0	0	0	All cases	Cross-sectional	297	396268356.4	7.49E-05
860	329524	23183314	China	CHN	2011	312	Table 1	Case notifications - infectious	Chongqing|CHN_493	493	CHN_493	0				2011	2011	1	0	0	0	7.78E+14						Lineage_4	50	Months	6	All cases	0	0	0	1	0	0	0	All cases	Cross-sectional	297	396268356.4	7.49E-05
861	329524	23183314	China	CHN	2011	312	Table 1	Case notifications - infectious	Chongqing|CHN_493	493	CHN_493	0				2011	2011	1	0	0	0	7.58E+14						Lineage_4	1	Months	6	All cases	0	0	0	1	0	0	0	All cases	Cross-sectional	297	396268356.4	7.49E-05
862	329524	23183314	China	CHN	2011	312	Table 1	Case notifications - infectious	Chongqing|CHN_493	493	CHN_493	0				2011	2011	1	0	0	0	7.78E+14						Lineage_4	1	Months	6	All cases	0	0	0	1	0	0	0	All cases	Cross-sectional	297	396268356.4	7.49E-05
863	329524	23183314	China	CHN	2011	312	Table 1	Case notifications - infectious	Chongqing|CHN_493	493	CHN_493	0				2011	2011	1	0	0	0	7.78E+14						Lineage_4	1	Months	6	All cases	0	0	0	1	0	0	0	All cases	Cross-sectional	297	396268356.4	7.49E-05
864	329524	23183314	China	CHN	2011	312	Table 1	Case notifications - infectious	Chongqing|CHN_493	493	CHN_493	0				2011	2011	1	0	0	0	7.78E+14						Lineage_4	13	Months	6	All cases	0	0	0	1	0	0	0	All cases	Cross-sectional	297	396268356.4	7.49E-05
865	329524	23183314	China	CHN	2011	312	Table 1	Case notifications - infectious	Chongqing|CHN_493	493	CHN_493	0				2011	2011	1	0	0	0	7.78E+14						Lineage_4	1	Months	6	All cases	0	0	0	1	0	0	0	All cases	Cross-sectional	297	396268356.4	7.49E-05
866	329524	23183314	China	CHN	2011	312	Table 1	Case notifications - infectious	Chongqing|CHN_493	493	CHN_493	0				2011	2011	1	0	0	0	7.62E+13						Lineage_4	1	Months	6	All cases	0	0	0	1	0	0	0	All cases	Cross-sectional	297	396268356.4	7.49E-05
867	329524	23183314	China	CHN	2011	312	Table 1	Case notifications - infectious	Chongqing|CHN_493	493	CHN_493	0				2011	2011	1	0	0	0	7.78E+14						Lineage_1	3	Months	6	All cases	0	0	0	1	0	0	0	All cases	Cross-sectional	297	396268356.4	7.49E-05
868	329524	23183314	China	CHN	2011	312	Table 1	Case notifications - infectious	Chongqing|CHN_493	493	CHN_493	0				2011	2011	1	0	0	0	7.78E+14						Lineage_4	4	Months	6	All cases	0	0	0	1	0	0	0	All cases	Cross-sectional	297	396268356.4	7.49E-05
869	329524	23183314	China	CHN	2011	312	Table 1	Case notifications - infectious	Chongqing|CHN_493	493	CHN_493	0				2011	2011	1	0	0	0	7.78E+14						Lineage_1	2	Months	6	All cases	0	0	0	1	0	0	0	All cases	Cross-sectional	297	396268356.4	7.49E-05
870	329524	23183314	China	CHN	2011	312	Table 1	Case notifications - infectious	Chongqing|CHN_493	493	CHN_493	0				2011	2011	1	0	0	0	603771						Lineage_3	1	Months	6	All cases	0	0	0	1	0	0	0	All cases	Cross-sectional	297	396268356.4	7.49E-05
871	329524	23183314	China	CHN	2011	312	Table 1	Case notifications - infectious	Chongqing|CHN_493	493	CHN_493	0				2011	2011	1	0	0	0	2.01E+11						Lineage_3	1	Months	6	All cases	0	0	0	1	0	0	0	All cases	Cross-sectional	297	396268356.4	7.49E-05
872	329524	23183314	China	CHN	2011	312	Table 1	Case notifications - infectious	Chongqing|CHN_493	493	CHN_493	0				2011	2011	1	0	0	0	2.02E+11						Lineage_3	1	Months	6	All cases	0	0	0	1	0	0	0	All cases	Cross-sectional	297	396268356.4	7.49E-05
873	329524	23183314	China	CHN	2011	312	Table 1	Case notifications - infectious	Chongqing|CHN_493	493	CHN_493	0				2011	2011	1	0	0	0	3.78E+14						Lineage_4	1	Months	6	All cases	0	0	0	1	0	0	0	All cases	Cross-sectional	297	396268356.4	7.49E-05
874	329524	23183314	China	CHN	2011	312	Table 1	Case notifications - infectious	Chongqing|CHN_493	493	CHN_493	0				2011	2011	1	0	0	0	7.00E+14						Lineage_4	1	Months	6	All cases	0	0	0	1	0	0	0	All cases	Cross-sectional	297	396268356.4	7.49E-05
875	329524	23183314	China	CHN	2011	312	Table 1	Case notifications - infectious	Chongqing|CHN_493	493	CHN_493	0				2011	2011	1	0	0	0	7.78E+14						Lineage_4	1	Months	6	All cases	0	0	0	1	0	0	0	All cases	Cross-sectional	297	396268356.4	7.49E-05
876	329524	23183314	China	CHN	2011	312	Table 1	Case notifications - infectious	Chongqing|CHN_493	493	CHN_493	0				2011	2011	1	0	0	0	7.78E+14						Lineage_4	1	Months	6	All cases	0	0	0	1	0	0	0	All cases	Cross-sectional	297	396268356.4	7.49E-05
877	329524	23183314	China	CHN	2011	312	Table 1	Case notifications - infectious	Chongqing|CHN_493	493	CHN_493	0				2011	2011	1	0	0	0	7.78E+14						Lineage_4	1	Months	6	All cases	0	0	0	1	0	0	0	All cases	Cross-sectional	297	396268356.4	7.49E-05
878	329524	23183314	China	CHN	2011	312	Table 1	Case notifications - infectious	Chongqing|CHN_493	493	CHN_493	0				2011	2011	1	0	0	0	7.78E+14						Lineage_4	1	Months	6	All cases	0	0	0	1	0	0	0	All cases	Cross-sectional	297	396268356.4	7.49E-05
879	329524	23183314	China	CHN	2011	312	Table 1	Case notifications - infectious	Chongqing|CHN_493	493	CHN_493	0				2011	2011	1	0	0	0	7.78E+14						Lineage_4	1	Months	6	All cases	0	0	0	1	0	0	0	All cases	Cross-sectional	297	396268356.4	7.49E-05
880	329524	23183314	China	CHN	2011	312	Table 1	Case notifications - infectious	Chongqing|CHN_493	493	CHN_493	0				2011	2011	1	0	0	0	7.78E+14						Lineage_4	1	Months	6	All cases	0	0	0	1	0	0	0	All cases	Cross-sectional	297	396268356.4	7.49E-05
881	329524	23183314	China	CHN	2011	312	Table 1	Case notifications - infectious	Chongqing|CHN_493	493	CHN_493	0				2011	2011	1	0	0	0	7.78E+14						Lineage_4	1	Months	6	All cases	0	0	0	1	0	0	0	All cases	Cross-sectional	297	396268356.4	7.49E-05
882	329524	23183314	China	CHN	2011	312	Table 1	Case notifications - infectious	Chongqing|CHN_493	493	CHN_493	0				2011	2011	1	0	0	0	7.78E+14						Lineage_4	1	Months	6	All cases	0	0	0	1	0	0	0	All cases	Cross-sectional	297	396268356.4	7.49E-05
883	329524	23183314	China	CHN	2011	312	Table 1	Case notifications - infectious	Chongqing|CHN_493	493	CHN_493	0				2011	2011	1	0	0	0	7.78E+14						Lineage_4	1	Months	6	All cases	0	0	0	1	0	0	0	All cases	Cross-sectional	297	396268356.4	7.49E-05
884	328714	23658680	China	CHN	2011	4	Table 1	Case notifications - infectious	Inner Mongolia|CHN_505	505	CHN_505	0	Patients representative of the province Inner Mongolia	1	Inner Mongolia	2011	2011	1	0	0	0		1					Lineage_2	294	Years	1	All cases	0	0	0	1	0	0	0	All cases	Cross-sectional	372	396268356.4	9.39E-05
885	328714	23658680	China	CHN	2011	4	Table 1	Case notifications - infectious	Inner Mongolia|CHN_505	505	CHN_505	0	Patients representative of the province Inner Mongolia	1	Inner Mongolia	2011	2011	1	0	0	0		190					Lineage_2	6	Years	1	All cases	0	0	0	1	0	0	0	All cases	Cross-sectional	372	396268356.4	9.39E-05
886	328714	23658680	China	CHN	2011	4	Table 1	Case notifications - infectious	Inner Mongolia|CHN_505	505	CHN_505	0	Patients representative of the province Inner Mongolia	1	Inner Mongolia	2011	2011	1	0	0	0		941					Lineage_2	4	Years	1	All cases	0	0	0	1	0	0	0	All cases	Cross-sectional	372	396268356.4	9.39E-05
887	328714	23658680	China	CHN	2011	4	Table 1	Case notifications - infectious	Inner Mongolia|CHN_505	505	CHN_505	0	Patients representative of the province Inner Mongolia	1	Inner Mongolia	2011	2011	1	0	0	0		621					Lineage_2	2	Years	1	All cases	0	0	0	1	0	0	0	All cases	Cross-sectional	372	396268356.4	9.39E-05
888	328714	23658680	China	CHN	2011	4	Table 1	Case notifications - infectious	Inner Mongolia|CHN_505	505	CHN_505	0	Patients representative of the province Inner Mongolia	1	Inner Mongolia	2011	2011	1	0	0	0		541					Lineage_2	1	Years	1	All cases	0	0	0	1	0	0	0	All cases	Cross-sectional	372	396268356.4	9.39E-05
889	328714	23658680	China	CHN	2011	4	Table 1	Case notifications - infectious	Inner Mongolia|CHN_505	505	CHN_505	0	Patients representative of the province Inner Mongolia	1	Inner Mongolia	2011	2011	1	0	0	0		796					Lineage_2	3	Years	1	All cases	0	0	0	1	0	0	0	All cases	Cross-sectional	372	396268356.4	9.39E-05
890	328714	23658680	China	CHN	2011	4	Table 1	Case notifications - infectious	Inner Mongolia|CHN_505	505	CHN_505	0	Patients representative of the province Inner Mongolia	1	Inner Mongolia	2011	2011	1	0	0	0		632					Lineage_2	1	Years	1	All cases	0	0	0	1	0	0	0	All cases	Cross-sectional	372	396268356.4	9.39E-05
891	328714	23658680	China	CHN	2011	4	Table 1	Case notifications - infectious	Inner Mongolia|CHN_505	505	CHN_505	0	Patients representative of the province Inner Mongolia	1	Inner Mongolia	2011	2011	1	0	0	0				Beijing			Lineage_2	7	Years	1	All cases	0	0	0	1	0	0	0	All cases	Cross-sectional	372	396268356.4	9.39E-05
892	328714	23658680	China	CHN	2011	4	Table 1	Case notifications - infectious	Inner Mongolia|CHN_505	505	CHN_505	0	Patients representative of the province Inner Mongolia	1	Inner Mongolia	2011	2011	1	0	0	0		53					Lineage_4	6	Years	1	All cases	0	0	0	1	0	0	0	All cases	Cross-sectional	372	396268356.4	9.39E-05
893	328714	23658680	China	CHN	2011	4	Table 1	Case notifications - infectious	Inner Mongolia|CHN_505	505	CHN_505	0	Patients representative of the province Inner Mongolia	1	Inner Mongolia	2011	2011	1	0	0	0		334					Lineage_4	4	Years	1	All cases	0	0	0	1	0	0	0	All cases	Cross-sectional	372	396268356.4	9.39E-05
894	328714	23658680	China	CHN	2011	4	Table 1	Case notifications - infectious	Inner Mongolia|CHN_505	505	CHN_505	0	Patients representative of the province Inner Mongolia	1	Inner Mongolia	2011	2011	1	0	0	0		167					Lineage_4	1	Years	1	All cases	0	0	0	1	0	0	0	All cases	Cross-sectional	372	396268356.4	9.39E-05
895	328714	23658680	China	CHN	2011	4	Table 1	Case notifications - infectious	Inner Mongolia|CHN_505	505	CHN_505	0	Patients representative of the province Inner Mongolia	1	Inner Mongolia	2011	2011	1	0	0	0		51					Lineage_4	1	Years	1	All cases	0	0	0	1	0	0	0	All cases	Cross-sectional	372	396268356.4	9.39E-05
896	328714	23658680	China	CHN	2011	4	Table 1	Case notifications - infectious	Inner Mongolia|CHN_505	505	CHN_505	0	Patients representative of the province Inner Mongolia	1	Inner Mongolia	2011	2011	1	0	0	0		154					Lineage_4	1	Years	1	All cases	0	0	0	1	0	0	0	All cases	Cross-sectional	372	396268356.4	9.39E-05
897	328714	23658680	China	CHN	2011	4	Table 1	Case notifications - infectious	Inner Mongolia|CHN_505	505	CHN_505	0	Patients representative of the province Inner Mongolia	1	Inner Mongolia	2011	2011	1	0	0	0		1622					Lineage_4	2	Years	1	All cases	0	0	0	1	0	0	0	All cases	Cross-sectional	372	396268356.4	9.39E-05
898	328714	23658680	China	CHN	2011	4	Table 1	Case notifications - infectious	Inner Mongolia|CHN_505	505	CHN_505	0	Patients representative of the province Inner Mongolia	1	Inner Mongolia	2011	2011	1	0	0	0		52					Lineage_4	1	Years	1	All cases	0	0	0	1	0	0	0	All cases	Cross-sectional	372	396268356.4	9.39E-05
899	328714	23658680	China	CHN	2011	4	Table 1	Case notifications - infectious	Inner Mongolia|CHN_505	505	CHN_505	0	Patients representative of the province Inner Mongolia	1	Inner Mongolia	2011	2011	1	0	0	0		78					Lineage_4	1	Years	1	All cases	0	0	0	1	0	0	0	All cases	Cross-sectional	372	396268356.4	9.39E-05
900	328714	23658680	China	CHN	2011	4	Table 1	Case notifications - infectious	Inner Mongolia|CHN_505	505	CHN_505	0	Patients representative of the province Inner Mongolia	1	Inner Mongolia	2011	2011	1	0	0	0		1808					Lineage_4	1	Years	1	All cases	0	0	0	1	0	0	0	All cases	Cross-sectional	372	396268356.4	9.39E-05
901	328714	23658680	China	CHN	2011	4	Table 1	Case notifications - infectious	Inner Mongolia|CHN_505	505	CHN_505	0	Patients representative of the province Inner Mongolia	1	Inner Mongolia	2011	2011	1	0	0	0		49					Lineage_4	2	Years	1	All cases	0	0	0	1	0	0	0	All cases	Cross-sectional	372	396268356.4	9.39E-05
902	328714	23658680	China	CHN	2011	4	Table 1	Case notifications - infectious	Inner Mongolia|CHN_505	505	CHN_505	0	Patients representative of the province Inner Mongolia	1	Inner Mongolia	2011	2011	1	0	0	0		50					Lineage_4	1	Years	1	All cases	0	0	0	1	0	0	0	All cases	Cross-sectional	372	396268356.4	9.39E-05
903	328714	23658680	China	CHN	2011	4	Table 1	Case notifications - infectious	Inner Mongolia|CHN_505	505	CHN_505	0	Patients representative of the province Inner Mongolia	1	Inner Mongolia	2011	2011	1	0	0	0		54					Lineage_4	1	Years	1	All cases	0	0	0	1	0	0	0	All cases	Cross-sectional	372	396268356.4	9.39E-05
904	328714	23658680	China	CHN	2011	4	Table 1	Case notifications - infectious	Inner Mongolia|CHN_505	505	CHN_505	0	Patients representative of the province Inner Mongolia	1	Inner Mongolia	2011	2011	1	0	0	0		4					Lineage_4	1	Years	1	All cases	0	0	0	1	0	0	0	All cases	Cross-sectional	372	396268356.4	9.39E-05
905	328714	23658680	China	CHN	2011	4	Table 1	Case notifications - infectious	Inner Mongolia|CHN_505	505	CHN_505	0	Patients representative of the province Inner Mongolia	1	Inner Mongolia	2011	2011	1	0	0	0				NEW			Lineage_Other	31	Years	1	All cases	0	0	0	1	0	0	0	All cases	Cross-sectional	372	396268356.4	9.39E-05
906	328581	26980491	China	CHN	2011	21	Table 2	Case notifications - infectious	China|CHN	6	CHN	1	JI, GU, and GA in Jiangsu province, CA, TE, and XI in Shandong Province	1	JI, GU, and GA in Jiangsu province, CA, TE, and XI in Shandong Province	2010	2012	1	0	0	0					RD105		Lineage_2	96	Years	2	All cases	0	0	0	1	0	0	0	All cases	Cross-sectional	1222	396268356.4	0.000308377
907	328581	26980491	China	CHN	2011	21	Table 2	Case notifications - infectious	China|CHN	6	CHN	1	JI, GU, and GA in Jiangsu province, CA, TE, and XI in Shandong Province	1	JI, GU, and GA in Jiangsu province, CA, TE, and XI in Shandong Province	2010	2012	1	0	0	0					RD207		Lineage_2	33	Years	2	All cases	0	0	0	1	0	0	0	All cases	Cross-sectional	1222	396268356.4	0.000308377
908	328581	26980491	China	CHN	2011	21	Table 2	Case notifications - infectious	China|CHN	6	CHN	1	JI, GU, and GA in Jiangsu province, CA, TE, and XI in Shandong Province	1	JI, GU, and GA in Jiangsu province, CA, TE, and XI in Shandong Province	2010	2012	1	0	0	0					RD181		Lineage_2	553	Years	2	All cases	0	0	0	1	0	0	0	All cases	Cross-sectional	1222	396268356.4	0.000308377
909	328581	26980491	China	CHN	2011	21	Table 2	Case notifications - infectious	China|CHN	6	CHN	1	JI, GU, and GA in Jiangsu province, CA, TE, and XI in Shandong Province	1	JI, GU, and GA in Jiangsu province, CA, TE, and XI in Shandong Province	2010	2012	1	0	0	0					RD142		Lineage_2	24	Years	2	All cases	0	0	0	1	0	0	0	All cases	Cross-sectional	1222	396268356.4	0.000308377
910	328581	26980491	China	CHN	2011	21	Table 2	Case notifications - infectious	China|CHN	6	CHN	1	JI, GU, and GA in Jiangsu province, CA, TE, and XI in Shandong Province	1	JI, GU, and GA in Jiangsu province, CA, TE, and XI in Shandong Province	2010	2012	1	0	0	0					RD150		Lineage_2	16	Years	2	All cases	0	0	0	1	0	0	0	All cases	Cross-sectional	1222	396268356.4	0.000308377
911	328581	26980491	China	CHN	2011	21	Table 2	Case notifications - infectious	China|CHN	6	CHN	1	JI, GU, and GA in Jiangsu province, CA, TE, and XI in Shandong Province	1	JI, GU, and GA in Jiangsu province, CA, TE, and XI in Shandong Province	2010	2012	1	0	0	0					Indo-Oceanic		Lineage_1	7	Years	2	All cases	0	0	0	1	0	0	0	All cases	Cross-sectional	1222	396268356.4	0.000308377
912	328581	26980491	China	CHN	2011	21	Table 2	Case notifications - infectious	China|CHN	6	CHN	1	JI, GU, and GA in Jiangsu province, CA, TE, and XI in Shandong Province	1	JI, GU, and GA in Jiangsu province, CA, TE, and XI in Shandong Province	2010	2012	1	0	0	0					Euro-American		Lineage_4	135	Years	2	All cases	0	0	0	1	0	0	0	All cases	Cross-sectional	1222	396268356.4	0.000308377
913	328581	26980491	China	CHN	2011	21	Table 2	Case notifications - infectious	China|CHN	6	CHN	1	JI, GU, and GA in Jiangsu province, CA, TE, and XI in Shandong Province	1	JI, GU, and GA in Jiangsu province, CA, TE, and XI in Shandong Province	2010	2012	1	0	0	0					East-African-Indian		Lineage_3	8	Years	2	All cases	0	0	0	1	0	0	0	All cases	Cross-sectional	1222	396268356.4	0.000308377
914	328581	26980491	China	CHN	2011	21	Table 2	Case notifications - infectious	China|CHN	6	CHN	1	JI, GU, and GA in Jiangsu province, CA, TE, and XI in Shandong Province	1	JI, GU, and GA in Jiangsu province, CA, TE, and XI in Shandong Province	2010	2012	1	0	0	0					Other		Lineage_Other	47	Years	2	All cases	0	0	0	1	0	0	0	All cases	Cross-sectional	1222	396268356.4	0.000308377
915	328581	26980491	China	CHN	2011	21	Table 2	Case notifications - infectious	China|CHN	6	CHN	1	JI, GU, and GA in Jiangsu province, CA, TE, and XI in Shandong Province	1	JI, GU, and GA in Jiangsu province, CA, TE, and XI in Shandong Province	2010	2012	1	0	0	0					RD105		Lineage_2	30	Years	2	All cases	0	0	0	1	0	0	0	All cases	Cross-sectional	1222	396268356.4	0.000308377
916	328581	26980491	China	CHN	2011	21	Table 2	Case notifications - infectious	China|CHN	6	CHN	1	JI, GU, and GA in Jiangsu province, CA, TE, and XI in Shandong Province	1	JI, GU, and GA in Jiangsu province, CA, TE, and XI in Shandong Province	2010	2012	1	0	0	0					RD207		Lineage_2	12	Years	2	All cases	0	0	0	1	0	0	0	All cases	Cross-sectional	1222	396268356.4	0.000308377
917	328581	26980491	China	CHN	2011	21	Table 2	Case notifications - infectious	China|CHN	6	CHN	1	JI, GU, and GA in Jiangsu province, CA, TE, and XI in Shandong Province	1	JI, GU, and GA in Jiangsu province, CA, TE, and XI in Shandong Province	2010	2012	1	0	0	0					RD181		Lineage_2	186	Years	2	All cases	0	0	0	1	0	0	0	All cases	Cross-sectional	1222	396268356.4	0.000308377
918	328581	26980491	China	CHN	2011	21	Table 2	Case notifications - infectious	China|CHN	6	CHN	1	JI, GU, and GA in Jiangsu province, CA, TE, and XI in Shandong Province	1	JI, GU, and GA in Jiangsu province, CA, TE, and XI in Shandong Province	2010	2012	1	0	0	0					RD142		Lineage_2	8	Years	2	All cases	0	0	0	1	0	0	0	All cases	Cross-sectional	1222	396268356.4	0.000308377
919	328581	26980491	China	CHN	2011	21	Table 2	Case notifications - infectious	China|CHN	6	CHN	1	JI, GU, and GA in Jiangsu province, CA, TE, and XI in Shandong Province	1	JI, GU, and GA in Jiangsu province, CA, TE, and XI in Shandong Province	2010	2012	1	0	0	0					RD150		Lineage_2	9	Years	2	All cases	0	0	0	1	0	0	0	All cases	Cross-sectional	1222	396268356.4	0.000308377
920	328581	26980491	China	CHN	2011	21	Table 2	Case notifications - infectious	China|CHN	6	CHN	1	JI, GU, and GA in Jiangsu province, CA, TE, and XI in Shandong Province	1	JI, GU, and GA in Jiangsu province, CA, TE, and XI in Shandong Province	2010	2012	1	0	0	0					Indo-Oceanic		Lineage_1	1	Years	2	All cases	0	0	0	1	0	0	0	All cases	Cross-sectional	1222	396268356.4	0.000308377
921	328581	26980491	China	CHN	2011	21	Table 2	Case notifications - infectious	China|CHN	6	CHN	1	JI, GU, and GA in Jiangsu province, CA, TE, and XI in Shandong Province	1	JI, GU, and GA in Jiangsu province, CA, TE, and XI in Shandong Province	2010	2012	1	0	0	0					Euro-American		Lineage_4	43	Years	2	All cases	0	0	0	1	0	0	0	All cases	Cross-sectional	1222	396268356.4	0.000308377
922	328581	26980491	China	CHN	2011	21	Table 2	Case notifications - infectious	China|CHN	6	CHN	1	JI, GU, and GA in Jiangsu province, CA, TE, and XI in Shandong Province	1	JI, GU, and GA in Jiangsu province, CA, TE, and XI in Shandong Province	2010	2012	1	0	0	0					East-African-Indian		Lineage_3	0	Years	2	All cases	0	0	0	1	0	0	0	All cases	Cross-sectional	1222	396268356.4	0.000308377
923	328581	26980491	China	CHN	2011	21	Table 2	Case notifications - infectious	China|CHN	6	CHN	1	JI, GU, and GA in Jiangsu province, CA, TE, and XI in Shandong Province	1	JI, GU, and GA in Jiangsu province, CA, TE, and XI in Shandong Province	2010	2012	1	0	0	0					Other		Lineage_Other	14	Years	2	All cases	0	0	0	1	0	0	0	All cases	Cross-sectional	1222	396268356.4	0.000308377
924	328674	2-s2.0-85020023694	China	CHN	2014	5	Table 2	Surveillance - facility	Yunnan|CHN_520	520	CHN_520	0	All smear-positive pulmonary TB patients seeking health care at six prefectural TB dispensaries in 2014 were continuously enrolled in this study, including Qujing, Lijiang,Dehong, Lincang, Puer, and Xishuangbanna.			2014	2014	1	0	0	0		1					Lineage_2	136	Years	1	All cases	0	0	0	1	0	0	0	All cases	Cross-sectional	271	407343432.9	6.65E-05
925	328674	2-s2.0-85020023694	China	CHN	2014	5	Table 2	Surveillance - facility	Yunnan|CHN_520	520	CHN_520	0	All smear-positive pulmonary TB patients seeking health care at six prefectural TB dispensaries in 2014 were continuously enrolled in this study, including Qujing, Lijiang,Dehong, Lincang, Puer, and Xishuangbanna.			2014	2014	1	0	0	0		190					Lineage_2	6	Years	1	All cases	0	0	0	1	0	0	0	All cases	Cross-sectional	271	407343432.9	6.65E-05
926	328674	2-s2.0-85020023694	China	CHN	2014	5	Table 2	Surveillance - facility	Yunnan|CHN_520	520	CHN_520	0	All smear-positive pulmonary TB patients seeking health care at six prefectural TB dispensaries in 2014 were continuously enrolled in this study, including Qujing, Lijiang,Dehong, Lincang, Puer, and Xishuangbanna.			2014	2014	1	0	0	0		269					Lineage_2	3	Years	1	All cases	0	0	0	1	0	0	0	All cases	Cross-sectional	271	407343432.9	6.65E-05
927	328674	2-s2.0-85020023694	China	CHN	2014	5	Table 2	Surveillance - facility	Yunnan|CHN_520	520	CHN_520	0	All smear-positive pulmonary TB patients seeking health care at six prefectural TB dispensaries in 2014 were continuously enrolled in this study, including Qujing, Lijiang,Dehong, Lincang, Puer, and Xishuangbanna.			2014	2014	1	0	0	0		1674					Lineage_2	2	Years	1	All cases	0	0	0	1	0	0	0	All cases	Cross-sectional	271	407343432.9	6.65E-05
928	328674	2-s2.0-85020023694	China	CHN	2014	5	Table 2	Surveillance - facility	Yunnan|CHN_520	520	CHN_520	0	All smear-positive pulmonary TB patients seeking health care at six prefectural TB dispensaries in 2014 were continuously enrolled in this study, including Qujing, Lijiang,Dehong, Lincang, Puer, and Xishuangbanna.			2014	2014	1	0	0	0		632					Lineage_2	1	Years	1	All cases	0	0	0	1	0	0	0	All cases	Cross-sectional	271	407343432.9	6.65E-05
929	328674	2-s2.0-85020023694	China	CHN	2014	5	Table 2	Surveillance - facility	Yunnan|CHN_520	520	CHN_520	0	All smear-positive pulmonary TB patients seeking health care at six prefectural TB dispensaries in 2014 were continuously enrolled in this study, including Qujing, Lijiang,Dehong, Lincang, Puer, and Xishuangbanna.			2014	2014	1	0	0	0		265					Lineage_2	1	Years	1	All cases	0	0	0	1	0	0	0	All cases	Cross-sectional	271	407343432.9	6.65E-05
930	328674	2-s2.0-85020023694	China	CHN	2014	5	Table 2	Surveillance - facility	Yunnan|CHN_520	520	CHN_520	0	All smear-positive pulmonary TB patients seeking health care at six prefectural TB dispensaries in 2014 were continuously enrolled in this study, including Qujing, Lijiang,Dehong, Lincang, Puer, and Xishuangbanna.			2014	2014	1	0	0	0		743					Lineage_4	2	Years	1	All cases	0	0	0	1	0	0	0	All cases	Cross-sectional	271	407343432.9	6.65E-05
931	328674	2-s2.0-85020023694	China	CHN	2014	5	Table 2	Surveillance - facility	Yunnan|CHN_520	520	CHN_520	0	All smear-positive pulmonary TB patients seeking health care at six prefectural TB dispensaries in 2014 were continuously enrolled in this study, including Qujing, Lijiang,Dehong, Lincang, Puer, and Xishuangbanna.			2014	2014	1	0	0	0		53					Lineage_4	35	Years	1	All cases	0	0	0	1	0	0	0	All cases	Cross-sectional	271	407343432.9	6.65E-05
932	328674	2-s2.0-85020023694	China	CHN	2014	5	Table 2	Surveillance - facility	Yunnan|CHN_520	520	CHN_520	0	All smear-positive pulmonary TB patients seeking health care at six prefectural TB dispensaries in 2014 were continuously enrolled in this study, including Qujing, Lijiang,Dehong, Lincang, Puer, and Xishuangbanna.			2014	2014	1	0	0	0		7					Lineage_4	2	Years	1	All cases	0	0	0	1	0	0	0	All cases	Cross-sectional	271	407343432.9	6.65E-05
933	328674	2-s2.0-85020023694	China	CHN	2014	5	Table 2	Surveillance - facility	Yunnan|CHN_520	520	CHN_520	0	All smear-positive pulmonary TB patients seeking health care at six prefectural TB dispensaries in 2014 were continuously enrolled in this study, including Qujing, Lijiang,Dehong, Lincang, Puer, and Xishuangbanna.			2014	2014	1	0	0	0		86					Lineage_4	1	Years	1	All cases	0	0	0	1	0	0	0	All cases	Cross-sectional	271	407343432.9	6.65E-05
934	328674	2-s2.0-85020023694	China	CHN	2014	5	Table 2	Surveillance - facility	Yunnan|CHN_520	520	CHN_520	0	All smear-positive pulmonary TB patients seeking health care at six prefectural TB dispensaries in 2014 were continuously enrolled in this study, including Qujing, Lijiang,Dehong, Lincang, Puer, and Xishuangbanna.			2014	2014	1	0	0	0		120					Lineage_4	1	Years	1	All cases	0	0	0	1	0	0	0	All cases	Cross-sectional	271	407343432.9	6.65E-05
935	328674	2-s2.0-85020023694	China	CHN	2014	5	Table 2	Surveillance - facility	Yunnan|CHN_520	520	CHN_520	0	All smear-positive pulmonary TB patients seeking health care at six prefectural TB dispensaries in 2014 were continuously enrolled in this study, including Qujing, Lijiang,Dehong, Lincang, Puer, and Xishuangbanna.			2014	2014	1	0	0	0		154					Lineage_4	1	Years	1	All cases	0	0	0	1	0	0	0	All cases	Cross-sectional	271	407343432.9	6.65E-05
936	328674	2-s2.0-85020023694	China	CHN	2014	5	Table 2	Surveillance - facility	Yunnan|CHN_520	520	CHN_520	0	All smear-positive pulmonary TB patients seeking health care at six prefectural TB dispensaries in 2014 were continuously enrolled in this study, including Qujing, Lijiang,Dehong, Lincang, Puer, and Xishuangbanna.			2014	2014	1	0	0	0		205					Lineage_4	1	Years	1	All cases	0	0	0	1	0	0	0	All cases	Cross-sectional	271	407343432.9	6.65E-05
937	328674	2-s2.0-85020023694	China	CHN	2014	5	Table 2	Surveillance - facility	Yunnan|CHN_520	520	CHN_520	0	All smear-positive pulmonary TB patients seeking health care at six prefectural TB dispensaries in 2014 were continuously enrolled in this study, including Qujing, Lijiang,Dehong, Lincang, Puer, and Xishuangbanna.			2014	2014	1	0	0	0		373					Lineage_4	1	Years	1	All cases	0	0	0	1	0	0	0	All cases	Cross-sectional	271	407343432.9	6.65E-05
938	328674	2-s2.0-85020023694	China	CHN	2014	5	Table 2	Surveillance - facility	Yunnan|CHN_520	520	CHN_520	0	All smear-positive pulmonary TB patients seeking health care at six prefectural TB dispensaries in 2014 were continuously enrolled in this study, including Qujing, Lijiang,Dehong, Lincang, Puer, and Xishuangbanna.			2014	2014	1	0	0	0		1105					Lineage_4	1	Years	1	All cases	0	0	0	1	0	0	0	All cases	Cross-sectional	271	407343432.9	6.65E-05
939	328674	2-s2.0-85020023694	China	CHN	2014	5	Table 2	Surveillance - facility	Yunnan|CHN_520	520	CHN_520	0	All smear-positive pulmonary TB patients seeking health care at six prefectural TB dispensaries in 2014 were continuously enrolled in this study, including Qujing, Lijiang,Dehong, Lincang, Puer, and Xishuangbanna.			2014	2014	1	0	0	0		1166					Lineage_4	1	Years	1	All cases	0	0	0	1	0	0	0	All cases	Cross-sectional	271	407343432.9	6.65E-05
940	328674	2-s2.0-85020023694	China	CHN	2014	5	Table 2	Surveillance - facility	Yunnan|CHN_520	520	CHN_520	0	All smear-positive pulmonary TB patients seeking health care at six prefectural TB dispensaries in 2014 were continuously enrolled in this study, including Qujing, Lijiang,Dehong, Lincang, Puer, and Xishuangbanna.			2014	2014	1	0	0	0		2170					Lineage_4	1	Years	1	All cases	0	0	0	1	0	0	0	All cases	Cross-sectional	271	407343432.9	6.65E-05
941	328674	2-s2.0-85020023694	China	CHN	2014	5	Table 2	Surveillance - facility	Yunnan|CHN_520	520	CHN_520	0	All smear-positive pulmonary TB patients seeking health care at six prefectural TB dispensaries in 2014 were continuously enrolled in this study, including Qujing, Lijiang,Dehong, Lincang, Puer, and Xishuangbanna.			2014	2014	1	0	0	0		52					Lineage_4	2	Years	1	All cases	0	0	0	1	0	0	0	All cases	Cross-sectional	271	407343432.9	6.65E-05
942	328674	2-s2.0-85020023694	China	CHN	2014	5	Table 2	Surveillance - facility	Yunnan|CHN_520	520	CHN_520	0	All smear-positive pulmonary TB patients seeking health care at six prefectural TB dispensaries in 2014 were continuously enrolled in this study, including Qujing, Lijiang,Dehong, Lincang, Puer, and Xishuangbanna.			2014	2014	1	0	0	0		848					Lineage_4	1	Years	1	All cases	0	0	0	1	0	0	0	All cases	Cross-sectional	271	407343432.9	6.65E-05
943	328674	2-s2.0-85020023694	China	CHN	2014	5	Table 2	Surveillance - facility	Yunnan|CHN_520	520	CHN_520	0	All smear-positive pulmonary TB patients seeking health care at six prefectural TB dispensaries in 2014 were continuously enrolled in this study, including Qujing, Lijiang,Dehong, Lincang, Puer, and Xishuangbanna.			2014	2014	1	0	0	0		1797					Lineage_4	1	Years	1	All cases	0	0	0	1	0	0	0	All cases	Cross-sectional	271	407343432.9	6.65E-05
944	328674	2-s2.0-85020023694	China	CHN	2014	5	Table 2	Surveillance - facility	Yunnan|CHN_520	520	CHN_520	0	All smear-positive pulmonary TB patients seeking health care at six prefectural TB dispensaries in 2014 were continuously enrolled in this study, including Qujing, Lijiang,Dehong, Lincang, Puer, and Xishuangbanna.			2014	2014	1	0	0	0		1890					Lineage_4	1	Years	1	All cases	0	0	0	1	0	0	0	All cases	Cross-sectional	271	407343432.9	6.65E-05
945	328674	2-s2.0-85020023694	China	CHN	2014	5	Table 2	Surveillance - facility	Yunnan|CHN_520	520	CHN_520	0	All smear-positive pulmonary TB patients seeking health care at six prefectural TB dispensaries in 2014 were continuously enrolled in this study, including Qujing, Lijiang,Dehong, Lincang, Puer, and Xishuangbanna.			2014	2014	1	0	0	0		73					Lineage_4	4	Years	1	All cases	0	0	0	1	0	0	0	All cases	Cross-sectional	271	407343432.9	6.65E-05
946	328674	2-s2.0-85020023694	China	CHN	2014	5	Table 2	Surveillance - facility	Yunnan|CHN_520	520	CHN_520	0	All smear-positive pulmonary TB patients seeking health care at six prefectural TB dispensaries in 2014 were continuously enrolled in this study, including Qujing, Lijiang,Dehong, Lincang, Puer, and Xishuangbanna.			2014	2014	1	0	0	0		37					Lineage_4	34	Years	1	All cases	0	0	0	1	0	0	0	All cases	Cross-sectional	271	407343432.9	6.65E-05
947	328674	2-s2.0-85020023694	China	CHN	2014	5	Table 2	Surveillance - facility	Yunnan|CHN_520	520	CHN_520	0	All smear-positive pulmonary TB patients seeking health care at six prefectural TB dispensaries in 2014 were continuously enrolled in this study, including Qujing, Lijiang,Dehong, Lincang, Puer, and Xishuangbanna.			2014	2014	1	0	0	0		44					Lineage_4	1	Years	1	All cases	0	0	0	1	0	0	0	All cases	Cross-sectional	271	407343432.9	6.65E-05
948	328674	2-s2.0-85020023694	China	CHN	2014	5	Table 2	Surveillance - facility	Yunnan|CHN_520	520	CHN_520	0	All smear-positive pulmonary TB patients seeking health care at six prefectural TB dispensaries in 2014 were continuously enrolled in this study, including Qujing, Lijiang,Dehong, Lincang, Puer, and Xishuangbanna.			2014	2014	1	0	0	0		183					Lineage_4	1	Years	1	All cases	0	0	0	1	0	0	0	All cases	Cross-sectional	271	407343432.9	6.65E-05
949	328674	2-s2.0-85020023694	China	CHN	2014	5	Table 2	Surveillance - facility	Yunnan|CHN_520	520	CHN_520	0	All smear-positive pulmonary TB patients seeking health care at six prefectural TB dispensaries in 2014 were continuously enrolled in this study, including Qujing, Lijiang,Dehong, Lincang, Puer, and Xishuangbanna.			2014	2014	1	0	0	0		42					Lineage_4	1	Years	1	All cases	0	0	0	1	0	0	0	All cases	Cross-sectional	271	407343432.9	6.65E-05
950	328674	2-s2.0-85020023694	China	CHN	2014	5	Table 2	Surveillance - facility	Yunnan|CHN_520	520	CHN_520	0	All smear-positive pulmonary TB patients seeking health care at six prefectural TB dispensaries in 2014 were continuously enrolled in this study, including Qujing, Lijiang,Dehong, Lincang, Puer, and Xishuangbanna.			2014	2014	1	0	0	0		249					Lineage_4	5	Years	1	All cases	0	0	0	1	0	0	0	All cases	Cross-sectional	271	407343432.9	6.65E-05
951	328674	2-s2.0-85020023694	China	CHN	2014	5	Table 2	Surveillance - facility	Yunnan|CHN_520	520	CHN_520	0	All smear-positive pulmonary TB patients seeking health care at six prefectural TB dispensaries in 2014 were continuously enrolled in this study, including Qujing, Lijiang,Dehong, Lincang, Puer, and Xishuangbanna.			2014	2014	1	0	0	0		583					Lineage_4	2	Years	1	All cases	0	0	0	1	0	0	0	All cases	Cross-sectional	271	407343432.9	6.65E-05
952	328674	2-s2.0-85020023694	China	CHN	2014	5	Table 2	Surveillance - facility	Yunnan|CHN_520	520	CHN_520	0	All smear-positive pulmonary TB patients seeking health care at six prefectural TB dispensaries in 2014 were continuously enrolled in this study, including Qujing, Lijiang,Dehong, Lincang, Puer, and Xishuangbanna.			2014	2014	1	0	0	0		137					Lineage_4	1	Years	1	All cases	0	0	0	1	0	0	0	All cases	Cross-sectional	271	407343432.9	6.65E-05
953	328674	2-s2.0-85020023694	China	CHN	2014	5	Table 2	Surveillance - facility	Yunnan|CHN_520	520	CHN_520	0	All smear-positive pulmonary TB patients seeking health care at six prefectural TB dispensaries in 2014 were continuously enrolled in this study, including Qujing, Lijiang,Dehong, Lincang, Puer, and Xishuangbanna.			2014	2014	1	0	0	0		Orphan					Lineage_Other	5	Years	1	All cases	0	0	0	1	0	0	0	All cases	Cross-sectional	271	407343432.9	6.65E-05
954	328674	2-s2.0-85020023694	China	CHN	2014	5	Table 2	Surveillance - facility	Yunnan|CHN_520	520	CHN_520	0	All smear-positive pulmonary TB patients seeking health care at six prefectural TB dispensaries in 2014 were continuously enrolled in this study, including Qujing, Lijiang,Dehong, Lincang, Puer, and Xishuangbanna.			2014	2014	1	0	0	0		Orphan					Lineage_Other	4	Years	1	All cases	0	0	0	1	0	0	0	All cases	Cross-sectional	271	407343432.9	6.65E-05
955	328674	2-s2.0-85020023694	China	CHN	2014	5	Table 2	Surveillance - facility	Yunnan|CHN_520	520	CHN_520	0	All smear-positive pulmonary TB patients seeking health care at six prefectural TB dispensaries in 2014 were continuously enrolled in this study, including Qujing, Lijiang,Dehong, Lincang, Puer, and Xishuangbanna.			2014	2014	1	0	0	0		Orphan					Lineage_Other	3	Years	1	All cases	0	0	0	1	0	0	0	All cases	Cross-sectional	271	407343432.9	6.65E-05
956	328674	2-s2.0-85020023694	China	CHN	2014	5	Table 2	Surveillance - facility	Yunnan|CHN_520	520	CHN_520	0	All smear-positive pulmonary TB patients seeking health care at six prefectural TB dispensaries in 2014 were continuously enrolled in this study, including Qujing, Lijiang,Dehong, Lincang, Puer, and Xishuangbanna.			2014	2014	1	0	0	0		Orphan					Lineage_Other	2	Years	1	All cases	0	0	0	1	0	0	0	All cases	Cross-sectional	271	407343432.9	6.65E-05
957	328674	2-s2.0-85020023694	China	CHN	2014	5	Table 2	Surveillance - facility	Yunnan|CHN_520	520	CHN_520	0	All smear-positive pulmonary TB patients seeking health care at six prefectural TB dispensaries in 2014 were continuously enrolled in this study, including Qujing, Lijiang,Dehong, Lincang, Puer, and Xishuangbanna.			2014	2014	1	0	0	0		Orphan					Lineage_Other	1	Years	1	All cases	0	0	0	1	0	0	0	All cases	Cross-sectional	271	407343432.9	6.65E-05
958	328674	2-s2.0-85020023694	China	CHN	2014	5	Table 2	Surveillance - facility	Yunnan|CHN_520	520	CHN_520	0	All smear-positive pulmonary TB patients seeking health care at six prefectural TB dispensaries in 2014 were continuously enrolled in this study, including Qujing, Lijiang,Dehong, Lincang, Puer, and Xishuangbanna.			2014	2014	1	0	0	0		Orphan					Lineage_Other	1	Years	1	All cases	0	0	0	1	0	0	0	All cases	Cross-sectional	271	407343432.9	6.65E-05
959	328674	2-s2.0-85020023694	China	CHN	2014	5	Table 2	Surveillance - facility	Yunnan|CHN_520	520	CHN_520	0	All smear-positive pulmonary TB patients seeking health care at six prefectural TB dispensaries in 2014 were continuously enrolled in this study, including Qujing, Lijiang,Dehong, Lincang, Puer, and Xishuangbanna.			2014	2014	1	0	0	0		Orphan					Lineage_Other	1	Years	1	All cases	0	0	0	1	0	0	0	All cases	Cross-sectional	271	407343432.9	6.65E-05
960	328674	2-s2.0-85020023694	China	CHN	2014	5	Table 2	Surveillance - facility	Yunnan|CHN_520	520	CHN_520	0	All smear-positive pulmonary TB patients seeking health care at six prefectural TB dispensaries in 2014 were continuously enrolled in this study, including Qujing, Lijiang,Dehong, Lincang, Puer, and Xishuangbanna.			2014	2014	1	0	0	0		Orphan					Lineage_Other	1	Years	1	All cases	0	0	0	1	0	0	0	All cases	Cross-sectional	271	407343432.9	6.65E-05
961	328674	2-s2.0-85020023694	China	CHN	2014	5	Table 2	Surveillance - facility	Yunnan|CHN_520	520	CHN_520	0	All smear-positive pulmonary TB patients seeking health care at six prefectural TB dispensaries in 2014 were continuously enrolled in this study, including Qujing, Lijiang,Dehong, Lincang, Puer, and Xishuangbanna.			2014	2014	1	0	0	0		Orphan					Lineage_Other	1	Years	1	All cases	0	0	0	1	0	0	0	All cases	Cross-sectional	271	407343432.9	6.65E-05
962	328674	2-s2.0-85020023694	China	CHN	2014	5	Table 2	Surveillance - facility	Yunnan|CHN_520	520	CHN_520	0	All smear-positive pulmonary TB patients seeking health care at six prefectural TB dispensaries in 2014 were continuously enrolled in this study, including Qujing, Lijiang,Dehong, Lincang, Puer, and Xishuangbanna.			2014	2014	1	0	0	0		Orphan					Lineage_Other	1	Years	1	All cases	0	0	0	1	0	0	0	All cases	Cross-sectional	271	407343432.9	6.65E-05
963	328674	2-s2.0-85020023694	China	CHN	2014	5	Table 2	Surveillance - facility	Yunnan|CHN_520	520	CHN_520	0	All smear-positive pulmonary TB patients seeking health care at six prefectural TB dispensaries in 2014 were continuously enrolled in this study, including Qujing, Lijiang,Dehong, Lincang, Puer, and Xishuangbanna.			2014	2014	1	0	0	0		Orphan					Lineage_Other	1	Years	1	All cases	0	0	0	1	0	0	0	All cases	Cross-sectional	271	407343432.9	6.65E-05
964	328048	12791879	Cameroon	CMR	1998	2547	Figure 1	Case notifications - infectious	Cameroon|CMR	202	CMR	1	Admin 1	1	Quest Province	1997	1998	1	0	0	0		847					Lineage_4	4	Years	1	All cases	1	0	0	0	0	0	0	All cases	Cross-sectional	455	4454625.391	0.010214102
965	328048	12791879	Cameroon	CMR	1998	2547	Figure 1	Case notifications - infectious	Cameroon|CMR	202	CMR	1	Admin 1	1	Quest Province	1997	1998	1	0	0	0		852					Lineage_4	12	Years	1	All cases	1	0	0	0	0	0	0	All cases	Cross-sectional	455	4454625.391	0.010214102
966	328048	12791879	Cameroon	CMR	1998	2547	Figure 1	Case notifications - infectious	Cameroon|CMR	202	CMR	1	Admin 1	1	Quest Province	1997	1998	1	0	0	0		830					Lineage_4	2	Years	1	All cases	1	0	0	0	0	0	0	All cases	Cross-sectional	455	4454625.391	0.010214102
967	328048	12791879	Cameroon	CMR	1998	2547	Figure 1	Case notifications - infectious	Cameroon|CMR	202	CMR	1	Admin 1	1	Quest Province	1997	1998	1	0	0	0		843					Lineage_4	1	Years	1	All cases	1	0	0	0	0	0	0	All cases	Cross-sectional	455	4454625.391	0.010214102
968	328048	12791879	Cameroon	CMR	1998	2547	Figure 1	Case notifications - infectious	Cameroon|CMR	202	CMR	1	Admin 1	1	Quest Province	1997	1998	1	0	0	0		849					Lineage_4	1	Years	1	All cases	1	0	0	0	0	0	0	All cases	Cross-sectional	455	4454625.391	0.010214102
969	328048	12791879	Cameroon	CMR	1998	2547	Figure 1	Case notifications - infectious	Cameroon|CMR	202	CMR	1	Admin 1	1	Quest Province	1997	1998	1	0	0	0		117					Lineage_4	3	Years	1	All cases	1	0	0	0	0	0	0	All cases	Cross-sectional	455	4454625.391	0.010214102
970	328048	12791879	Cameroon	CMR	1998	2547	Figure 1	Case notifications - infectious	Cameroon|CMR	202	CMR	1	Admin 1	1	Quest Province	1997	1998	1	0	0	0		118					Lineage_4	1	Years	1	All cases	1	0	0	0	0	0	0	All cases	Cross-sectional	455	4454625.391	0.010214102
971	328048	12791879	Cameroon	CMR	1998	2547	Figure 1	Case notifications - infectious	Cameroon|CMR	202	CMR	1	Admin 1	1	Quest Province	1997	1998	1	0	0	0		75					Lineage_4	5	Years	1	All cases	1	0	0	0	0	0	0	All cases	Cross-sectional	455	4454625.391	0.010214102
972	328048	12791879	Cameroon	CMR	1998	2547	Figure 1	Case notifications - infectious	Cameroon|CMR	202	CMR	1	Admin 1	1	Quest Province	1997	1998	1	0	0	0		448					Lineage_4	2	Years	1	All cases	1	0	0	0	0	0	0	All cases	Cross-sectional	455	4454625.391	0.010214102
973	328048	12791879	Cameroon	CMR	1998	2547	Figure 1	Case notifications - infectious	Cameroon|CMR	202	CMR	1	Admin 1	1	Quest Province	1997	1998	1	0	0	0		49					Lineage_4	5	Years	1	All cases	1	0	0	0	0	0	0	All cases	Cross-sectional	455	4454625.391	0.010214102
974	328048	12791879	Cameroon	CMR	1998	2547	Figure 1	Case notifications - infectious	Cameroon|CMR	202	CMR	1	Admin 1	1	Quest Province	1997	1998	1	0	0	0		862					Lineage_4	2	Years	1	All cases	1	0	0	0	0	0	0	All cases	Cross-sectional	455	4454625.391	0.010214102
975	328048	12791879	Cameroon	CMR	1998	2547	Figure 1	Case notifications - infectious	Cameroon|CMR	202	CMR	1	Admin 1	1	Quest Province	1997	1998	1	0	0	0		317					Lineage_4	4	Years	1	All cases	1	0	0	0	0	0	0	All cases	Cross-sectional	455	4454625.391	0.010214102
976	328048	12791879	Cameroon	CMR	1998	2547	Figure 1	Case notifications - infectious	Cameroon|CMR	202	CMR	1	Admin 1	1	Quest Province	1997	1998	1	0	0	0		52					Lineage_4	22	Years	1	All cases	1	0	0	0	0	0	0	All cases	Cross-sectional	455	4454625.391	0.010214102
977	328048	12791879	Cameroon	CMR	1998	2547	Figure 1	Case notifications - infectious	Cameroon|CMR	202	CMR	1	Admin 1	1	Quest Province	1997	1998	1	0	0	0		848					Lineage_4	4	Years	1	All cases	1	0	0	0	0	0	0	All cases	Cross-sectional	455	4454625.391	0.010214102
978	328048	12791879	Cameroon	CMR	1998	2547	Figure 1	Case notifications - infectious	Cameroon|CMR	202	CMR	1	Admin 1	1	Quest Province	1997	1998	1	0	0	0		Orphan					Lineage_Other	3	Years	1	All cases	1	0	0	0	0	0	0	All cases	Cross-sectional	455	4454625.391	0.010214102
979	328048	12791879	Cameroon	CMR	1998	2547	Figure 1	Case notifications - infectious	Cameroon|CMR	202	CMR	1	Admin 1	1	Quest Province	1997	1998	1	0	0	0		7					Lineage_4	1	Years	1	All cases	1	0	0	0	0	0	0	All cases	Cross-sectional	455	4454625.391	0.010214102
980	328048	12791879	Cameroon	CMR	1998	2547	Figure 1	Case notifications - infectious	Cameroon|CMR	202	CMR	1	Admin 1	1	Quest Province	1997	1998	1	0	0	0		853					Lineage_4	13	Years	1	All cases	1	0	0	0	0	0	0	All cases	Cross-sectional	455	4454625.391	0.010214102
981	328048	12791879	Cameroon	CMR	1998	2547	Figure 1	Case notifications - infectious	Cameroon|CMR	202	CMR	1	Admin 1	1	Quest Province	1997	1998	1	0	0	0		774					Lineage_4	1	Years	1	All cases	1	0	0	0	0	0	0	All cases	Cross-sectional	455	4454625.391	0.010214102
982	328048	12791879	Cameroon	CMR	1998	2547	Figure 1	Case notifications - infectious	Cameroon|CMR	202	CMR	1	Admin 1	1	Quest Province	1997	1998	1	0	0	0		53					Lineage_4	20	Years	1	All cases	1	0	0	0	0	0	0	All cases	Cross-sectional	455	4454625.391	0.010214102
983	328048	12791879	Cameroon	CMR	1998	2547	Figure 1	Case notifications - infectious	Cameroon|CMR	202	CMR	1	Admin 1	1	Quest Province	1997	1998	1	0	0	0		462					Lineage_4	1	Years	1	All cases	1	0	0	0	0	0	0	All cases	Cross-sectional	455	4454625.391	0.010214102
984	328048	12791879	Cameroon	CMR	1998	2547	Figure 1	Case notifications - infectious	Cameroon|CMR	202	CMR	1	Admin 1	1	Quest Province	1997	1998	1	0	0	0		Orphan					Lineage_Other	1	Years	1	All cases	1	0	0	0	0	0	0	All cases	Cross-sectional	455	4454625.391	0.010214102
985	328048	12791879	Cameroon	CMR	1998	2547	Figure 1	Case notifications - infectious	Cameroon|CMR	202	CMR	1	Admin 1	1	Quest Province	1997	1998	1	0	0	0		44					Lineage_4	1	Years	1	All cases	1	0	0	0	0	0	0	All cases	Cross-sectional	455	4454625.391	0.010214102
986	328048	12791879	Cameroon	CMR	1998	2547	Figure 1	Case notifications - infectious	Cameroon|CMR	202	CMR	1	Admin 1	1	Quest Province	1997	1998	1	0	0	0		631					Lineage_4	1	Years	1	All cases	1	0	0	0	0	0	0	All cases	Cross-sectional	455	4454625.391	0.010214102
987	328048	12791879	Cameroon	CMR	1998	2547	Figure 1	Case notifications - infectious	Cameroon|CMR	202	CMR	1	Admin 1	1	Quest Province	1997	1998	1	0	0	0		50					Lineage_4	47	Years	1	All cases	1	0	0	0	0	0	0	All cases	Cross-sectional	455	4454625.391	0.010214102
988	328048	12791879	Cameroon	CMR	1998	2547	Figure 1	Case notifications - infectious	Cameroon|CMR	202	CMR	1	Admin 1	1	Quest Province	1997	1998	1	0	0	0		840					Lineage_4	2	Years	1	All cases	1	0	0	0	0	0	0	All cases	Cross-sectional	455	4454625.391	0.010214102
989	328048	12791879	Cameroon	CMR	1998	2547	Figure 1	Case notifications - infectious	Cameroon|CMR	202	CMR	1	Admin 1	1	Quest Province	1997	1998	1	0	0	0		65					Lineage_4	2	Years	1	All cases	1	0	0	0	0	0	0	All cases	Cross-sectional	455	4454625.391	0.010214102
990	328048	12791879	Cameroon	CMR	1998	2547	Figure 1	Case notifications - infectious	Cameroon|CMR	202	CMR	1	Admin 1	1	Quest Province	1997	1998	1	0	0	0		Orphan					Lineage_Other	5	Years	1	All cases	1	0	0	0	0	0	0	All cases	Cross-sectional	455	4454625.391	0.010214102
991	328048	12791879	Cameroon	CMR	1998	2547	Figure 1	Case notifications - infectious	Cameroon|CMR	202	CMR	1	Admin 1	1	Quest Province	1997	1998	1	0	0	0		403					Lineage_4	12	Years	1	All cases	1	0	0	0	0	0	0	All cases	Cross-sectional	455	4454625.391	0.010214102
992	328048	12791879	Cameroon	CMR	1998	2547	Figure 1	Case notifications - infectious	Cameroon|CMR	202	CMR	1	Admin 1	1	Quest Province	1997	1998	1	0	0	0		838					Lineage_4	2	Years	1	All cases	1	0	0	0	0	0	0	All cases	Cross-sectional	455	4454625.391	0.010214102
993	328048	12791879	Cameroon	CMR	1998	2547	Figure 1	Case notifications - infectious	Cameroon|CMR	202	CMR	1	Admin 1	1	Quest Province	1997	1998	1	0	0	0		61					Lineage_4	140	Years	1	All cases	1	0	0	0	0	0	0	All cases	Cross-sectional	455	4454625.391	0.010214102
994	328048	12791879	Cameroon	CMR	1998	2547	Figure 1	Case notifications - infectious	Cameroon|CMR	202	CMR	1	Admin 1	1	Quest Province	1997	1998	1	0	0	0		841					Lineage_4	3	Years	1	All cases	1	0	0	0	0	0	0	All cases	Cross-sectional	455	4454625.391	0.010214102
995	328048	12791879	Cameroon	CMR	1998	2547	Figure 1	Case notifications - infectious	Cameroon|CMR	202	CMR	1	Admin 1	1	Quest Province	1997	1998	1	0	0	0		115					Lineage_4	11	Years	1	All cases	1	0	0	0	0	0	0	All cases	Cross-sectional	455	4454625.391	0.010214102
996	328048	12791879	Cameroon	CMR	1998	2547	Figure 1	Case notifications - infectious	Cameroon|CMR	202	CMR	1	Admin 1	1	Quest Province	1997	1998	1	0	0	0		850					Lineage_4	2	Years	1	All cases	1	0	0	0	0	0	0	All cases	Cross-sectional	455	4454625.391	0.010214102
997	328048	12791879	Cameroon	CMR	1998	2547	Figure 1	Case notifications - infectious	Cameroon|CMR	202	CMR	1	Admin 1	1	Quest Province	1997	1998	1	0	0	0		855					Lineage_4	2	Years	1	All cases	1	0	0	0	0	0	0	All cases	Cross-sectional	455	4454625.391	0.010214102
998	328048	12791879	Cameroon	CMR	1998	2547	Figure 1	Case notifications - infectious	Cameroon|CMR	202	CMR	1	Admin 1	1	Quest Province	1997	1998	1	0	0	0		orphan					Lineage_Other	1	Years	1	All cases	1	0	0	0	0	0	0	All cases	Cross-sectional	455	4454625.391	0.010214102
999	328048	12791879	Cameroon	CMR	1998	2547	Figure 1	Case notifications - infectious	Cameroon|CMR	202	CMR	1	Admin 1	1	Quest Province	1997	1998	1	0	0	0		137					Lineage_4	4	Years	1	All cases	1	0	0	0	0	0	0	All cases	Cross-sectional	455	4454625.391	0.010214102
1000	328048	12791879	Cameroon	CMR	1998	2547	Figure 1	Case notifications - infectious	Cameroon|CMR	202	CMR	1	Admin 1	1	Quest Province	1997	1998	1	0	0	0		20					Lineage_4	5	Years	1	All cases	1	0	0	0	0	0	0	All cases	Cross-sectional	455	4454625.391	0.010214102
1001	328048	12791879	Cameroon	CMR	1998	2547	Figure 1	Case notifications - infectious	Cameroon|CMR	202	CMR	1	Admin 1	1	Quest Province	1997	1998	1	0	0	0		17					Lineage_4	2	Years	1	All cases	1	0	0	0	0	0	0	All cases	Cross-sectional	455	4454625.391	0.010214102
1002	328048	12791879	Cameroon	CMR	1998	2547	Figure 1	Case notifications - infectious	Cameroon|CMR	202	CMR	1	Admin 1	1	Quest Province	1997	1998	1	0	0	0		42					Lineage_4	1	Years	1	All cases	1	0	0	0	0	0	0	All cases	Cross-sectional	455	4454625.391	0.010214102
1003	328048	12791879	Cameroon	CMR	1998	2547	Figure 1	Case notifications - infectious	Cameroon|CMR	202	CMR	1	Admin 1	1	Quest Province	1997	1998	1	0	0	0		535					Lineage_4	1	Years	1	All cases	1	0	0	0	0	0	0	All cases	Cross-sectional	455	4454625.391	0.010214102
1004	328048	12791879	Cameroon	CMR	1998	2547	Figure 1	Case notifications - infectious	Cameroon|CMR	202	CMR	1	Admin 1	1	Quest Province	1997	1998	1	0	0	0		Orphan					Lineage_Other	5	Years	1	All cases	1	0	0	0	0	0	0	All cases	Cross-sectional	455	4454625.391	0.010214102
1005	328048	12791879	Cameroon	CMR	1998	2547	Figure 1	Case notifications - infectious	Cameroon|CMR	202	CMR	1	Admin 1	1	Quest Province	1997	1998	1	0	0	0		854					Lineage_4	1	Years	1	All cases	1	0	0	0	0	0	0	All cases	Cross-sectional	455	4454625.391	0.010214102
1006	328048	12791879	Cameroon	CMR	1998	2547	Figure 1	Case notifications - infectious	Cameroon|CMR	202	CMR	1	Admin 1	1	Quest Province	1997	1998	1	0	0	0		836					Lineage_4	1	Years	1	All cases	1	0	0	0	0	0	0	All cases	Cross-sectional	455	4454625.391	0.010214102
1007	328048	12791879	Cameroon	CMR	1998	2547	Figure 1	Case notifications - infectious	Cameroon|CMR	202	CMR	1	Admin 1	1	Quest Province	1997	1998	1	0	0	0		839					Lineage_4	2	Years	1	All cases	1	0	0	0	0	0	0	All cases	Cross-sectional	455	4454625.391	0.010214102
1008	328048	12791879	Cameroon	CMR	1998	2547	Figure 1	Case notifications - infectious	Cameroon|CMR	202	CMR	1	Admin 1	1	Quest Province	1997	1998	1	0	0	0		844					Lineage_4	2	Years	1	All cases	1	0	0	0	0	0	0	All cases	Cross-sectional	455	4454625.391	0.010214102
1009	328048	12791879	Cameroon	CMR	1998	2547	Figure 1	Case notifications - infectious	Cameroon|CMR	202	CMR	1	Admin 1	1	Quest Province	1997	1998	1	0	0	0		845					Lineage_4	2	Years	1	All cases	1	0	0	0	0	0	0	All cases	Cross-sectional	455	4454625.391	0.010214102
1010	328048	12791879	Cameroon	CMR	1998	2547	Figure 1	Case notifications - infectious	Cameroon|CMR	202	CMR	1	Admin 1	1	Quest Province	1997	1998	1	0	0	0		846					Lineage_4	2	Years	1	All cases	1	0	0	0	0	0	0	All cases	Cross-sectional	455	4454625.391	0.010214102
1011	328048	12791879	Cameroon	CMR	1998	2547	Figure 1	Case notifications - infectious	Cameroon|CMR	202	CMR	1	Admin 1	1	Quest Province	1997	1998	1	0	0	0		312					Lineage_4	2	Years	1	All cases	1	0	0	0	0	0	0	All cases	Cross-sectional	455	4454625.391	0.010214102
1012	328048	12791879	Cameroon	CMR	1998	2547	Figure 1	Case notifications - infectious	Cameroon|CMR	202	CMR	1	Admin 1	1	Quest Province	1997	1998	1	0	0	0		316					Lineage_4	5	Years	1	All cases	1	0	0	0	0	0	0	All cases	Cross-sectional	455	4454625.391	0.010214102
1013	328048	12791879	Cameroon	CMR	1998	2547	Figure 1	Case notifications - infectious	Cameroon|CMR	202	CMR	1	Admin 1	1	Quest Province	1997	1998	1	0	0	0		Orphan					Lineage_Other	2	Years	1	All cases	1	0	0	0	0	0	0	All cases	Cross-sectional	455	4454625.391	0.010214102
1014	328048	12791879	Cameroon	CMR	1998	2547	Figure 1	Case notifications - infectious	Cameroon|CMR	202	CMR	1	Admin 1	1	Quest Province	1997	1998	1	0	0	0		47					Lineage_4	3	Years	1	All cases	1	0	0	0	0	0	0	All cases	Cross-sectional	455	4454625.391	0.010214102
1015	328048	12791879	Cameroon	CMR	1998	2547	Figure 1	Case notifications - infectious	Cameroon|CMR	202	CMR	1	Admin 1	1	Quest Province	1997	1998	1	0	0	0		837					Lineage_4	1	Years	1	All cases	1	0	0	0	0	0	0	All cases	Cross-sectional	455	4454625.391	0.010214102
1016	328048	12791879	Cameroon	CMR	1998	2547	Figure 1	Case notifications - infectious	Cameroon|CMR	202	CMR	1	Admin 1	1	Quest Province	1997	1998	1	0	0	0		Orphan					Lineage_Other	2	Years	1	All cases	1	0	0	0	0	0	0	All cases	Cross-sectional	455	4454625.391	0.010214102
1017	328048	12791879	Cameroon	CMR	1998	2547	Figure 1	Case notifications - infectious	Cameroon|CMR	202	CMR	1	Admin 1	1	Quest Province	1997	1998	1	0	0	0		450					Lineage_4	16	Years	1	All cases	1	0	0	0	0	0	0	All cases	Cross-sectional	455	4454625.391	0.010214102
1018	328048	12791879	Cameroon	CMR	1998	2547	Figure 1	Case notifications - infectious	Cameroon|CMR	202	CMR	1	Admin 1	1	Quest Province	1997	1998	1	0	0	0		842					Lineage_4	5	Years	1	All cases	1	0	0	0	0	0	0	All cases	Cross-sectional	455	4454625.391	0.010214102
1019	328048	12791879	Cameroon	CMR	1998	2547	Figure 1	Case notifications - infectious	Cameroon|CMR	202	CMR	1	Admin 1	1	Quest Province	1997	1998	1	0	0	0		786					Lineage_4	1	Years	1	All cases	1	0	0	0	0	0	0	All cases	Cross-sectional	455	4454625.391	0.010214102
1020	328048	12791879	Cameroon	CMR	1998	2547	Figure 1	Case notifications - infectious	Cameroon|CMR	202	CMR	1	Admin 1	1	Quest Province	1997	1998	1	0	0	0		Orphan					Lineage_Other	2	Years	1	All cases	1	0	0	0	0	0	0	All cases	Cross-sectional	455	4454625.391	0.010214102
1021	328048	12791879	Cameroon	CMR	1998	2547	Figure 1	Case notifications - infectious	Cameroon|CMR	202	CMR	1	Admin 1	1	Quest Province	1997	1998	1	0	0	0		237					Lineage_4	5	Years	1	All cases	1	0	0	0	0	0	0	All cases	Cross-sectional	455	4454625.391	0.010214102
1022	328048	12791879	Cameroon	CMR	1998	2547	Figure 1	Case notifications - infectious	Cameroon|CMR	202	CMR	1	Admin 1	1	Quest Province	1997	1998	1	0	0	0		Orphan					Lineage_Other	1	Years	1	All cases	1	0	0	0	0	0	0	All cases	Cross-sectional	455	4454625.391	0.010214102
1023	328048	12791879	Cameroon	CMR	1998	2547	Figure 1	Case notifications - infectious	Cameroon|CMR	202	CMR	1	Admin 1	1	Quest Province	1997	1998	1	0	0	0		851					Lineage_3	2	Years	1	All cases	1	0	0	0	0	0	0	All cases	Cross-sectional	455	4454625.391	0.010214102
1024	328048	12791879	Cameroon	CMR	1998	2547	Figure 1	Case notifications - infectious	Cameroon|CMR	202	CMR	1	Admin 1	1	Quest Province	1997	1998	1	0	0	0		101					Lineage_Maf	7	Years	1	All cases	1	0	0	0	0	0	0	All cases	Cross-sectional	455	4454625.391	0.010214102
1025	328048	12791879	Cameroon	CMR	1998	2547	Figure 1	Case notifications - infectious	Cameroon|CMR	202	CMR	1	Admin 1	1	Quest Province	1997	1998	1	0	0	0		328					Lineage_Maf	3	Years	1	All cases	1	0	0	0	0	0	0	All cases	Cross-sectional	455	4454625.391	0.010214102
1026	328048	12791879	Cameroon	CMR	1998	2547	Figure 1	Case notifications - infectious	Cameroon|CMR	202	CMR	1	Admin 1	1	Quest Province	1997	1998	1	0	0	0		Orphan					Lineage_Other	2	Years	1	All cases	1	0	0	0	0	0	0	All cases	Cross-sectional	455	4454625.391	0.010214102
1027	328048	12791879	Cameroon	CMR	1998	2547	Figure 1	Case notifications - infectious	Cameroon|CMR	202	CMR	1	Admin 1	1	Quest Province	1997	1998	1	0	0	0		861					Lineage_Maf	1	Years	1	All cases	1	0	0	0	0	0	0	All cases	Cross-sectional	455	4454625.391	0.010214102
1028	328048	12791879	Cameroon	CMR	1998	2547	Figure 1	Case notifications - infectious	Cameroon|CMR	202	CMR	1	Admin 1	1	Quest Province	1997	1998	1	0	0	0		860					Lineage_Maf	1	Years	1	All cases	1	0	0	0	0	0	0	All cases	Cross-sectional	455	4454625.391	0.010214102
1029	328048	12791879	Cameroon	CMR	1998	2547	Figure 1	Case notifications - infectious	Cameroon|CMR	202	CMR	1	Admin 1	1	Quest Province	1997	1998	1	0	0	0		319					Lineage_Maf	1	Years	1	All cases	1	0	0	0	0	0	0	All cases	Cross-sectional	455	4454625.391	0.010214102
1030	328048	12791879	Cameroon	CMR	1998	2547	Figure 1	Case notifications - infectious	Cameroon|CMR	202	CMR	1	Admin 1	1	Quest Province	1997	1998	1	0	0	0		329					Lineage_Maf	2	Years	1	All cases	1	0	0	0	0	0	0	All cases	Cross-sectional	455	4454625.391	0.010214102
1031	328048	12791879	Cameroon	CMR	1998	2547	Figure 1	Case notifications - infectious	Cameroon|CMR	202	CMR	1	Admin 1	1	Quest Province	1997	1998	1	0	0	0		331					Lineage_Maf	3	Years	1	All cases	1	0	0	0	0	0	0	All cases	Cross-sectional	455	4454625.391	0.010214102
1032	328048	12791879	Cameroon	CMR	1998	2547	Figure 1	Case notifications - infectious	Cameroon|CMR	202	CMR	1	Admin 1	1	Quest Province	1997	1998	1	0	0	0		Orphan					Lineage_Other	2	Years	1	All cases	1	0	0	0	0	0	0	All cases	Cross-sectional	455	4454625.391	0.010214102
1033	328048	12791879	Cameroon	CMR	1998	2547	Figure 1	Case notifications - infectious	Cameroon|CMR	202	CMR	1	Admin 1	1	Quest Province	1997	1998	1	0	0	0		320					Lineage_Maf	1	Years	1	All cases	1	0	0	0	0	0	0	All cases	Cross-sectional	455	4454625.391	0.010214102
1034	328048	12791879	Cameroon	CMR	1998	2547	Figure 1	Case notifications - infectious	Cameroon|CMR	202	CMR	1	Admin 1	1	Quest Province	1997	1998	1	0	0	0		437					Lineage_Maf	1	Years	1	All cases	1	0	0	0	0	0	0	All cases	Cross-sectional	455	4454625.391	0.010214102
1035	328048	12791879	Cameroon	CMR	1998	2547	Figure 1	Case notifications - infectious	Cameroon|CMR	202	CMR	1	Admin 1	1	Quest Province	1997	1998	1	0	0	0		715					Lineage_Maf	1	Years	1	All cases	1	0	0	0	0	0	0	All cases	Cross-sectional	455	4454625.391	0.010214102
1036	328048	12791879	Cameroon	CMR	1998	2547	Figure 1	Case notifications - infectious	Cameroon|CMR	202	CMR	1	Admin 1	1	Quest Province	1997	1998	1	0	0	0		859					Lineage_Maf	2	Years	1	All cases	1	0	0	0	0	0	0	All cases	Cross-sectional	455	4454625.391	0.010214102
1037	328048	12791879	Cameroon	CMR	1998	2547	Figure 1	Case notifications - infectious	Cameroon|CMR	202	CMR	1	Admin 1	1	Quest Province	1997	1998	1	0	0	0		332					Lineage_Maf	3	Years	1	All cases	1	0	0	0	0	0	0	All cases	Cross-sectional	455	4454625.391	0.010214102
1038	328048	12791879	Cameroon	CMR	1998	2547	Figure 1	Case notifications - infectious	Cameroon|CMR	202	CMR	1	Admin 1	1	Quest Province	1997	1998	1	0	0	0		856					Lineage_Maf	3	Years	1	All cases	1	0	0	0	0	0	0	All cases	Cross-sectional	455	4454625.391	0.010214102
1039	328048	12791879	Cameroon	CMR	1998	2547	Figure 1	Case notifications - infectious	Cameroon|CMR	202	CMR	1	Admin 1	1	Quest Province	1997	1998	1	0	0	0		858					Lineage_Maf	2	Years	1	All cases	1	0	0	0	0	0	0	All cases	Cross-sectional	455	4454625.391	0.010214102
1040	328048	12791879	Cameroon	CMR	1998	2547	Figure 1	Case notifications - infectious	Cameroon|CMR	202	CMR	1	Admin 1	1	Quest Province	1997	1998	1	0	0	0		857					Lineage_Maf	2	Years	1	All cases	1	0	0	0	0	0	0	All cases	Cross-sectional	455	4454625.391	0.010214102
1041	328048	12791879	Cameroon	CMR	1998	2547	Figure 1	Case notifications - infectious	Cameroon|CMR	202	CMR	1	Admin 1	1	Quest Province	1997	1998	1	0	0	0		Orphan					Lineage_Other	4	Years	1	All cases	1	0	0	0	0	0	0	All cases	Cross-sectional	455	4454625.391	0.010214102
1042	328747	28119925	Cameroon	CMR	2008	4	Table 2	Survey - cross-sectional	Cameroon|CMR	202	CMR	1	Adamaoua, Cameroon	1	Adamaoua, Cameroon	2008	2009	1	0	0	0				LAM1		4	Lineage_4	4	Years	1	All new patients	1	0	0	0	0	0	0	All cases	Cross-sectional	437	5320081.03	0.008214161
1043	328747	28119925	Cameroon	CMR	2008	4	Table 2	Survey - cross-sectional	Cameroon|CMR	202	CMR	1	Adamaoua, Cameroon	1	Adamaoua, Cameroon	2008	2009	1	0	0	0				LAM10-CAM		4	Lineage_4	278	Years	1	All new patients	1	0	0	0	0	0	0	All cases	Cross-sectional	437	5320081.03	0.008214161
1044	328747	28119925	Cameroon	CMR	2008	4	Table 2	Survey - cross-sectional	Cameroon|CMR	202	CMR	1	Adamaoua, Cameroon	1	Adamaoua, Cameroon	2008	2009	1	0	0	0				T1		4	Lineage_4	42	Years	1	All new patients	1	0	0	0	0	0	0	All cases	Cross-sectional	437	5320081.03	0.008214161
1045	328747	28119925	Cameroon	CMR	2008	4	Table 2	Survey - cross-sectional	Cameroon|CMR	202	CMR	1	Adamaoua, Cameroon	1	Adamaoua, Cameroon	2008	2009	1	0	0	0				T2		4	Lineage_4	27	Years	1	All new patients	1	0	0	0	0	0	0	All cases	Cross-sectional	437	5320081.03	0.008214161
1046	328747	28119925	Cameroon	CMR	2008	4	Table 2	Survey - cross-sectional	Cameroon|CMR	202	CMR	1	Adamaoua, Cameroon	1	Adamaoua, Cameroon	2008	2009	1	0	0	0				ND		Other	Lineage_Other	1	Years	1	All new patients	1	0	0	0	0	0	0	All cases	Cross-sectional	437	5320081.03	0.008214161
1047	328747	28119925	Cameroon	CMR	2008	4	Table 2	Survey - cross-sectional	Cameroon|CMR	202	CMR	1	Adamaoua, Cameroon	1	Adamaoua, Cameroon	2008	2009	1	0	0	0				H1		4	Lineage_4	20	Years	1	All new patients	1	0	0	0	0	0	0	All cases	Cross-sectional	437	5320081.03	0.008214161
1048	328747	28119925	Cameroon	CMR	2008	4	Table 2	Survey - cross-sectional	Cameroon|CMR	202	CMR	1	Adamaoua, Cameroon	1	Adamaoua, Cameroon	2008	2009	1	0	0	0				H37		4	Lineage_4	20	Years	1	All new patients	1	0	0	0	0	0	0	All cases	Cross-sectional	437	5320081.03	0.008214161
1049	328747	28119925	Cameroon	CMR	2008	4	Table 2	Survey - cross-sectional	Cameroon|CMR	202	CMR	1	Adamaoua, Cameroon	1	Adamaoua, Cameroon	2008	2009	1	0	0	0				U		Other	Lineage_Other	16	Years	1	All new patients	1	0	0	0	0	0	0	All cases	Cross-sectional	437	5320081.03	0.008214161
1050	328747	28119925	Cameroon	CMR	2008	4	Table 2	Survey - cross-sectional	Cameroon|CMR	202	CMR	1	Adamaoua, Cameroon	1	Adamaoua, Cameroon	2008	2009	1	0	0	0				U (likely H)		Other	Lineage_4	13	Years	1	All new patients	1	0	0	0	0	0	0	All cases	Cross-sectional	437	5320081.03	0.008214161
1051	328747	28119925	Cameroon	CMR	2008	4	Table 2	Survey - cross-sectional	Cameroon|CMR	202	CMR	1	Adamaoua, Cameroon	1	Adamaoua, Cameroon	2008	2009	1	0	0	0				AFRI_2		Maf	Lineage_Maf	8	Years	1	All new patients	1	0	0	0	0	0	0	All cases	Cross-sectional	437	5320081.03	0.008214161
1052	328747	28119925	Cameroon	CMR	2008	4	Table 2	Survey - cross-sectional	Cameroon|CMR	202	CMR	1	Adamaoua, Cameroon	1	Adamaoua, Cameroon	2008	2009	1	0	0	0				AFRI_3		Maf	Lineage_Maf	4	Years	1	All new patients	1	0	0	0	0	0	0	All cases	Cross-sectional	437	5320081.03	0.008214161
1053	328747	28119925	Cameroon	CMR	2008	4	Table 2	Survey - cross-sectional	Cameroon|CMR	202	CMR	1	Adamaoua, Cameroon	1	Adamaoua, Cameroon	2008	2009	1	0	0	0				BOV		Animal	Lineage_Animal	1	Years	1	All new patients	1	0	0	0	0	0	0	All cases	Cross-sectional	437	5320081.03	0.008214161
1054	328747	28119925	Cameroon	CMR	2008	4	Table 2	Survey - cross-sectional	Cameroon|CMR	202	CMR	1	Adamaoua, Cameroon	1	Adamaoua, Cameroon	2008	2009	1	0	0	0				BOV_1		Animal	Lineage_Animal	1	Years	1	All new patients	1	0	0	0	0	0	0	All cases	Cross-sectional	437	5320081.03	0.008214161
1055	328747	28119925	Cameroon	CMR	2008	4	Table 2	Survey - cross-sectional	Cameroon|CMR	202	CMR	1	Adamaoua, Cameroon	1	Adamaoua, Cameroon	2008	2009	1	0	0	0				CAS1-Delhi		3	Lineage_3	1	Years	1	All new patients	1	0	0	0	0	0	0	All cases	Cross-sectional	437	5320081.03	0.008214161
1056	328747	28119925	Cameroon	CMR	2008	4	Table 2	Survey - cross-sectional	Cameroon|CMR	202	CMR	1	Adamaoua, Cameroon	1	Adamaoua, Cameroon	2008	2009	1	0	0	0				X1		4	Lineage_4	1	Years	1	All new patients	1	0	0	0	0	0	0	All cases	Cross-sectional	437	5320081.03	0.008214161
1057	329691	24028382	Cameroon	CMR	2009	5	Table 3	Case notifications - infectious	Cameroon|CMR	202	CMR	1	Central	1	Central	2009	2009	1	0	0	0				LAM10-CAM			Lineage_4	104.442	Months	5	All cases	1	0	0	0	0	0	0	All cases	Cross-sectional	982	5425735.429	0.018103297
1058	329691	24028382	Cameroon	CMR	2009	5	Table 3	Case notifications - infectious	Cameroon|CMR	202	CMR	1	Central	1	Central	2009	2009	1	0	0	0				Haarlem3			Lineage_4	34.608	Months	5	All cases	1	0	0	0	0	0	0	All cases	Cross-sectional	982	5425735.429	0.018103297
1059	329691	24028382	Cameroon	CMR	2009	5	Table 3	Case notifications - infectious	Cameroon|CMR	202	CMR	1	Central	1	Central	2009	2009	1	0	0	0				T1			Lineage_4	73.851	Months	5	All cases	1	0	0	0	0	0	0	All cases	Cross-sectional	982	5425735.429	0.018103297
1060	329691	24028382	Cameroon	CMR	2009	5	Table 3	Case notifications - infectious	Cameroon|CMR	202	CMR	1	Central	1	Central	2009	2009	1	0	0	0				Uganda I			Lineage_4	25.956	Months	5	All cases	1	0	0	0	0	0	0	All cases	Cross-sectional	982	5425735.429	0.018103297
1061	329691	24028382	Cameroon	CMR	2009	5	Table 3	Case notifications - infectious	Cameroon|CMR	202	CMR	1	Central	1	Central	2009	2009	1	0	0	0				West Africa I			Lineage_Maf	0	Months	5	All cases	1	0	0	0	0	0	0	All cases	Cross-sectional	982	5425735.429	0.018103297
1062	329691	24028382	Cameroon	CMR	2009	5	Table 3	Case notifications - infectious	Cameroon|CMR	202	CMR	1	Central	1	Central	2009	2009	1	0	0	0				West Africa II			Lineage_Maf	0	Months	5	All cases	1	0	0	0	0	0	0	All cases	Cross-sectional	982	5425735.429	0.018103297
1063	329691	24028382	Cameroon	CMR	2009	5	Table 3	Case notifications - infectious	Cameroon|CMR	202	CMR	1	Central	1	Central	2009	2009	1	0	0	0				Orphan			Lineage_Other	43.569	Months	5	All cases	1	0	0	0	0	0	0	All cases	Cross-sectional	982	5425735.429	0.018103297
1064	329691	24028382	Cameroon	CMR	2009	5	Table 3	Case notifications - infectious	Cameroon|CMR	202	CMR	1	Central	1	Central	2009	2009	1	0	0	0				T2			Lineage_4	17.304	Months	5	All cases	1	0	0	0	0	0	0	All cases	Cross-sectional	982	5425735.429	0.018103297
1065	329691	24028382	Cameroon	CMR	2009	5	Table 3	Case notifications - infectious	Cameroon|CMR	202	CMR	1	Central	1	Central	2009	2009	1	0	0	0				LAM1			Lineage_4	0	Months	5	All cases	1	0	0	0	0	0	0	All cases	Cross-sectional	982	5425735.429	0.018103297
1066	329691	24028382	Cameroon	CMR	2009	5	Table 3	Case notifications - infectious	Cameroon|CMR	202	CMR	1	Central	1	Central	2009	2009	1	0	0	0				T5			Lineage_4	4.326	Months	5	All cases	1	0	0	0	0	0	0	All cases	Cross-sectional	982	5425735.429	0.018103297
1067	329691	24028382	Cameroon	CMR	2009	5	Table 3	Case notifications - infectious	Cameroon|CMR	202	CMR	1	Central	1	Central	2009	2009	1	0	0	0				TUR			Lineage_4	0	Months	5	All cases	1	0	0	0	0	0	0	All cases	Cross-sectional	982	5425735.429	0.018103297
1068	329691	24028382	Cameroon	CMR	2009	5	Table 3	Case notifications - infectious	Cameroon|CMR	202	CMR	1	Central	1	Central	2009	2009	1	0	0	0				Haarlem1			Lineage_4	4.326	Months	5	All cases	1	0	0	0	0	0	0	All cases	Cross-sectional	982	5425735.429	0.018103297
1069	329691	24028382	Cameroon	CMR	2009	5	Table 3	Case notifications - infectious	Cameroon|CMR	202	CMR	1	West	1	West	2009	2009	1	0	0	0				LAM10-CAM			Lineage_4	136.887	Months	5	All cases	1	0	0	0	0	0	0	All cases	Cross-sectional	982	5425735.429	0.018103297
1070	329691	24028382	Cameroon	CMR	2009	5	Table 3	Case notifications - infectious	Cameroon|CMR	202	CMR	1	West	1	West	2009	2009	1	0	0	0				Haarlem3			Lineage_4	18.606	Months	5	All cases	1	0	0	0	0	0	0	All cases	Cross-sectional	982	5425735.429	0.018103297
1071	329691	24028382	Cameroon	CMR	2009	5	Table 3	Case notifications - infectious	Cameroon|CMR	202	CMR	1	West	1	West	2009	2009	1	0	0	0				T1			Lineage_4	118.281	Months	5	All cases	1	0	0	0	0	0	0	All cases	Cross-sectional	982	5425735.429	0.018103297
1072	329691	24028382	Cameroon	CMR	2009	5	Table 3	Case notifications - infectious	Cameroon|CMR	202	CMR	1	West	1	West	2009	2009	1	0	0	0				Uganda I			Lineage_4	6.202	Months	5	All cases	1	0	0	0	0	0	0	All cases	Cross-sectional	982	5425735.429	0.018103297
1073	329691	24028382	Cameroon	CMR	2009	5	Table 3	Case notifications - infectious	Cameroon|CMR	202	CMR	1	West	1	West	2009	2009	1	0	0	0				West Africa I			Lineage_Maf	6.202	Months	5	All cases	1	0	0	0	0	0	0	All cases	Cross-sectional	982	5425735.429	0.018103297
1074	329691	24028382	Cameroon	CMR	2009	5	Table 3	Case notifications - infectious	Cameroon|CMR	202	CMR	1	West	1	West	2009	2009	1	0	0	0				West Africa II			Lineage_Maf	0	Months	5	All cases	1	0	0	0	0	0	0	All cases	Cross-sectional	982	5425735.429	0.018103297
1075	329691	24028382	Cameroon	CMR	2009	5	Table 3	Case notifications - infectious	Cameroon|CMR	202	CMR	1	West	1	West	2009	2009	1	0	0	0				Orphan			Lineage_Other	99.675	Months	5	All cases	1	0	0	0	0	0	0	All cases	Cross-sectional	982	5425735.429	0.018103297
1076	329691	24028382	Cameroon	CMR	2009	5	Table 3	Case notifications - infectious	Cameroon|CMR	202	CMR	1	West	1	West	2009	2009	1	0	0	0				T2			Lineage_4	18.606	Months	5	All cases	1	0	0	0	0	0	0	All cases	Cross-sectional	982	5425735.429	0.018103297
1077	329691	24028382	Cameroon	CMR	2009	5	Table 3	Case notifications - infectious	Cameroon|CMR	202	CMR	1	West	1	West	2009	2009	1	0	0	0				LAM1			Lineage_4	12.404	Months	5	All cases	1	0	0	0	0	0	0	All cases	Cross-sectional	982	5425735.429	0.018103297
1078	329691	24028382	Cameroon	CMR	2009	5	Table 3	Case notifications - infectious	Cameroon|CMR	202	CMR	1	West	1	West	2009	2009	1	0	0	0				T5			Lineage_4	12.404	Months	5	All cases	1	0	0	0	0	0	0	All cases	Cross-sectional	982	5425735.429	0.018103297
1079	329691	24028382	Cameroon	CMR	2009	5	Table 3	Case notifications - infectious	Cameroon|CMR	202	CMR	1	West	1	West	2009	2009	1	0	0	0				TUR			Lineage_4	0	Months	5	All cases	1	0	0	0	0	0	0	All cases	Cross-sectional	982	5425735.429	0.018103297
1080	329691	24028382	Cameroon	CMR	2009	5	Table 3	Case notifications - infectious	Cameroon|CMR	202	CMR	1	West	1	West	2009	2009	1	0	0	0				Haarlem1			Lineage_4	24.808	Months	5	All cases	1	0	0	0	0	0	0	All cases	Cross-sectional	982	5425735.429	0.018103297
1081	329691	24028382	Cameroon	CMR	2009	5	Table 3	Case notifications - infectious	Cameroon|CMR	202	CMR	1	Northwest	1	Northweest	2009	2009	1	0	0	0				LAM10-CAM			Lineage_4	81.4	Months	5	All cases	1	0	0	0	0	0	0	All cases	Cross-sectional	982	5425735.429	0.018103297
1082	329691	24028382	Cameroon	CMR	2009	5	Table 3	Case notifications - infectious	Cameroon|CMR	202	CMR	1	Northwest	1	Northweest	2009	2009	1	0	0	0				Haarlem3			Lineage_4	8.14	Months	5	All cases	1	0	0	0	0	0	0	All cases	Cross-sectional	982	5425735.429	0.018103297
1083	329691	24028382	Cameroon	CMR	2009	5	Table 3	Case notifications - infectious	Cameroon|CMR	202	CMR	1	Northwest	1	Northweest	2009	2009	1	0	0	0				T1			Lineage_4	56.98	Months	5	All cases	1	0	0	0	0	0	0	All cases	Cross-sectional	982	5425735.429	0.018103297
1084	329691	24028382	Cameroon	CMR	2009	5	Table 3	Case notifications - infectious	Cameroon|CMR	202	CMR	1	Northwest	1	Northweest	2009	2009	1	0	0	0				Uganda I			Lineage_4	8.14	Months	5	All cases	1	0	0	0	0	0	0	All cases	Cross-sectional	982	5425735.429	0.018103297
1085	329691	24028382	Cameroon	CMR	2009	5	Table 3	Case notifications - infectious	Cameroon|CMR	202	CMR	1	Northwest	1	Northweest	2009	2009	1	0	0	0				West Africa I			Lineage_Maf	0	Months	5	All cases	1	0	0	0	0	0	0	All cases	Cross-sectional	982	5425735.429	0.018103297
1086	329691	24028382	Cameroon	CMR	2009	5	Table 3	Case notifications - infectious	Cameroon|CMR	202	CMR	1	Northwest	1	Northweest	2009	2009	1	0	0	0				West Africa II			Lineage_Maf	8.14	Months	5	All cases	1	0	0	0	0	0	0	All cases	Cross-sectional	982	5425735.429	0.018103297
1087	329691	24028382	Cameroon	CMR	2009	5	Table 3	Case notifications - infectious	Cameroon|CMR	202	CMR	1	Northwest	1	Northweest	2009	2009	1	0	0	0				Orphan			Lineage_Other	32.56	Months	5	All cases	1	0	0	0	0	0	0	All cases	Cross-sectional	982	5425735.429	0.018103297
1088	329691	24028382	Cameroon	CMR	2009	5	Table 3	Case notifications - infectious	Cameroon|CMR	202	CMR	1	Northwest	1	Northweest	2009	2009	1	0	0	0				T2			Lineage_4	8.14	Months	5	All cases	1	0	0	0	0	0	0	All cases	Cross-sectional	982	5425735.429	0.018103297
1089	329691	24028382	Cameroon	CMR	2009	5	Table 3	Case notifications - infectious	Cameroon|CMR	202	CMR	1	Northwest	1	Northweest	2009	2009	1	0	0	0				LAM1			Lineage_4	0	Months	5	All cases	1	0	0	0	0	0	0	All cases	Cross-sectional	982	5425735.429	0.018103297
1090	329691	24028382	Cameroon	CMR	2009	5	Table 3	Case notifications - infectious	Cameroon|CMR	202	CMR	1	Northwest	1	Northweest	2009	2009	1	0	0	0				T5			Lineage_4	0	Months	5	All cases	1	0	0	0	0	0	0	All cases	Cross-sectional	982	5425735.429	0.018103297
1091	329691	24028382	Cameroon	CMR	2009	5	Table 3	Case notifications - infectious	Cameroon|CMR	202	CMR	1	Northwest	1	Northweest	2009	2009	1	0	0	0				TUR			Lineage_4	8.14	Months	5	All cases	1	0	0	0	0	0	0	All cases	Cross-sectional	982	5425735.429	0.018103297
1092	329691	24028382	Cameroon	CMR	2009	5	Table 3	Case notifications - infectious	Cameroon|CMR	202	CMR	1	Northwest	1	Northweest	2009	2009	1	0	0	0				Haarlem1			Lineage_4	8.14	Months	5	All cases	1	0	0	0	0	0	0	All cases	Cross-sectional	982	5425735.429	0.018103297
1093	329697	28221129	Congo	COG	2011	426	F1	Survey - cross-sectional	Congo|COG	170	COG	1	Brazzaville (Centre Antituberculeux de Brazzaville)	precise place	Brazzaville (Centre Antituberculeux de Brazzaville)	2011	2011	0	0	0	1			LAM			4	Lineage_4	12	Months	4	All cases	1	0	0	0	0	0	0	All cases	Cross-sectional	74	933710.5382	0.007925368
1094	329697	28221129	Congo	COG	2011	426	F1	Survey - cross-sectional	Congo|COG	170	COG	1	Brazzaville (Centre Antituberculeux de Brazzaville)	precise place	Brazzaville (Centre Antituberculeux de Brazzaville)	2011	2011	0	0	0	1			Uganda II			4	Lineage_4	2	Months	4	All cases	1	0	0	0	0	0	0	All cases	Cross-sectional	74	933710.5382	0.007925368
1095	329697	28221129	Congo	COG	2011	426	F1	Survey - cross-sectional	Congo|COG	170	COG	1	Brazzaville (Centre Antituberculeux de Brazzaville)	precise place	Brazzaville (Centre Antituberculeux de Brazzaville)	2011	2011	0	0	0	1			Uganda I			4	Lineage_4	7	Months	4	All cases	1	0	0	0	0	0	0	All cases	Cross-sectional	74	933710.5382	0.007925368
1096	329697	28221129	Congo	COG	2011	426	F1	Survey - cross-sectional	Congo|COG	170	COG	1	Brazzaville (Centre Antituberculeux de Brazzaville)	precise place	Brazzaville (Centre Antituberculeux de Brazzaville)	2011	2011	0	0	0	1			H37Rv-like			4	Lineage_4	7	Months	4	All cases	1	0	0	0	0	0	0	All cases	Cross-sectional	74	933710.5382	0.007925368
1097	329697	28221129	Congo	COG	2011	426	F1	Survey - cross-sectional	Congo|COG	170	COG	1	Brazzaville (Centre Antituberculeux de Brazzaville)	precise place	Brazzaville (Centre Antituberculeux de Brazzaville)	2011	2011	0	0	0	1			Congo			4	Lineage_4	26	Months	4	All cases	1	0	0	0	0	0	0	All cases	Cross-sectional	74	933710.5382	0.007925368
1098	329697	28221129	Congo	COG	2011	426	F1	Survey - cross-sectional	Congo|COG	170	COG	1	Brazzaville (Centre Antituberculeux de Brazzaville)	precise place	Brazzaville (Centre Antituberculeux de Brazzaville)	2011	2011	0	0	0	1			TUR			4	Lineage_4	1	Months	4	All cases	1	0	0	0	0	0	0	All cases	Cross-sectional	74	933710.5382	0.007925368
1099	329697	28221129	Congo	COG	2011	426	F1	Survey - cross-sectional	Congo|COG	170	COG	1	Brazzaville (Centre Antituberculeux de Brazzaville)	precise place	Brazzaville (Centre Antituberculeux de Brazzaville)	2011	2011	0	0	0	1			X			4	Lineage_4	3	Months	4	All cases	1	0	0	0	0	0	0	All cases	Cross-sectional	74	933710.5382	0.007925368
1100	329697	28221129	Congo	COG	2011	426	F1	Survey - cross-sectional	Congo|COG	170	COG	1	Brazzaville (Centre Antituberculeux de Brazzaville)	precise place	Brazzaville (Centre Antituberculeux de Brazzaville)	2011	2011	0	0	0	1			Haarlem			4	Lineage_4	6	Months	4	All cases	1	0	0	0	0	0	0	All cases	Cross-sectional	74	933710.5382	0.007925368
1101	329697	28221129	Congo	COG	2011	426	F1	Survey - cross-sectional	Congo|COG	170	COG	1	Brazzaville (Centre Antituberculeux de Brazzaville)	precise place	Brazzaville (Centre Antituberculeux de Brazzaville)	2011	2011	0	0	0	1			Beijing			2	Lineage_2	1	Months	4	All cases	1	0	0	0	0	0	0	All cases	Cross-sectional	74	933710.5382	0.007925368
1102	329697	28221129	Congo	COG	2011	426	F1	Survey - cross-sectional	Congo|COG	170	COG	1	Brazzaville (Centre Antituberculeux de Brazzaville)	precise place	Brazzaville (Centre Antituberculeux de Brazzaville)	2011	2011	0	0	0	1			Delhi/CAS			3	Lineage_3	2	Months	4	All cases	1	0	0	0	0	0	0	All cases	Cross-sectional	74	933710.5382	0.007925368
1103	329697	28221129	Congo	COG	2011	426	F1	Survey - cross-sectional	Congo|COG	170	COG	1	Brazzaville (Centre Antituberculeux de Brazzaville)	precise place	Brazzaville (Centre Antituberculeux de Brazzaville)	2011	2011	0	0	0	1			EAI			1	Lineage_1	1	Months	4	All cases	1	0	0	0	0	0	0	All cases	Cross-sectional	74	933710.5382	0.007925368
1104	329697	28221129	Congo	COG	2011	426	F1	Survey - cross-sectional	Congo|COG	170	COG	1	Brazzaville (Centre Antituberculeux de Brazzaville)	precise place	Brazzaville (Centre Antituberculeux de Brazzaville)	2011	2011	0	0	0	1			West African 1			Maf	Lineage_Maf	6	Months	4	All cases	1	0	0	0	0	0	0	All cases	Cross-sectional	74	933710.5382	0.007925368
1105	329677	26066494	Colombia	COL	2006	6	Table 2	Case notifications - infectious	Colombia|COL	125	COL	0				1999	2012	1	0	0	0		190					Lineage_2	23	Years	13	All cases	0	1	0	0	0	0	1	All cases	Cross-sectional	741	10660184.54	0.006951099
1106	329677	26066494	Colombia	COL	2006	6	Table 2	Case notifications - infectious	Colombia|COL	125	COL	0				1999	2012	1	0	0	0		1					Lineage_2	1	Years	13	All cases	0	1	0	0	0	0	1	All cases	Cross-sectional	741	10660184.54	0.006951099
1107	329677	26066494	Colombia	COL	2006	6	Table 2	Case notifications - infectious	Colombia|COL	125	COL	0				1999	2012	1	0	0	0		26					Lineage_3	1	Years	13	All cases	0	1	0	0	0	0	1	All cases	Cross-sectional	741	10660184.54	0.006951099
1108	329677	26066494	Colombia	COL	2006	6	Table 2	Case notifications - infectious	Colombia|COL	125	COL	0				1999	2012	1	0	0	0		62					Lineage_4	68	Years	13	All cases	0	1	0	0	0	0	1	All cases	Cross-sectional	741	10660184.54	0.006951099
1109	329677	26066494	Colombia	COL	2006	6	Table 2	Case notifications - infectious	Colombia|COL	125	COL	0				1999	2012	1	0	0	0		50					Lineage_4	33	Years	13	All cases	0	1	0	0	0	0	1	All cases	Cross-sectional	741	10660184.54	0.006951099
1110	329677	26066494	Colombia	COL	2006	6	Table 2	Case notifications - infectious	Colombia|COL	125	COL	0				1999	2012	1	0	0	0				H			Lineage_4	28	Years	13	All cases	0	1	0	0	0	0	1	All cases	Cross-sectional	741	10660184.54	0.006951099
1111	329677	26066494	Colombia	COL	2006	6	Table 2	Case notifications - infectious	Colombia|COL	125	COL	0				1999	2012	1	0	0	0		727					Lineage_4	14	Years	13	All cases	0	1	0	0	0	0	1	All cases	Cross-sectional	741	10660184.54	0.006951099
1112	329677	26066494	Colombia	COL	2006	6	Table 2	Case notifications - infectious	Colombia|COL	125	COL	0				1999	2012	1	0	0	0				Orphan			Lineage_Other	126	Years	13	All cases	0	1	0	0	0	0	1	All cases	Cross-sectional	741	10660184.54	0.006951099
1113	329677	26066494	Colombia	COL	2006	6	Table 2	Case notifications - infectious	Colombia|COL	125	COL	0				1999	2012	1	0	0	0		42					Lineage_4	183	Years	13	All cases	0	1	0	0	0	0	1	All cases	Cross-sectional	741	10660184.54	0.006951099
1114	329677	26066494	Colombia	COL	2006	6	Table 2	Case notifications - infectious	Colombia|COL	125	COL	0				1999	2012	1	0	0	0				LAM			Lineage_4	45	Years	13	All cases	0	1	0	0	0	0	1	All cases	Cross-sectional	741	10660184.54	0.006951099
1115	329677	26066494	Colombia	COL	2006	6	Table 2	Case notifications - infectious	Colombia|COL	125	COL	0				1999	2012	1	0	0	0		33					Lineage_4	18	Years	13	All cases	0	1	0	0	0	0	1	All cases	Cross-sectional	741	10660184.54	0.006951099
1116	329677	26066494	Colombia	COL	2006	6	Table 2	Case notifications - infectious	Colombia|COL	125	COL	0				1999	2012	1	0	0	0		20					Lineage_4	15	Years	13	All cases	0	1	0	0	0	0	1	All cases	Cross-sectional	741	10660184.54	0.006951099
1117	329677	26066494	Colombia	COL	2006	6	Table 2	Case notifications - infectious	Colombia|COL	125	COL	0				1999	2012	1	0	0	0		17					Lineage_4	19	Years	13	All cases	0	1	0	0	0	0	1	All cases	Cross-sectional	741	10660184.54	0.006951099
1118	329677	26066494	Colombia	COL	2006	6	Table 2	Case notifications - infectious	Colombia|COL	125	COL	0				1999	2012	1	0	0	0		130					Lineage_4	11	Years	13	All cases	0	1	0	0	0	0	1	All cases	Cross-sectional	741	10660184.54	0.006951099
1119	329677	26066494	Colombia	COL	2006	6	Table 2	Case notifications - infectious	Colombia|COL	125	COL	0				1999	2012	1	0	0	0		162					Lineage_4	9	Years	13	All cases	0	1	0	0	0	0	1	All cases	Cross-sectional	741	10660184.54	0.006951099
1120	329677	26066494	Colombia	COL	2006	6	Table 2	Case notifications - infectious	Colombia|COL	125	COL	0				1999	2012	1	0	0	0		820					Lineage_Animal	1	Years	13	All cases	0	1	0	0	0	0	1	All cases	Cross-sectional	741	10660184.54	0.006951099
1121	329677	26066494	Colombia	COL	2006	6	Table 2	Case notifications - infectious	Colombia|COL	125	COL	0				1999	2012	1	0	0	0		54					Lineage_4	4	Years	13	All cases	0	1	0	0	0	0	1	All cases	Cross-sectional	741	10660184.54	0.006951099
1122	329677	26066494	Colombia	COL	2006	6	Table 2	Case notifications - infectious	Colombia|COL	125	COL	0				1999	2012	1	0	0	0		34					Lineage_4	7	Years	13	All cases	0	1	0	0	0	0	1	All cases	Cross-sectional	741	10660184.54	0.006951099
1123	329677	26066494	Colombia	COL	2006	6	Table 2	Case notifications - infectious	Colombia|COL	125	COL	0				1999	2012	1	0	0	0		831					Lineage_4	1	Years	13	All cases	0	1	0	0	0	0	1	All cases	Cross-sectional	741	10660184.54	0.006951099
1124	329677	26066494	Colombia	COL	2006	6	Table 2	Case notifications - infectious	Colombia|COL	125	COL	0				1999	2012	1	0	0	0		53					Lineage_4	51	Years	13	All cases	0	1	0	0	0	0	1	All cases	Cross-sectional	741	10660184.54	0.006951099
1125	329677	26066494	Colombia	COL	2006	6	Table 2	Case notifications - infectious	Colombia|COL	125	COL	0				1999	2012	1	0	0	0				T			Lineage_4	23	Years	13	All cases	0	1	0	0	0	0	1	All cases	Cross-sectional	741	10660184.54	0.006951099
1126	329677	26066494	Colombia	COL	2006	6	Table 2	Case notifications - infectious	Colombia|COL	125	COL	0				1999	2012	1	0	0	0		881					Lineage_4	20	Years	13	All cases	0	1	0	0	0	0	1	All cases	Cross-sectional	741	10660184.54	0.006951099
1127	329677	26066494	Colombia	COL	2006	6	Table 2	Case notifications - infectious	Colombia|COL	125	COL	0				1999	2012	1	0	0	0				U			Lineage_Other	10	Years	13	All cases	0	1	0	0	0	0	1	All cases	Cross-sectional	741	10660184.54	0.006951099
1128	329677	26066494	Colombia	COL	2006	6	Table 2	Case notifications - infectious	Colombia|COL	125	COL	0				1999	2012	1	0	0	0		106					Lineage_4	8	Years	13	All cases	0	1	0	0	0	0	1	All cases	Cross-sectional	741	10660184.54	0.006951099
1129	329677	26066494	Colombia	COL	2006	6	Table 2	Case notifications - infectious	Colombia|COL	125	COL	0				1999	2012	1	0	0	0		523					Lineage_1	9	Years	13	All cases	0	1	0	0	0	0	1	All cases	Cross-sectional	741	10660184.54	0.006951099
1130	329677	26066494	Colombia	COL	2006	6	Table 2	Case notifications - infectious	Colombia|COL	125	COL	0				1999	2012	1	0	0	0		91					Lineage_4	5	Years	13	All cases	0	1	0	0	0	0	1	All cases	Cross-sectional	741	10660184.54	0.006951099
1131	329677	26066494	Colombia	COL	2006	6	Table 2	Case notifications - infectious	Colombia|COL	125	COL	0				1999	2012	1	0	0	0				X			Lineage_4	8	Years	13	All cases	0	1	0	0	0	0	1	All cases	Cross-sectional	741	10660184.54	0.006951099
1132	329913	2-s2.0-84942311837	Cuba	CUB	1994		Table 1	Surveillance - facility	Cuba|CUB	109	CUB	0	Analysed all culture postive isolates received at reference laboratories	1	Region Occidental	1993	1995	1	0	0	0				Beijing			Lineage_2	2	Years	2	All cases	0	1	0	0	0	0	1	All cases	Cross-sectional	239	2954462.146	0.008089459
1133	329913	2-s2.0-84942311837	Cuba	CUB	1994		Table 1	Surveillance - facility	Cuba|CUB	109	CUB	0	Analysed all culture postive isolates received at reference laboratories	1	Region Occidental	1993	1995	1	0	0	0				Haarlem			Lineage_4	28	Years	2	All cases	0	1	0	0	0	0	1	All cases	Cross-sectional	239	2954462.146	0.008089459
1134	329913	2-s2.0-84942311837	Cuba	CUB	1994		Table 1	Surveillance - facility	Cuba|CUB	109	CUB	0	Analysed all culture postive isolates received at reference laboratories	1	Region Occidental	1993	1995	1	0	0	0				LAM			Lineage_4	11	Years	2	All cases	0	1	0	0	0	0	1	All cases	Cross-sectional	239	2954462.146	0.008089459
1135	329913	2-s2.0-84942311837	Cuba	CUB	1994		Table 1	Surveillance - facility	Cuba|CUB	109	CUB	0	Analysed all culture postive isolates received at reference laboratories	1	Region Occidental	1993	1995	1	0	0	0				S			Lineage_4	4	Years	2	All cases	0	1	0	0	0	0	1	All cases	Cross-sectional	239	2954462.146	0.008089459
1136	329913	2-s2.0-84942311837	Cuba	CUB	1994		Table 1	Surveillance - facility	Cuba|CUB	109	CUB	0	Analysed all culture postive isolates received at reference laboratories	1	Region Occidental	1993	1995	1	0	0	0				T			Lineage_4	13	Years	2	All cases	0	1	0	0	0	0	1	All cases	Cross-sectional	239	2954462.146	0.008089459
1137	329913	2-s2.0-84942311837	Cuba	CUB	1994		Table 1	Surveillance - facility	Cuba|CUB	109	CUB	0	Analysed all culture postive isolates received at reference laboratories	1	Region Occidental	1993	1995	1	0	0	0				Orphan			Lineage_Other	4	Years	2	All cases	0	1	0	0	0	0	1	All cases	Cross-sectional	239	2954462.146	0.008089459
1138	329913	2-s2.0-84942311837	Cuba	CUB	1994		Table 1	Surveillance - facility	Cuba|CUB	109	CUB	0	Analysed all culture postive isolates received at reference laboratories	1	Region Occidental	1993	1995	1	0	0	0				Other			Lineage_Other	3	Years	2	All cases	0	1	0	0	0	0	1	All cases	Cross-sectional	239	2954462.146	0.008089459
1139	329913	2-s2.0-84942311837	Cuba	CUB	1994		Table 1	Surveillance - facility	Cuba|CUB	109	CUB	0	Analysed all culture postive isolates received at reference laboratories	1	Region Central	1993	1995	1	0	0	0				Beijing			Lineage_2	23	Years	2	All cases	0	1	0	0	0	0	1	All cases	Cross-sectional	239	2954462.146	0.008089459
1140	329913	2-s2.0-84942311837	Cuba	CUB	1994		Table 1	Surveillance - facility	Cuba|CUB	109	CUB	0	Analysed all culture postive isolates received at reference laboratories	1	Region Central	1993	1995	1	0	0	0				Haarlem			Lineage_4	13	Years	2	All cases	0	1	0	0	0	0	1	All cases	Cross-sectional	239	2954462.146	0.008089459
1141	329913	2-s2.0-84942311837	Cuba	CUB	1994		Table 1	Surveillance - facility	Cuba|CUB	109	CUB	0	Analysed all culture postive isolates received at reference laboratories	1	Region Central	1993	1995	1	0	0	0				LAM			Lineage_4	14	Years	2	All cases	0	1	0	0	0	0	1	All cases	Cross-sectional	239	2954462.146	0.008089459
1142	329913	2-s2.0-84942311837	Cuba	CUB	1994		Table 1	Surveillance - facility	Cuba|CUB	109	CUB	0	Analysed all culture postive isolates received at reference laboratories	1	Region Central	1993	1995	1	0	0	0				S			Lineage_4	1	Years	2	All cases	0	1	0	0	0	0	1	All cases	Cross-sectional	239	2954462.146	0.008089459
1143	329913	2-s2.0-84942311837	Cuba	CUB	1994		Table 1	Surveillance - facility	Cuba|CUB	109	CUB	0	Analysed all culture postive isolates received at reference laboratories	1	Region Central	1993	1995	1	0	0	0				T			Lineage_4	21	Years	2	All cases	0	1	0	0	0	0	1	All cases	Cross-sectional	239	2954462.146	0.008089459
1144	329913	2-s2.0-84942311837	Cuba	CUB	1994		Table 1	Surveillance - facility	Cuba|CUB	109	CUB	0	Analysed all culture postive isolates received at reference laboratories	1	Region Central	1993	1995	1	0	0	0				Orphan			Lineage_Other	6	Years	2	All cases	0	1	0	0	0	0	1	All cases	Cross-sectional	239	2954462.146	0.008089459
1145	329913	2-s2.0-84942311837	Cuba	CUB	1994		Table 1	Surveillance - facility	Cuba|CUB	109	CUB	0	Analysed all culture postive isolates received at reference laboratories	1	Region Central	1993	1995	1	0	0	0				Other			Lineage_Other	4	Years	2	All cases	0	1	0	0	0	0	1	All cases	Cross-sectional	239	2954462.146	0.008089459
1146	329913	2-s2.0-84942311837	Cuba	CUB	1994		Table 1	Surveillance - facility	Cuba|CUB	109	CUB	0	Analysed all culture postive isolates received at reference laboratories	1	Region Oriental	1993	1995	1	0	0	0				Beijing			Lineage_2	2	Years	2	All cases	0	1	0	0	0	0	1	All cases	Cross-sectional	239	2954462.146	0.008089459
1147	329913	2-s2.0-84942311837	Cuba	CUB	1994		Table 1	Surveillance - facility	Cuba|CUB	109	CUB	0	Analysed all culture postive isolates received at reference laboratories	1	Region Oriental	1993	1995	1	0	0	0				Haarlem			Lineage_4	31	Years	2	All cases	0	1	0	0	0	0	1	All cases	Cross-sectional	239	2954462.146	0.008089459
1148	329913	2-s2.0-84942311837	Cuba	CUB	1994		Table 1	Surveillance - facility	Cuba|CUB	109	CUB	0	Analysed all culture postive isolates received at reference laboratories	1	Region Oriental	1993	1995	1	0	0	0				LAM			Lineage_4	25	Years	2	All cases	0	1	0	0	0	0	1	All cases	Cross-sectional	239	2954462.146	0.008089459
1149	329913	2-s2.0-84942311837	Cuba	CUB	1994		Table 1	Surveillance - facility	Cuba|CUB	109	CUB	0	Analysed all culture postive isolates received at reference laboratories	1	Region Oriental	1993	1995	1	0	0	0				S			Lineage_4	1	Years	2	All cases	0	1	0	0	0	0	1	All cases	Cross-sectional	239	2954462.146	0.008089459
1150	329913	2-s2.0-84942311837	Cuba	CUB	1994		Table 1	Surveillance - facility	Cuba|CUB	109	CUB	0	Analysed all culture postive isolates received at reference laboratories	1	Region Oriental	1993	1995	1	0	0	0				T			Lineage_4	24	Years	2	All cases	0	1	0	0	0	0	1	All cases	Cross-sectional	239	2954462.146	0.008089459
1151	329913	2-s2.0-84942311837	Cuba	CUB	1994		Table 1	Surveillance - facility	Cuba|CUB	109	CUB	0	Analysed all culture postive isolates received at reference laboratories	1	Region Oriental	1993	1995	1	0	0	0				Orphan			Lineage_Other	8	Years	2	All cases	0	1	0	0	0	0	1	All cases	Cross-sectional	239	2954462.146	0.008089459
1152	329913	2-s2.0-84942311837	Cuba	CUB	1994		Table 1	Surveillance - facility	Cuba|CUB	109	CUB	0	Analysed all culture postive isolates received at reference laboratories	1	Region Oriental	1993	1995	1	0	0	0				Other			Lineage_Other	1	Years	2	All cases	0	1	0	0	0	0	1	All cases	Cross-sectional	239	2954462.146	0.008089459
1153	329913	2-s2.0-84942311837	Cuba	CUB	2010		Table 1	Surveillance - facility	Cuba|CUB	109	CUB	0	Analysed all culture postive isolates received at reference laboratories	1	Region Occidental	2009	2010	1	0	0	0				Beijing			Lineage_2	22	Years	2	All cases	0	1	0	0	0	0	1	All cases	Cross-sectional	308	2799461.88	0.011002114
1154	329913	2-s2.0-84942311837	Cuba	CUB	2010		Table 1	Surveillance - facility	Cuba|CUB	109	CUB	0	Analysed all culture postive isolates received at reference laboratories	1	Region Occidental	2009	2010	1	0	0	0				Haarlem			Lineage_4	21	Years	2	All cases	0	1	0	0	0	0	1	All cases	Cross-sectional	308	2799461.88	0.011002114
1155	329913	2-s2.0-84942311837	Cuba	CUB	2010		Table 1	Surveillance - facility	Cuba|CUB	109	CUB	0	Analysed all culture postive isolates received at reference laboratories	1	Region Occidental	2009	2010	1	0	0	0				LAM			Lineage_4	15	Years	2	All cases	0	1	0	0	0	0	1	All cases	Cross-sectional	308	2799461.88	0.011002114
1156	329913	2-s2.0-84942311837	Cuba	CUB	2010		Table 1	Surveillance - facility	Cuba|CUB	109	CUB	0	Analysed all culture postive isolates received at reference laboratories	1	Region Occidental	2009	2010	1	0	0	0				S			Lineage_4	40	Years	2	All cases	0	1	0	0	0	0	1	All cases	Cross-sectional	308	2799461.88	0.011002114
1157	329913	2-s2.0-84942311837	Cuba	CUB	2010		Table 1	Surveillance - facility	Cuba|CUB	109	CUB	0	Analysed all culture postive isolates received at reference laboratories	1	Region Occidental	2009	2010	1	0	0	0				T			Lineage_4	8	Years	2	All cases	0	1	0	0	0	0	1	All cases	Cross-sectional	308	2799461.88	0.011002114
1158	329913	2-s2.0-84942311837	Cuba	CUB	2010		Table 1	Surveillance - facility	Cuba|CUB	109	CUB	0	Analysed all culture postive isolates received at reference laboratories	1	Region Occidental	2009	2010	1	0	0	0				Orphan			Lineage_Other	26	Years	2	All cases	0	1	0	0	0	0	1	All cases	Cross-sectional	308	2799461.88	0.011002114
1159	329913	2-s2.0-84942311837	Cuba	CUB	2010		Table 1	Surveillance - facility	Cuba|CUB	109	CUB	0	Analysed all culture postive isolates received at reference laboratories	1	Region Occidental	2009	2010	1	0	0	0				Other			Lineage_Other	2	Years	2	All cases	0	1	0	0	0	0	1	All cases	Cross-sectional	308	2799461.88	0.011002114
1160	329913	2-s2.0-84942311837	Cuba	CUB	2010		Table 1	Surveillance - facility	Cuba|CUB	109	CUB	0	Analysed all culture postive isolates received at reference laboratories	1	Region Central	2009	2010	1	0	0	0				Beijing			Lineage_2	43	Years	2	All cases	0	1	0	0	0	0	1	All cases	Cross-sectional	308	2799461.88	0.011002114
1161	329913	2-s2.0-84942311837	Cuba	CUB	2010		Table 1	Surveillance - facility	Cuba|CUB	109	CUB	0	Analysed all culture postive isolates received at reference laboratories	1	Region Central	2009	2010	1	0	0	0				Haarlem			Lineage_4	11	Years	2	All cases	0	1	0	0	0	0	1	All cases	Cross-sectional	308	2799461.88	0.011002114
1162	329913	2-s2.0-84942311837	Cuba	CUB	2010		Table 1	Surveillance - facility	Cuba|CUB	109	CUB	0	Analysed all culture postive isolates received at reference laboratories	1	Region Central	2009	2010	1	0	0	0				LAM			Lineage_4	11	Years	2	All cases	0	1	0	0	0	0	1	All cases	Cross-sectional	308	2799461.88	0.011002114
1163	329913	2-s2.0-84942311837	Cuba	CUB	2010		Table 1	Surveillance - facility	Cuba|CUB	109	CUB	0	Analysed all culture postive isolates received at reference laboratories	1	Region Central	2009	2010	1	0	0	0				S			Lineage_4	7	Years	2	All cases	0	1	0	0	0	0	1	All cases	Cross-sectional	308	2799461.88	0.011002114
1164	329913	2-s2.0-84942311837	Cuba	CUB	2010		Table 1	Surveillance - facility	Cuba|CUB	109	CUB	0	Analysed all culture postive isolates received at reference laboratories	1	Region Central	2009	2010	1	0	0	0				T			Lineage_4	2	Years	2	All cases	0	1	0	0	0	0	1	All cases	Cross-sectional	308	2799461.88	0.011002114
1165	329913	2-s2.0-84942311837	Cuba	CUB	2010		Table 1	Surveillance - facility	Cuba|CUB	109	CUB	0	Analysed all culture postive isolates received at reference laboratories	1	Region Central	2009	2010	1	0	0	0				Orphan			Lineage_Other	10	Years	2	All cases	0	1	0	0	0	0	1	All cases	Cross-sectional	308	2799461.88	0.011002114
1166	329913	2-s2.0-84942311837	Cuba	CUB	2010		Table 1	Surveillance - facility	Cuba|CUB	109	CUB	0	Analysed all culture postive isolates received at reference laboratories	1	Region Central	2009	2010	1	0	0	0				Other			Lineage_Other	0	Years	2	All cases	0	1	0	0	0	0	1	All cases	Cross-sectional	308	2799461.88	0.011002114
1167	329913	2-s2.0-84942311837	Cuba	CUB	2010		Table 1	Surveillance - facility	Cuba|CUB	109	CUB	0	Analysed all culture postive isolates received at reference laboratories	1	Region Oriental	2009	2010	1	0	0	0				Beijing			Lineage_2	14	Years	2	All cases	0	1	0	0	0	0	1	All cases	Cross-sectional	308	2799461.88	0.011002114
1168	329913	2-s2.0-84942311837	Cuba	CUB	2010		Table 1	Surveillance - facility	Cuba|CUB	109	CUB	0	Analysed all culture postive isolates received at reference laboratories	1	Region Oriental	2009	2010	1	0	0	0				Haarlem			Lineage_4	21	Years	2	All cases	0	1	0	0	0	0	1	All cases	Cross-sectional	308	2799461.88	0.011002114
1169	329913	2-s2.0-84942311837	Cuba	CUB	2010		Table 1	Surveillance - facility	Cuba|CUB	109	CUB	0	Analysed all culture postive isolates received at reference laboratories	1	Region Oriental	2009	2010	1	0	0	0				LAM			Lineage_4	26	Years	2	All cases	0	1	0	0	0	0	1	All cases	Cross-sectional	308	2799461.88	0.011002114
1170	329913	2-s2.0-84942311837	Cuba	CUB	2010		Table 1	Surveillance - facility	Cuba|CUB	109	CUB	0	Analysed all culture postive isolates received at reference laboratories	1	Region Oriental	2009	2010	1	0	0	0				S			Lineage_4	11	Years	2	All cases	0	1	0	0	0	0	1	All cases	Cross-sectional	308	2799461.88	0.011002114
1171	329913	2-s2.0-84942311837	Cuba	CUB	2010		Table 1	Surveillance - facility	Cuba|CUB	109	CUB	0	Analysed all culture postive isolates received at reference laboratories	1	Region Oriental	2009	2010	1	0	0	0				T			Lineage_4	8	Years	2	All cases	0	1	0	0	0	0	1	All cases	Cross-sectional	308	2799461.88	0.011002114
1172	329913	2-s2.0-84942311837	Cuba	CUB	2010		Table 1	Surveillance - facility	Cuba|CUB	109	CUB	0	Analysed all culture postive isolates received at reference laboratories	1	Region Oriental	2009	2010	1	0	0	0				Orphan			Lineage_Other	10	Years	2	All cases	0	1	0	0	0	0	1	All cases	Cross-sectional	308	2799461.88	0.011002114
1173	329913	2-s2.0-84942311837	Cuba	CUB	2010		Table 1	Surveillance - facility	Cuba|CUB	109	CUB	0	Analysed all culture postive isolates received at reference laboratories	1	Region Oriental	2009	2010	1	0	0	0				Other			Lineage_Other	0	Years	2	All cases	0	1	0	0	0	0	1	All cases	Cross-sectional	308	2799461.88	0.011002114
1174	329377	15508413	Czech Republic	CZE	1998	141	Table 3	Case notifications - infectious	Czech Republic|CZE	47	CZE	1	Admin 2	2	Prague City	1998	1998	1	0	0	0				Beijing			Lineage_2	2	Years	1	All new patients	0	0	1	0	0	0	0	All cases	Cross-sectional	209	2756611.294	0.007581773
1175	329377	15508413	Czech Republic	CZE	1998	141	Table 3	Case notifications - infectious	Czech Republic|CZE	47	CZE	1	Admin 2	2	Prague City	1998	1998	1	0	0	0				T1			Lineage_4	16	Years	1	All new patients	0	0	1	0	0	0	0	All cases	Cross-sectional	209	2756611.294	0.007581773
1176	329377	15508413	Czech Republic	CZE	1998	141	Table 3	Case notifications - infectious	Czech Republic|CZE	47	CZE	1	Admin 2	2	Prague City	1998	1998	1	0	0	0				T2			Lineage_4	0	Years	1	All new patients	0	0	1	0	0	0	0	All cases	Cross-sectional	209	2756611.294	0.007581773
1177	329377	15508413	Czech Republic	CZE	1998	141	Table 3	Case notifications - infectious	Czech Republic|CZE	47	CZE	1	Admin 2	2	Prague City	1998	1998	1	0	0	0				T3			Lineage_4	2	Years	1	All new patients	0	0	1	0	0	0	0	All cases	Cross-sectional	209	2756611.294	0.007581773
1178	329377	15508413	Czech Republic	CZE	1998	141	Table 3	Case notifications - infectious	Czech Republic|CZE	47	CZE	1	Admin 2	2	Prague City	1998	1998	1	0	0	0				Haarlem1			Lineage_4	8	Years	1	All new patients	0	0	1	0	0	0	0	All cases	Cross-sectional	209	2756611.294	0.007581773
1179	329377	15508413	Czech Republic	CZE	1998	141	Table 3	Case notifications - infectious	Czech Republic|CZE	47	CZE	1	Admin 2	2	Prague City	1998	1998	1	0	0	0				Haarlem2			Lineage_4	2	Years	1	All new patients	0	0	1	0	0	0	0	All cases	Cross-sectional	209	2756611.294	0.007581773
1180	329377	15508413	Czech Republic	CZE	1998	141	Table 3	Case notifications - infectious	Czech Republic|CZE	47	CZE	1	Admin 2	2	Prague City	1998	1998	1	0	0	0				Haarlem3			Lineage_4	18	Years	1	All new patients	0	0	1	0	0	0	0	All cases	Cross-sectional	209	2756611.294	0.007581773
1181	329377	15508413	Czech Republic	CZE	1998	141	Table 3	Case notifications - infectious	Czech Republic|CZE	47	CZE	1	Admin 2	2	Prague City	1998	1998	1	0	0	0				LAM2			Lineage_4	1	Years	1	All new patients	0	0	1	0	0	0	0	All cases	Cross-sectional	209	2756611.294	0.007581773
1182	329377	15508413	Czech Republic	CZE	1998	141	Table 3	Case notifications - infectious	Czech Republic|CZE	47	CZE	1	Admin 2	2	Prague City	1998	1998	1	0	0	0				LAM6			Lineage_4	0	Years	1	All new patients	0	0	1	0	0	0	0	All cases	Cross-sectional	209	2756611.294	0.007581773
1183	329377	15508413	Czech Republic	CZE	1998	141	Table 3	Case notifications - infectious	Czech Republic|CZE	47	CZE	1	Admin 2	2	Prague City	1998	1998	1	0	0	0				LAM7			Lineage_4	1	Years	1	All new patients	0	0	1	0	0	0	0	All cases	Cross-sectional	209	2756611.294	0.007581773
1184	329377	15508413	Czech Republic	CZE	1998	141	Table 3	Case notifications - infectious	Czech Republic|CZE	47	CZE	1	Admin 2	2	Prague City	1998	1998	1	0	0	0				LAM10			Lineage_4	6	Years	1	All new patients	0	0	1	0	0	0	0	All cases	Cross-sectional	209	2756611.294	0.007581773
1185	329377	15508413	Czech Republic	CZE	1998	141	Table 3	Case notifications - infectious	Czech Republic|CZE	47	CZE	1	Admin 2	2	Prague City	1998	1998	1	0	0	0				Other			Lineage_Other	51	Years	1	All new patients	0	0	1	0	0	0	0	All cases	Cross-sectional	209	2756611.294	0.007581773
1186	329377	15508413	Czech Republic	CZE	1998	141	Table 3	Case notifications - infectious	Czech Republic|CZE	47	CZE	1	Admin 2	2	South Moravia	1998	1998	1	0	0	0				Beijing			Lineage_2	5	Years	1	All new patients	0	0	1	0	0	0	0	All cases	Cross-sectional	209	2756611.294	0.007581773
1187	329377	15508413	Czech Republic	CZE	1998	141	Table 3	Case notifications - infectious	Czech Republic|CZE	47	CZE	1	Admin 2	2	South Moravia	1998	1998	1	0	0	0				T1			Lineage_4	14	Years	1	All new patients	0	0	1	0	0	0	0	All cases	Cross-sectional	209	2756611.294	0.007581773
1188	329377	15508413	Czech Republic	CZE	1998	141	Table 3	Case notifications - infectious	Czech Republic|CZE	47	CZE	1	Admin 2	2	South Moravia	1998	1998	1	0	0	0				T2			Lineage_4	8	Years	1	All new patients	0	0	1	0	0	0	0	All cases	Cross-sectional	209	2756611.294	0.007581773
1189	329377	15508413	Czech Republic	CZE	1998	141	Table 3	Case notifications - infectious	Czech Republic|CZE	47	CZE	1	Admin 2	2	South Moravia	1998	1998	1	0	0	0				T3			Lineage_4	2	Years	1	All new patients	0	0	1	0	0	0	0	All cases	Cross-sectional	209	2756611.294	0.007581773
1190	329377	15508413	Czech Republic	CZE	1998	141	Table 3	Case notifications - infectious	Czech Republic|CZE	47	CZE	1	Admin 2	2	South Moravia	1998	1998	1	0	0	0				Haarlem1			Lineage_4	9	Years	1	All new patients	0	0	1	0	0	0	0	All cases	Cross-sectional	209	2756611.294	0.007581773
1191	329377	15508413	Czech Republic	CZE	1998	141	Table 3	Case notifications - infectious	Czech Republic|CZE	47	CZE	1	Admin 2	2	South Moravia	1998	1998	1	0	0	0				Haarlem2			Lineage_4	1	Years	1	All new patients	0	0	1	0	0	0	0	All cases	Cross-sectional	209	2756611.294	0.007581773
1192	329377	15508413	Czech Republic	CZE	1998	141	Table 3	Case notifications - infectious	Czech Republic|CZE	47	CZE	1	Admin 2	2	South Moravia	1998	1998	1	0	0	0				Haarlem3			Lineage_4	20	Years	1	All new patients	0	0	1	0	0	0	0	All cases	Cross-sectional	209	2756611.294	0.007581773
1193	329377	15508413	Czech Republic	CZE	1998	141	Table 3	Case notifications - infectious	Czech Republic|CZE	47	CZE	1	Admin 2	2	South Moravia	1998	1998	1	0	0	0				LAM2			Lineage_4	0	Years	1	All new patients	0	0	1	0	0	0	0	All cases	Cross-sectional	209	2756611.294	0.007581773
1194	329377	15508413	Czech Republic	CZE	1998	141	Table 3	Case notifications - infectious	Czech Republic|CZE	47	CZE	1	Admin 2	2	South Moravia	1998	1998	1	0	0	0				LAM6			Lineage_4	1	Years	1	All new patients	0	0	1	0	0	0	0	All cases	Cross-sectional	209	2756611.294	0.007581773
1195	329377	15508413	Czech Republic	CZE	1998	141	Table 3	Case notifications - infectious	Czech Republic|CZE	47	CZE	1	Admin 2	2	South Moravia	1998	1998	1	0	0	0				LAM7			Lineage_4	0	Years	1	All new patients	0	0	1	0	0	0	0	All cases	Cross-sectional	209	2756611.294	0.007581773
1196	329377	15508413	Czech Republic	CZE	1998	141	Table 3	Case notifications - infectious	Czech Republic|CZE	47	CZE	1	Admin 2	2	South Moravia	1998	1998	1	0	0	0				LAM10			Lineage_4	0	Years	1	All new patients	0	0	1	0	0	0	0	All cases	Cross-sectional	209	2756611.294	0.007581773
1197	329377	15508413	Czech Republic	CZE	1998	141	Table 3	Case notifications - infectious	Czech Republic|CZE	47	CZE	1	Admin 2	2	South Moravia	1998	1998	1	0	0	0				Other			Lineage_Other	42	Years	1	All new patients	0	0	1	0	0	0	0	All cases	Cross-sectional	209	2756611.294	0.007581773
1198	328839	19694762	Djibouti	DJI	2007	1023	Figure 1	Case notifications - infectious	Djibouti|DJI	177	DJI	1	Admin 2	2	Djibouti City	2007	2007	1	0	0	0		592					Lineage_Animal	1	Months	2	All new patients	1	0	0	0	0	0	0	All cases	Cross-sectional	62	252315.9116	0.02457237
1199	328839	19694762	Djibouti	DJI	2007	1023	Figure 1	Case notifications - infectious	Djibouti|DJI	177	DJI	1	Admin 2	2	Djibouti City	2007	2007	1	0	0	0		564					Lineage_1	2	Months	2	All new patients	1	0	0	0	0	0	0	All cases	Cross-sectional	62	252315.9116	0.02457237
1200	328839	19694762	Djibouti	DJI	2007	1023	Figure 1	Case notifications - infectious	Djibouti|DJI	177	DJI	1	Admin 2	2	Djibouti City	2007	2007	1	0	0	0		Unknown					Lineage_Other	3	Months	2	All new patients	1	0	0	0	0	0	0	All cases	Cross-sectional	62	252315.9116	0.02457237
1201	328839	19694762	Djibouti	DJI	2007	1023	Figure 1	Case notifications - infectious	Djibouti|DJI	177	DJI	1	Admin 2	2	Djibouti City	2007	2007	1	0	0	0		109					Lineage_1	1	Months	2	All new patients	1	0	0	0	0	0	0	All cases	Cross-sectional	62	252315.9116	0.02457237
1202	328839	19694762	Djibouti	DJI	2007	1023	Figure 1	Case notifications - infectious	Djibouti|DJI	177	DJI	1	Admin 2	2	Djibouti City	2007	2007	1	0	0	0		10					Lineage_1	1	Months	2	All new patients	1	0	0	0	0	0	0	All cases	Cross-sectional	62	252315.9116	0.02457237
1203	328839	19694762	Djibouti	DJI	2007	1023	Figure 1	Case notifications - infectious	Djibouti|DJI	177	DJI	1	Admin 2	2	Djibouti City	2007	2007	1	0	0	0		Unknown					Lineage_Other	4	Months	2	All new patients	1	0	0	0	0	0	0	All cases	Cross-sectional	62	252315.9116	0.02457237
1204	328839	19694762	Djibouti	DJI	2007	1023	Figure 1	Case notifications - infectious	Djibouti|DJI	177	DJI	1	Admin 2	2	Djibouti City	2007	2007	1	0	0	0		149					Lineage_4	2	Months	2	All new patients	1	0	0	0	0	0	0	All cases	Cross-sectional	62	252315.9116	0.02457237
1205	328839	19694762	Djibouti	DJI	2007	1023	Figure 1	Case notifications - infectious	Djibouti|DJI	177	DJI	1	Admin 2	2	Djibouti City	2007	2007	1	0	0	0		Unknown					Lineage_Other	3	Months	2	All new patients	1	0	0	0	0	0	0	All cases	Cross-sectional	62	252315.9116	0.02457237
1206	328839	19694762	Djibouti	DJI	2007	1023	Figure 1	Case notifications - infectious	Djibouti|DJI	177	DJI	1	Admin 2	2	Djibouti City	2007	2007	1	0	0	0		613					Lineage_4	1	Months	2	All new patients	1	0	0	0	0	0	0	All cases	Cross-sectional	62	252315.9116	0.02457237
1207	328839	19694762	Djibouti	DJI	2007	1023	Figure 1	Case notifications - infectious	Djibouti|DJI	177	DJI	1	Admin 2	2	Djibouti City	2007	2007	1	0	0	0		52					Lineage_4	1	Months	2	All new patients	1	0	0	0	0	0	0	All cases	Cross-sectional	62	252315.9116	0.02457237
1208	328839	19694762	Djibouti	DJI	2007	1023	Figure 1	Case notifications - infectious	Djibouti|DJI	177	DJI	1	Admin 2	2	Djibouti City	2007	2007	1	0	0	0		53					Lineage_4	1	Months	2	All new patients	1	0	0	0	0	0	0	All cases	Cross-sectional	62	252315.9116	0.02457237
1209	328839	19694762	Djibouti	DJI	2007	1023	Figure 1	Case notifications - infectious	Djibouti|DJI	177	DJI	1	Admin 2	2	Djibouti City	2007	2007	1	0	0	0		393					Lineage_4	4	Months	2	All new patients	1	0	0	0	0	0	0	All cases	Cross-sectional	62	252315.9116	0.02457237
1210	328839	19694762	Djibouti	DJI	2007	1023	Figure 1	Case notifications - infectious	Djibouti|DJI	177	DJI	1	Admin 2	2	Djibouti City	2007	2007	1	0	0	0		53					Lineage_4	2	Months	2	All new patients	1	0	0	0	0	0	0	All cases	Cross-sectional	62	252315.9116	0.02457237
1211	328839	19694762	Djibouti	DJI	2007	1023	Figure 1	Case notifications - infectious	Djibouti|DJI	177	DJI	1	Admin 2	2	Djibouti City	2007	2007	1	0	0	0		Unknown					Lineage_Other	1	Months	2	All new patients	1	0	0	0	0	0	0	All cases	Cross-sectional	62	252315.9116	0.02457237
1212	328839	19694762	Djibouti	DJI	2007	1023	Figure 1	Case notifications - infectious	Djibouti|DJI	177	DJI	1	Admin 2	2	Djibouti City	2007	2007	1	0	0	0		52					Lineage_4	2	Months	2	All new patients	1	0	0	0	0	0	0	All cases	Cross-sectional	62	252315.9116	0.02457237
1213	328839	19694762	Djibouti	DJI	2007	1023	Figure 1	Case notifications - infectious	Djibouti|DJI	177	DJI	1	Admin 2	2	Djibouti City	2007	2007	1	0	0	0		53					Lineage_4	3	Months	2	All new patients	1	0	0	0	0	0	0	All cases	Cross-sectional	62	252315.9116	0.02457237
1214	328839	19694762	Djibouti	DJI	2007	1023	Figure 1	Case notifications - infectious	Djibouti|DJI	177	DJI	1	Admin 2	2	Djibouti City	2007	2007	1	0	0	0		358					Lineage_4	7	Months	2	All new patients	1	0	0	0	0	0	0	All cases	Cross-sectional	62	252315.9116	0.02457237
1215	328839	19694762	Djibouti	DJI	2007	1023	Figure 1	Case notifications - infectious	Djibouti|DJI	177	DJI	1	Admin 2	2	Djibouti City	2007	2007	1	0	0	0		53					Lineage_4	2	Months	2	All new patients	1	0	0	0	0	0	0	All cases	Cross-sectional	62	252315.9116	0.02457237
1216	328839	19694762	Djibouti	DJI	2007	1023	Figure 1	Case notifications - infectious	Djibouti|DJI	177	DJI	1	Admin 2	2	Djibouti City	2007	2007	1	0	0	0		52					Lineage_4	5	Months	2	All new patients	1	0	0	0	0	0	0	All cases	Cross-sectional	62	252315.9116	0.02457237
1217	328839	19694762	Djibouti	DJI	2007	1023	Figure 1	Case notifications - infectious	Djibouti|DJI	177	DJI	1	Admin 2	2	Djibouti City	2007	2007	1	0	0	0		Unknown					Lineage_Other	2	Months	2	All new patients	1	0	0	0	0	0	0	All cases	Cross-sectional	62	252315.9116	0.02457237
1218	328839	19694762	Djibouti	DJI	2007	1023	Figure 1	Case notifications - infectious	Djibouti|DJI	177	DJI	1	Admin 2	2	Djibouti City	2007	2007	1	0	0	0		25					Lineage_3	1	Months	2	All new patients	1	0	0	0	0	0	0	All cases	Cross-sectional	62	252315.9116	0.02457237
1219	328839	19694762	Djibouti	DJI	2007	1023	Figure 1	Case notifications - infectious	Djibouti|DJI	177	DJI	1	Admin 2	2	Djibouti City	2007	2007	1	0	0	0		1198					Lineage_3	1	Months	2	All new patients	1	0	0	0	0	0	0	All cases	Cross-sectional	62	252315.9116	0.02457237
1220	328839	19694762	Djibouti	DJI	2007	1023	Figure 1	Case notifications - infectious	Djibouti|DJI	177	DJI	1	Admin 2	2	Djibouti City	2007	2007	1	0	0	0		247					Lineage_3	1	Months	2	All new patients	1	0	0	0	0	0	0	All cases	Cross-sectional	62	252315.9116	0.02457237
1221	328839	19694762	Djibouti	DJI	2007	1023	Figure 1	Case notifications - infectious	Djibouti|DJI	177	DJI	1	Admin 2	2	Djibouti City	2007	2007	1	0	0	0		26					Lineage_3	3	Months	2	All new patients	1	0	0	0	0	0	0	All cases	Cross-sectional	62	252315.9116	0.02457237
1222	328839	19694762	Djibouti	DJI	2007	1023	Figure 1	Case notifications - infectious	Djibouti|DJI	177	DJI	1	Admin 2	2	Djibouti City	2007	2007	1	0	0	0		21					Lineage_3	8	Months	2	All new patients	1	0	0	0	0	0	0	All cases	Cross-sectional	62	252315.9116	0.02457237
1223	328742	26964810	Algeria	DZA	2011	292	Table 2	Survey - cross-sectional	Algeria|DZA	139	DZA	1	Split across 14 regions in central and eastern Algeria	1	Algiers, Annaba, Batna, Bejaia, Blida, Bouira, Boumerdes, Constantine, Jijel, Medea, Ouargla, Setif, Tipaza, Tizi Ouzou	2011	2011	1	0	0	0				H			Lineage_4	38	Years	1	Simple random	1	0	0	0	0	0	0	Survey	Cross-sectional	129	5059449.198	0.002549685
1224	328742	26964810	Algeria	DZA	2011	292	Table 2	Survey - cross-sectional	Algeria|DZA	139	DZA	1	Split across 14 regions in central and eastern Algeria	1	Algiers, Annaba, Batna, Bejaia, Blida, Bouira, Boumerdes, Constantine, Jijel, Medea, Ouargla, Setif, Tipaza, Tizi Ouzou	2011	2011	1	0	0	0				LAM			Lineage_4	33	Years	1	Simple random	1	0	0	0	0	0	0	Survey	Cross-sectional	129	5059449.198	0.002549685
1225	328742	26964810	Algeria	DZA	2011	292	Table 2	Survey - cross-sectional	Algeria|DZA	139	DZA	1	Split across 14 regions in central and eastern Algeria	1	Algiers, Annaba, Batna, Bejaia, Blida, Bouira, Boumerdes, Constantine, Jijel, Medea, Ouargla, Setif, Tipaza, Tizi Ouzou	2011	2011	1	0	0	0				T			Lineage_4	32	Years	1	Simple random	1	0	0	0	0	0	0	Survey	Cross-sectional	129	5059449.198	0.002549685
1226	328742	26964810	Algeria	DZA	2011	292	Table 2	Survey - cross-sectional	Algeria|DZA	139	DZA	1	Split across 14 regions in central and eastern Algeria	1	Algiers, Annaba, Batna, Bejaia, Blida, Bouira, Boumerdes, Constantine, Jijel, Medea, Ouargla, Setif, Tipaza, Tizi Ouzou	2011	2011	1	0	0	0				S			Lineage_4	7	Years	1	Simple random	1	0	0	0	0	0	0	Survey	Cross-sectional	129	5059449.198	0.002549685
1227	328742	26964810	Algeria	DZA	2011	292	Table 2	Survey - cross-sectional	Algeria|DZA	139	DZA	1	Split across 14 regions in central and eastern Algeria	1	Algiers, Annaba, Batna, Bejaia, Blida, Bouira, Boumerdes, Constantine, Jijel, Medea, Ouargla, Setif, Tipaza, Tizi Ouzou	2011	2011	1	0	0	0				U			Lineage_Other	3	Years	1	Simple random	1	0	0	0	0	0	0	Survey	Cross-sectional	129	5059449.198	0.002549685
1228	328742	26964810	Algeria	DZA	2011	292	Table 2	Survey - cross-sectional	Algeria|DZA	139	DZA	1	Split across 14 regions in central and eastern Algeria	1	Algiers, Annaba, Batna, Bejaia, Blida, Bouira, Boumerdes, Constantine, Jijel, Medea, Ouargla, Setif, Tipaza, Tizi Ouzou	2011	2011	1	0	0	0				X			Lineage_4	1	Years	1	Simple random	1	0	0	0	0	0	0	Survey	Cross-sectional	129	5059449.198	0.002549685
1229	328742	26964810	Algeria	DZA	2011	292	Table 2	Survey - cross-sectional	Algeria|DZA	139	DZA	1	Split across 14 regions in central and eastern Algeria	1	Algiers, Annaba, Batna, Bejaia, Blida, Bouira, Boumerdes, Constantine, Jijel, Medea, Ouargla, Setif, Tipaza, Tizi Ouzou	2011	2011	1	0	0	0				USA			Lineage_4	1	Years	1	Simple random	1	0	0	0	0	0	0	Survey	Cross-sectional	129	5059449.198	0.002549685
1230	328742	26964810	Algeria	DZA	2011	292	Table 2	Survey - cross-sectional	Algeria|DZA	139	DZA	1	Split across 14 regions in central and eastern Algeria	1	Algiers, Annaba, Batna, Bejaia, Blida, Bouira, Boumerdes, Constantine, Jijel, Medea, Ouargla, Setif, Tipaza, Tizi Ouzou	2011	2011	1	0	0	0				LAM-CAM			Lineage_4	1	Years	1	Simple random	1	0	0	0	0	0	0	Survey	Cross-sectional	129	5059449.198	0.002549685
1231	328742	26964810	Algeria	DZA	2011	292	Table 2	Survey - cross-sectional	Algeria|DZA	139	DZA	1	Split across 14 regions in central and eastern Algeria	1	Algiers, Annaba, Batna, Bejaia, Blida, Bouira, Boumerdes, Constantine, Jijel, Medea, Ouargla, Setif, Tipaza, Tizi Ouzou	2011	2011	1	0	0	0				H-LAM			Lineage_4	1	Years	1	Simple random	1	0	0	0	0	0	0	Survey	Cross-sectional	129	5059449.198	0.002549685
1232	328742	26964810	Algeria	DZA	2011	292	Table 2	Survey - cross-sectional	Algeria|DZA	139	DZA	1	Split across 14 regions in central and eastern Algeria	1	Algiers, Annaba, Batna, Bejaia, Blida, Bouira, Boumerdes, Constantine, Jijel, Medea, Ouargla, Setif, Tipaza, Tizi Ouzou	2011	2011	1	0	0	0				Orphan			Lineage_Other	12	Years	1	Simple random	1	0	0	0	0	0	0	Survey	Cross-sectional	129	5059449.198	0.002549685
1233	328669	26786649	Egypt	EGY	2013	15	Table 2	Survey - cross-sectional	Egypt|EGY	141	EGY	0				2012	2014	1	0	0	0				CAS			Lineage_3	14	Years	2	Simple random	1	0	0	0	0	0	1	Survey	Cross-sectional	230	22241829.5	0.001034088
1234	328669	26786649	Egypt	EGY	2013	15	Table 2	Survey - cross-sectional	Egypt|EGY	141	EGY	0				2012	2014	1	0	0	0				Orphan			Lineage_Other	27	Years	2	Simple random	1	0	0	0	0	0	1	Survey	Cross-sectional	230	22241829.5	0.001034088
1235	328669	26786649	Egypt	EGY	2013	15	Table 2	Survey - cross-sectional	Egypt|EGY	141	EGY	0				2012	2014	1	0	0	0				T1			Lineage_4	89	Years	2	Simple random	1	0	0	0	0	0	1	Survey	Cross-sectional	230	22241829.5	0.001034088
1236	328669	26786649	Egypt	EGY	2013	15	Table 2	Survey - cross-sectional	Egypt|EGY	141	EGY	0				2012	2014	1	0	0	0				T2			Lineage_4	2	Years	2	Simple random	1	0	0	0	0	0	1	Survey	Cross-sectional	230	22241829.5	0.001034088
1237	328669	26786649	Egypt	EGY	2013	15	Table 2	Survey - cross-sectional	Egypt|EGY	141	EGY	0				2012	2014	1	0	0	0				T3			Lineage_4	6	Years	2	Simple random	1	0	0	0	0	0	1	Survey	Cross-sectional	230	22241829.5	0.001034088
1238	328669	26786649	Egypt	EGY	2013	15	Table 2	Survey - cross-sectional	Egypt|EGY	141	EGY	0				2012	2014	1	0	0	0				T4			Lineage_4	5	Years	2	Simple random	1	0	0	0	0	0	1	Survey	Cross-sectional	230	22241829.5	0.001034088
1239	328669	26786649	Egypt	EGY	2013	15	Table 2	Survey - cross-sectional	Egypt|EGY	141	EGY	0				2012	2014	1	0	0	0				Haarlem			Lineage_4	1	Years	2	Simple random	1	0	0	0	0	0	1	Survey	Cross-sectional	230	22241829.5	0.001034088
1240	328669	26786649	Egypt	EGY	2013	15	Table 2	Survey - cross-sectional	Egypt|EGY	141	EGY	0				2012	2014	1	0	0	0				H1			Lineage_4	5	Years	2	Simple random	1	0	0	0	0	0	1	Survey	Cross-sectional	230	22241829.5	0.001034088
1241	328669	26786649	Egypt	EGY	2013	15	Table 2	Survey - cross-sectional	Egypt|EGY	141	EGY	0				2012	2014	1	0	0	0				H3			Lineage_4	19	Years	2	Simple random	1	0	0	0	0	0	1	Survey	Cross-sectional	230	22241829.5	0.001034088
1242	328669	26786649	Egypt	EGY	2013	15	Table 2	Survey - cross-sectional	Egypt|EGY	141	EGY	0				2012	2014	1	0	0	0				LAM			Lineage_4	7	Years	2	Simple random	1	0	0	0	0	0	1	Survey	Cross-sectional	230	22241829.5	0.001034088
1243	328669	26786649	Egypt	EGY	2013	15	Table 2	Survey - cross-sectional	Egypt|EGY	141	EGY	0				2012	2014	1	0	0	0				LAM1			Lineage_4	1	Years	2	Simple random	1	0	0	0	0	0	1	Survey	Cross-sectional	230	22241829.5	0.001034088
1244	328669	26786649	Egypt	EGY	2013	15	Table 2	Survey - cross-sectional	Egypt|EGY	141	EGY	0				2012	2014	1	0	0	0				LAM3			Lineage_4	2	Years	2	Simple random	1	0	0	0	0	0	1	Survey	Cross-sectional	230	22241829.5	0.001034088
1245	328669	26786649	Egypt	EGY	2013	15	Table 2	Survey - cross-sectional	Egypt|EGY	141	EGY	0				2012	2014	1	0	0	0				LAM5			Lineage_4	1	Years	2	Simple random	1	0	0	0	0	0	1	Survey	Cross-sectional	230	22241829.5	0.001034088
1246	328669	26786649	Egypt	EGY	2013	15	Table 2	Survey - cross-sectional	Egypt|EGY	141	EGY	0				2012	2014	1	0	0	0				LAM6			Lineage_4	1	Years	2	Simple random	1	0	0	0	0	0	1	Survey	Cross-sectional	230	22241829.5	0.001034088
1247	328669	26786649	Egypt	EGY	2013	15	Table 2	Survey - cross-sectional	Egypt|EGY	141	EGY	0				2012	2014	1	0	0	0				LAM7-TUR			Lineage_4	8	Years	2	Simple random	1	0	0	0	0	0	1	Survey	Cross-sectional	230	22241829.5	0.001034088
1248	328669	26786649	Egypt	EGY	2013	15	Table 2	Survey - cross-sectional	Egypt|EGY	141	EGY	0				2012	2014	1	0	0	0				LAM9			Lineage_4	9	Years	2	Simple random	1	0	0	0	0	0	1	Survey	Cross-sectional	230	22241829.5	0.001034088
1249	328669	26786649	Egypt	EGY	2013	15	Table 2	Survey - cross-sectional	Egypt|EGY	141	EGY	0				2012	2014	1	0	0	0				LAM10-CAM			Lineage_4	2	Years	2	Simple random	1	0	0	0	0	0	1	Survey	Cross-sectional	230	22241829.5	0.001034088
1250	328669	26786649	Egypt	EGY	2013	15	Table 2	Survey - cross-sectional	Egypt|EGY	141	EGY	0				2012	2014	1	0	0	0				S			Lineage_4	17	Years	2	Simple random	1	0	0	0	0	0	1	Survey	Cross-sectional	230	22241829.5	0.001034088
1251	328669	26786649	Egypt	EGY	2013	15	Table 2	Survey - cross-sectional	Egypt|EGY	141	EGY	0				2012	2014	1	0	0	0				Unknown			Lineage_Other	14	Years	2	Simple random	1	0	0	0	0	0	1	Survey	Cross-sectional	230	22241829.5	0.001034088
1252	328042	15815001	Spain	ESP	2002	1797	Table 1	Case notifications - infectious	Spain|ESP	92	ESP	1	Admin 1	1	Madrid	2001	2002	1	0	0	0	7.78E+14						Lineage_4	22	Years	2	All new patients	0	0	1	0	0	0	0	All cases	Cross-sectional	233	2762082.023	0.008435665
1253	328042	15815001	Spain	ESP	2002	1797	Table 1	Case notifications - infectious	Spain|ESP	92	ESP	1	Admin 1	1	Madrid	2001	2002	1	0	0	0	7.78E+14						Lineage_4	1	Years	2	All new patients	0	0	1	0	0	0	0	All cases	Cross-sectional	233	2762082.023	0.008435665
1254	328042	15815001	Spain	ESP	2002	1797	Table 1	Case notifications - infectious	Spain|ESP	92	ESP	1	Admin 1	1	Madrid	2001	2002	1	0	0	0	7.78E+14						Lineage_4	1	Years	2	All new patients	0	0	1	0	0	0	0	All cases	Cross-sectional	233	2762082.023	0.008435665
1255	328042	15815001	Spain	ESP	2002	1797	Table 1	Case notifications - infectious	Spain|ESP	92	ESP	1	Admin 1	1	Madrid	2001	2002	1	0	0	0	7.78E+14						Lineage_4	1	Years	2	All new patients	0	0	1	0	0	0	0	All cases	Cross-sectional	233	2762082.023	0.008435665
1256	328042	15815001	Spain	ESP	2002	1797	Table 1	Case notifications - infectious	Spain|ESP	92	ESP	1	Admin 1	1	Madrid	2001	2002	1	0	0	0	7.78E+14						Lineage_4	1	Years	2	All new patients	0	0	1	0	0	0	0	All cases	Cross-sectional	233	2762082.023	0.008435665
1257	328042	15815001	Spain	ESP	2002	1797	Table 1	Case notifications - infectious	Spain|ESP	92	ESP	1	Admin 1	1	Madrid	2001	2002	1	0	0	0	7.78E+14						Lineage_4	2	Years	2	All new patients	0	0	1	0	0	0	0	All cases	Cross-sectional	233	2762082.023	0.008435665
1258	328042	15815001	Spain	ESP	2002	1797	Table 1	Case notifications - infectious	Spain|ESP	92	ESP	1	Admin 1	1	Madrid	2001	2002	1	0	0	0	7.78E+14						Lineage_4	1	Years	2	All new patients	0	0	1	0	0	0	0	All cases	Cross-sectional	233	2762082.023	0.008435665
1259	328042	15815001	Spain	ESP	2002	1797	Table 1	Case notifications - infectious	Spain|ESP	92	ESP	1	Admin 1	1	Madrid	2001	2002	1	0	0	0	7.78E+14						Lineage_4	25	Years	2	All new patients	0	0	1	0	0	0	0	All cases	Cross-sectional	233	2762082.023	0.008435665
1260	328042	15815001	Spain	ESP	2002	1797	Table 1	Case notifications - infectious	Spain|ESP	92	ESP	1	Admin 1	1	Madrid	2001	2002	1	0	0	0	7.78E+14						Lineage_4	4	Years	2	All new patients	0	0	1	0	0	0	0	All cases	Cross-sectional	233	2762082.023	0.008435665
1261	328042	15815001	Spain	ESP	2002	1797	Table 1	Case notifications - infectious	Spain|ESP	92	ESP	1	Admin 1	1	Madrid	2001	2002	1	0	0	0	7.78E+14						Lineage_4	1	Years	2	All new patients	0	0	1	0	0	0	0	All cases	Cross-sectional	233	2762082.023	0.008435665
1262	328042	15815001	Spain	ESP	2002	1797	Table 1	Case notifications - infectious	Spain|ESP	92	ESP	1	Admin 1	1	Madrid	2001	2002	1	0	0	0	7.78E+14						Lineage_4	10	Years	2	All new patients	0	0	1	0	0	0	0	All cases	Cross-sectional	233	2762082.023	0.008435665
1263	328042	15815001	Spain	ESP	2002	1797	Table 1	Case notifications - infectious	Spain|ESP	92	ESP	1	Admin 1	1	Madrid	2001	2002	1	0	0	0	7.78E+14						Lineage_4	1	Years	2	All new patients	0	0	1	0	0	0	0	All cases	Cross-sectional	233	2762082.023	0.008435665
1264	328042	15815001	Spain	ESP	2002	1797	Table 1	Case notifications - infectious	Spain|ESP	92	ESP	1	Admin 1	1	Madrid	2001	2002	1	0	0	0	7.78E+14						Lineage_4	1	Years	2	All new patients	0	0	1	0	0	0	0	All cases	Cross-sectional	233	2762082.023	0.008435665
1265	328042	15815001	Spain	ESP	2002	1797	Table 1	Case notifications - infectious	Spain|ESP	92	ESP	1	Admin 1	1	Madrid	2001	2002	1	0	0	0	7.78E+14						Lineage_4	1	Years	2	All new patients	0	0	1	0	0	0	0	All cases	Cross-sectional	233	2762082.023	0.008435665
1266	328042	15815001	Spain	ESP	2002	1797	Table 1	Case notifications - infectious	Spain|ESP	92	ESP	1	Admin 1	1	Madrid	2001	2002	1	0	0	0	7.78E+14						Lineage_4	1	Years	2	All new patients	0	0	1	0	0	0	0	All cases	Cross-sectional	233	2762082.023	0.008435665
1267	328042	15815001	Spain	ESP	2002	1797	Table 1	Case notifications - infectious	Spain|ESP	92	ESP	1	Admin 1	1	Madrid	2001	2002	1	0	0	0	7.78E+14						Lineage_4	2	Years	2	All new patients	0	0	1	0	0	0	0	All cases	Cross-sectional	233	2762082.023	0.008435665
1268	328042	15815001	Spain	ESP	2002	1797	Table 1	Case notifications - infectious	Spain|ESP	92	ESP	1	Admin 1	1	Madrid	2001	2002	1	0	0	0	7.78E+14						Lineage_4	1	Years	2	All new patients	0	0	1	0	0	0	0	All cases	Cross-sectional	233	2762082.023	0.008435665
1269	328042	15815001	Spain	ESP	2002	1797	Table 1	Case notifications - infectious	Spain|ESP	92	ESP	1	Admin 1	1	Madrid	2001	2002	1	0	0	0	7.78E+14						Lineage_4	1	Years	2	All new patients	0	0	1	0	0	0	0	All cases	Cross-sectional	233	2762082.023	0.008435665
1270	328042	15815001	Spain	ESP	2002	1797	Table 1	Case notifications - infectious	Spain|ESP	92	ESP	1	Admin 1	1	Madrid	2001	2002	1	0	0	0	7.78E+14						Lineage_4	1	Years	2	All new patients	0	0	1	0	0	0	0	All cases	Cross-sectional	233	2762082.023	0.008435665
1271	328042	15815001	Spain	ESP	2002	1797	Table 1	Case notifications - infectious	Spain|ESP	92	ESP	1	Admin 1	1	Madrid	2001	2002	1	0	0	0	7.78E+14						Lineage_4	17	Years	2	All new patients	0	0	1	0	0	0	0	All cases	Cross-sectional	233	2762082.023	0.008435665
1272	328042	15815001	Spain	ESP	2002	1797	Table 1	Case notifications - infectious	Spain|ESP	92	ESP	1	Admin 1	1	Madrid	2001	2002	1	0	0	0	7.78E+14						Lineage_4	1	Years	2	All new patients	0	0	1	0	0	0	0	All cases	Cross-sectional	233	2762082.023	0.008435665
1273	328042	15815001	Spain	ESP	2002	1797	Table 1	Case notifications - infectious	Spain|ESP	92	ESP	1	Admin 1	1	Madrid	2001	2002	1	0	0	0	7.78E+14						Lineage_4	1	Years	2	All new patients	0	0	1	0	0	0	0	All cases	Cross-sectional	233	2762082.023	0.008435665
1274	328042	15815001	Spain	ESP	2002	1797	Table 1	Case notifications - infectious	Spain|ESP	92	ESP	1	Admin 1	1	Madrid	2001	2002	1	0	0	0	7.78E+14						Lineage_4	1	Years	2	All new patients	0	0	1	0	0	0	0	All cases	Cross-sectional	233	2762082.023	0.008435665
1275	328042	15815001	Spain	ESP	2002	1797	Table 1	Case notifications - infectious	Spain|ESP	92	ESP	1	Admin 1	1	Madrid	2001	2002	1	0	0	0	7.78E+14						Lineage_4	1	Years	2	All new patients	0	0	1	0	0	0	0	All cases	Cross-sectional	233	2762082.023	0.008435665
1276	328042	15815001	Spain	ESP	2002	1797	Table 1	Case notifications - infectious	Spain|ESP	92	ESP	1	Admin 1	1	Madrid	2001	2002	1	0	0	0	7.78E+14						Lineage_4	10	Years	2	All new patients	0	0	1	0	0	0	0	All cases	Cross-sectional	233	2762082.023	0.008435665
1277	328042	15815001	Spain	ESP	2002	1797	Table 1	Case notifications - infectious	Spain|ESP	92	ESP	1	Admin 1	1	Madrid	2001	2002	1	0	0	0	7.78E+14						Lineage_4	5	Years	2	All new patients	0	0	1	0	0	0	0	All cases	Cross-sectional	233	2762082.023	0.008435665
1278	328042	15815001	Spain	ESP	2002	1797	Table 1	Case notifications - infectious	Spain|ESP	92	ESP	1	Admin 1	1	Madrid	2001	2002	1	0	0	0	7.78E+14						Lineage_4	2	Years	2	All new patients	0	0	1	0	0	0	0	All cases	Cross-sectional	233	2762082.023	0.008435665
1279	328042	15815001	Spain	ESP	2002	1797	Table 1	Case notifications - infectious	Spain|ESP	92	ESP	1	Admin 1	1	Madrid	2001	2002	1	0	0	0	7.78E+14						Lineage_4	1	Years	2	All new patients	0	0	1	0	0	0	0	All cases	Cross-sectional	233	2762082.023	0.008435665
1280	328042	15815001	Spain	ESP	2002	1797	Table 1	Case notifications - infectious	Spain|ESP	92	ESP	1	Admin 1	1	Madrid	2001	2002	1	0	0	0	7.78E+14						Lineage_4	2	Years	2	All new patients	0	0	1	0	0	0	0	All cases	Cross-sectional	233	2762082.023	0.008435665
1281	328042	15815001	Spain	ESP	2002	1797	Table 1	Case notifications - infectious	Spain|ESP	92	ESP	1	Admin 1	1	Madrid	2001	2002	1	0	0	0	7.78E+14						Lineage_4	1	Years	2	All new patients	0	0	1	0	0	0	0	All cases	Cross-sectional	233	2762082.023	0.008435665
1282	328042	15815001	Spain	ESP	2002	1797	Table 1	Case notifications - infectious	Spain|ESP	92	ESP	1	Admin 1	1	Madrid	2001	2002	1	0	0	0	7.78E+14						Lineage_4	2	Years	2	All new patients	0	0	1	0	0	0	0	All cases	Cross-sectional	233	2762082.023	0.008435665
1283	328042	15815001	Spain	ESP	2002	1797	Table 1	Case notifications - infectious	Spain|ESP	92	ESP	1	Admin 1	1	Madrid	2001	2002	1	0	0	0	7.78E+14						Lineage_4	1	Years	2	All new patients	0	0	1	0	0	0	0	All cases	Cross-sectional	233	2762082.023	0.008435665
1284	328042	15815001	Spain	ESP	2002	1797	Table 1	Case notifications - infectious	Spain|ESP	92	ESP	1	Admin 1	1	Madrid	2001	2002	1	0	0	0	7.78E+14						Lineage_4	3	Years	2	All new patients	0	0	1	0	0	0	0	All cases	Cross-sectional	233	2762082.023	0.008435665
1285	328042	15815001	Spain	ESP	2002	1797	Table 1	Case notifications - infectious	Spain|ESP	92	ESP	1	Admin 1	1	Madrid	2001	2002	1	0	0	0	7.78E+14						Lineage_4	1	Years	2	All new patients	0	0	1	0	0	0	0	All cases	Cross-sectional	233	2762082.023	0.008435665
1286	328042	15815001	Spain	ESP	2002	1797	Table 1	Case notifications - infectious	Spain|ESP	92	ESP	1	Admin 1	1	Madrid	2001	2002	1	0	0	0	7.78E+14						Lineage_4	1	Years	2	All new patients	0	0	1	0	0	0	0	All cases	Cross-sectional	233	2762082.023	0.008435665
1287	328042	15815001	Spain	ESP	2002	1797	Table 1	Case notifications - infectious	Spain|ESP	92	ESP	1	Admin 1	1	Madrid	2001	2002	1	0	0	0	7.78E+14						Lineage_4	1	Years	2	All new patients	0	0	1	0	0	0	0	All cases	Cross-sectional	233	2762082.023	0.008435665
1288	328042	15815001	Spain	ESP	2002	1797	Table 1	Case notifications - infectious	Spain|ESP	92	ESP	1	Admin 1	1	Madrid	2001	2002	1	0	0	0	7.78E+14						Lineage_4	1	Years	2	All new patients	0	0	1	0	0	0	0	All cases	Cross-sectional	233	2762082.023	0.008435665
1289	328042	15815001	Spain	ESP	2002	1797	Table 1	Case notifications - infectious	Spain|ESP	92	ESP	1	Admin 1	1	Madrid	2001	2002	1	0	0	0	7.78E+14						Lineage_4	1	Years	2	All new patients	0	0	1	0	0	0	0	All cases	Cross-sectional	233	2762082.023	0.008435665
1290	328042	15815001	Spain	ESP	2002	1797	Table 1	Case notifications - infectious	Spain|ESP	92	ESP	1	Admin 1	1	Madrid	2001	2002	1	0	0	0	7.78E+14						Lineage_4	1	Years	2	All new patients	0	0	1	0	0	0	0	All cases	Cross-sectional	233	2762082.023	0.008435665
1291	328042	15815001	Spain	ESP	2002	1797	Table 1	Case notifications - infectious	Spain|ESP	92	ESP	1	Admin 1	1	Madrid	2001	2002	1	0	0	0	7.78E+14						Lineage_4	1	Years	2	All new patients	0	0	1	0	0	0	0	All cases	Cross-sectional	233	2762082.023	0.008435665
1292	328042	15815001	Spain	ESP	2002	1797	Table 1	Case notifications - infectious	Spain|ESP	92	ESP	1	Admin 1	1	Madrid	2001	2002	1	0	0	0	7.78E+14						Lineage_4	1	Years	2	All new patients	0	0	1	0	0	0	0	All cases	Cross-sectional	233	2762082.023	0.008435665
1293	328042	15815001	Spain	ESP	2002	1797	Table 1	Case notifications - infectious	Spain|ESP	92	ESP	1	Admin 1	1	Madrid	2001	2002	1	0	0	0	7.78E+14						Lineage_4	1	Years	2	All new patients	0	0	1	0	0	0	0	All cases	Cross-sectional	233	2762082.023	0.008435665
1294	328042	15815001	Spain	ESP	2002	1797	Table 1	Case notifications - infectious	Spain|ESP	92	ESP	1	Admin 1	1	Madrid	2001	2002	1	0	0	0	7.78E+14						Lineage_4	3	Years	2	All new patients	0	0	1	0	0	0	0	All cases	Cross-sectional	233	2762082.023	0.008435665
1295	328042	15815001	Spain	ESP	2002	1797	Table 1	Case notifications - infectious	Spain|ESP	92	ESP	1	Admin 1	1	Madrid	2001	2002	1	0	0	0	7.78E+14						Lineage_1	1	Years	2	All new patients	0	0	1	0	0	0	0	All cases	Cross-sectional	233	2762082.023	0.008435665
1296	328042	15815001	Spain	ESP	2002	1797	Table 1	Case notifications - infectious	Spain|ESP	92	ESP	1	Admin 1	1	Madrid	2001	2002	1	0	0	0	7.78E+14						Lineage_4	1	Years	2	All new patients	0	0	1	0	0	0	0	All cases	Cross-sectional	233	2762082.023	0.008435665
1297	328042	15815001	Spain	ESP	2002	1797	Table 1	Case notifications - infectious	Spain|ESP	92	ESP	1	Admin 1	1	Madrid	2001	2002	1	0	0	0	7.78E+14						Lineage_4	1	Years	2	All new patients	0	0	1	0	0	0	0	All cases	Cross-sectional	233	2762082.023	0.008435665
1298	328042	15815001	Spain	ESP	2002	1797	Table 1	Case notifications - infectious	Spain|ESP	92	ESP	1	Admin 1	1	Madrid	2001	2002	1	0	0	0	7.78E+14						Lineage_4	3	Years	2	All new patients	0	0	1	0	0	0	0	All cases	Cross-sectional	233	2762082.023	0.008435665
1299	328042	15815001	Spain	ESP	2002	1797	Table 1	Case notifications - infectious	Spain|ESP	92	ESP	1	Admin 1	1	Madrid	2001	2002	1	0	0	0	7.78E+14						Lineage_4	1	Years	2	All new patients	0	0	1	0	0	0	0	All cases	Cross-sectional	233	2762082.023	0.008435665
1300	328042	15815001	Spain	ESP	2002	1797	Table 1	Case notifications - infectious	Spain|ESP	92	ESP	1	Admin 1	1	Madrid	2001	2002	1	0	0	0	7.78E+14						Lineage_4	1	Years	2	All new patients	0	0	1	0	0	0	0	All cases	Cross-sectional	233	2762082.023	0.008435665
1301	328042	15815001	Spain	ESP	2002	1797	Table 1	Case notifications - infectious	Spain|ESP	92	ESP	1	Admin 1	1	Madrid	2001	2002	1	0	0	0	7.78E+14						Lineage_4	1	Years	2	All new patients	0	0	1	0	0	0	0	All cases	Cross-sectional	233	2762082.023	0.008435665
1302	328042	15815001	Spain	ESP	2002	1797	Table 1	Case notifications - infectious	Spain|ESP	92	ESP	1	Admin 1	1	Madrid	2001	2002	1	0	0	0	7.78E+14						Lineage_4	1	Years	2	All new patients	0	0	1	0	0	0	0	All cases	Cross-sectional	233	2762082.023	0.008435665
1303	328042	15815001	Spain	ESP	2002	1797	Table 1	Case notifications - infectious	Spain|ESP	92	ESP	1	Admin 1	1	Madrid	2001	2002	1	0	0	0	7.77E+14						Lineage_4	1	Years	2	All new patients	0	0	1	0	0	0	0	All cases	Cross-sectional	233	2762082.023	0.008435665
1304	328042	15815001	Spain	ESP	2002	1797	Table 1	Case notifications - infectious	Spain|ESP	92	ESP	1	Admin 1	1	Madrid	2001	2002	1	0	0	0	7.76E+14						Lineage_4	1	Years	2	All new patients	0	0	1	0	0	0	0	All cases	Cross-sectional	233	2762082.023	0.008435665
1305	328042	15815001	Spain	ESP	2002	1797	Table 1	Case notifications - infectious	Spain|ESP	92	ESP	1	Admin 1	1	Madrid	2001	2002	1	0	0	0	7.76E+14						Lineage_4	1	Years	2	All new patients	0	0	1	0	0	0	0	All cases	Cross-sectional	233	2762082.023	0.008435665
1306	328042	15815001	Spain	ESP	2002	1797	Table 1	Case notifications - infectious	Spain|ESP	92	ESP	1	Admin 1	1	Madrid	2001	2002	1	0	0	0	7.76E+14						Lineage_4	9	Years	2	All new patients	0	0	1	0	0	0	0	All cases	Cross-sectional	233	2762082.023	0.008435665
1307	328042	15815001	Spain	ESP	2002	1797	Table 1	Case notifications - infectious	Spain|ESP	92	ESP	1	Admin 1	1	Madrid	2001	2002	1	0	0	0	7.76E+14						Lineage_4	1	Years	2	All new patients	0	0	1	0	0	0	0	All cases	Cross-sectional	233	2762082.023	0.008435665
1308	328042	15815001	Spain	ESP	2002	1797	Table 1	Case notifications - infectious	Spain|ESP	92	ESP	1	Admin 1	1	Madrid	2001	2002	1	0	0	0	7.76E+14						Lineage_4	4	Years	2	All new patients	0	0	1	0	0	0	0	All cases	Cross-sectional	233	2762082.023	0.008435665
1309	328042	15815001	Spain	ESP	2002	1797	Table 1	Case notifications - infectious	Spain|ESP	92	ESP	1	Admin 1	1	Madrid	2001	2002	1	0	0	0	7.76E+14						Lineage_1	1	Years	2	All new patients	0	0	1	0	0	0	0	All cases	Cross-sectional	233	2762082.023	0.008435665
1310	328042	15815001	Spain	ESP	2002	1797	Table 1	Case notifications - infectious	Spain|ESP	92	ESP	1	Admin 1	1	Madrid	2001	2002	1	0	0	0	7.76E+14						Lineage_4	1	Years	2	All new patients	0	0	1	0	0	0	0	All cases	Cross-sectional	233	2762082.023	0.008435665
1311	328042	15815001	Spain	ESP	2002	1797	Table 1	Case notifications - infectious	Spain|ESP	92	ESP	1	Admin 1	1	Madrid	2001	2002	1	0	0	0	7.76E+14						Lineage_4	1	Years	2	All new patients	0	0	1	0	0	0	0	All cases	Cross-sectional	233	2762082.023	0.008435665
1312	328042	15815001	Spain	ESP	2002	1797	Table 1	Case notifications - infectious	Spain|ESP	92	ESP	1	Admin 1	1	Madrid	2001	2002	1	0	0	0	7.76E+14						Lineage_4	1	Years	2	All new patients	0	0	1	0	0	0	0	All cases	Cross-sectional	233	2762082.023	0.008435665
1313	328042	15815001	Spain	ESP	2002	1797	Table 1	Case notifications - infectious	Spain|ESP	92	ESP	1	Admin 1	1	Madrid	2001	2002	1	0	0	0	7.76E+14						Lineage_4	1	Years	2	All new patients	0	0	1	0	0	0	0	All cases	Cross-sectional	233	2762082.023	0.008435665
1314	328042	15815001	Spain	ESP	2002	1797	Table 1	Case notifications - infectious	Spain|ESP	92	ESP	1	Admin 1	1	Madrid	2001	2002	1	0	0	0	7.76E+14						Lineage_1	1	Years	2	All new patients	0	0	1	0	0	0	0	All cases	Cross-sectional	233	2762082.023	0.008435665
1315	328042	15815001	Spain	ESP	2002	1797	Table 1	Case notifications - infectious	Spain|ESP	92	ESP	1	Admin 1	1	Madrid	2001	2002	1	0	0	0	7.76E+14						Lineage_4	1	Years	2	All new patients	0	0	1	0	0	0	0	All cases	Cross-sectional	233	2762082.023	0.008435665
1316	328042	15815001	Spain	ESP	2002	1797	Table 1	Case notifications - infectious	Spain|ESP	92	ESP	1	Admin 1	1	Madrid	2001	2002	1	0	0	0	7.76E+14						Lineage_4	7	Years	2	All new patients	0	0	1	0	0	0	0	All cases	Cross-sectional	233	2762082.023	0.008435665
1317	328042	15815001	Spain	ESP	2002	1797	Table 1	Case notifications - infectious	Spain|ESP	92	ESP	1	Admin 1	1	Madrid	2001	2002	1	0	0	0	7.74E+14						Lineage_4	2	Years	2	All new patients	0	0	1	0	0	0	0	All cases	Cross-sectional	233	2762082.023	0.008435665
1318	328042	15815001	Spain	ESP	2002	1797	Table 1	Case notifications - infectious	Spain|ESP	92	ESP	1	Admin 1	1	Madrid	2001	2002	1	0	0	0	7.74E+14						Lineage_4	3	Years	2	All new patients	0	0	1	0	0	0	0	All cases	Cross-sectional	233	2762082.023	0.008435665
1319	328042	15815001	Spain	ESP	2002	1797	Table 1	Case notifications - infectious	Spain|ESP	92	ESP	1	Admin 1	1	Madrid	2001	2002	1	0	0	0	7.74E+14						Lineage_4	1	Years	2	All new patients	0	0	1	0	0	0	0	All cases	Cross-sectional	233	2762082.023	0.008435665
1320	328042	15815001	Spain	ESP	2002	1797	Table 1	Case notifications - infectious	Spain|ESP	92	ESP	1	Admin 1	1	Madrid	2001	2002	1	0	0	0	7.72E+14						Lineage_4	1	Years	2	All new patients	0	0	1	0	0	0	0	All cases	Cross-sectional	233	2762082.023	0.008435665
1321	328042	15815001	Spain	ESP	2002	1797	Table 1	Case notifications - infectious	Spain|ESP	92	ESP	1	Admin 1	1	Madrid	2001	2002	1	0	0	0	7.60E+14						Lineage_4	1	Years	2	All new patients	0	0	1	0	0	0	0	All cases	Cross-sectional	233	2762082.023	0.008435665
1322	328042	15815001	Spain	ESP	2002	1797	Table 1	Case notifications - infectious	Spain|ESP	92	ESP	1	Admin 1	1	Madrid	2001	2002	1	0	0	0	7.58E+14						Lineage_4	1	Years	2	All new patients	0	0	1	0	0	0	0	All cases	Cross-sectional	233	2762082.023	0.008435665
1323	328042	15815001	Spain	ESP	2002	1797	Table 1	Case notifications - infectious	Spain|ESP	92	ESP	1	Admin 1	1	Madrid	2001	2002	1	0	0	0	7.58E+14						Lineage_4	1	Years	2	All new patients	0	0	1	0	0	0	0	All cases	Cross-sectional	233	2762082.023	0.008435665
1324	328042	15815001	Spain	ESP	2002	1797	Table 1	Case notifications - infectious	Spain|ESP	92	ESP	1	Admin 1	1	Madrid	2001	2002	1	0	0	0	7.58E+14						Lineage_4	1	Years	2	All new patients	0	0	1	0	0	0	0	All cases	Cross-sectional	233	2762082.023	0.008435665
1325	328042	15815001	Spain	ESP	2002	1797	Table 1	Case notifications - infectious	Spain|ESP	92	ESP	1	Admin 1	1	Madrid	2001	2002	1	0	0	0	7.38E+14						Lineage_4	1	Years	2	All new patients	0	0	1	0	0	0	0	All cases	Cross-sectional	233	2762082.023	0.008435665
1326	328042	15815001	Spain	ESP	2002	1797	Table 1	Case notifications - infectious	Spain|ESP	92	ESP	1	Admin 1	1	Madrid	2001	2002	1	0	0	0	7.00E+14						Lineage_4	2	Years	2	All new patients	0	0	1	0	0	0	0	All cases	Cross-sectional	233	2762082.023	0.008435665
1327	328042	15815001	Spain	ESP	2002	1797	Table 1	Case notifications - infectious	Spain|ESP	92	ESP	1	Admin 1	1	Madrid	2001	2002	1	0	0	0	7.00E+14						Lineage_4	1	Years	2	All new patients	0	0	1	0	0	0	0	All cases	Cross-sectional	233	2762082.023	0.008435665
1328	328042	15815001	Spain	ESP	2002	1797	Table 1	Case notifications - infectious	Spain|ESP	92	ESP	1	Admin 1	1	Madrid	2001	2002	1	0	0	0	7.00E+14						Lineage_4	1	Years	2	All new patients	0	0	1	0	0	0	0	All cases	Cross-sectional	233	2762082.023	0.008435665
1329	328042	15815001	Spain	ESP	2002	1797	Table 1	Case notifications - infectious	Spain|ESP	92	ESP	1	Admin 1	1	Madrid	2001	2002	1	0	0	0	6.78E+14						Lineage_4	4	Years	2	All new patients	0	0	1	0	0	0	0	All cases	Cross-sectional	233	2762082.023	0.008435665
1330	328042	15815001	Spain	ESP	2002	1797	Table 1	Case notifications - infectious	Spain|ESP	92	ESP	1	Admin 1	1	Madrid	2001	2002	1	0	0	0	6.78E+14						Lineage_4	7	Years	2	All new patients	0	0	1	0	0	0	0	All cases	Cross-sectional	233	2762082.023	0.008435665
1331	328042	15815001	Spain	ESP	2002	1797	Table 1	Case notifications - infectious	Spain|ESP	92	ESP	1	Admin 1	1	Madrid	2001	2002	1	0	0	0	6.78E+14						Lineage_4	10	Years	2	All new patients	0	0	1	0	0	0	0	All cases	Cross-sectional	233	2762082.023	0.008435665
1332	328042	15815001	Spain	ESP	2002	1797	Table 1	Case notifications - infectious	Spain|ESP	92	ESP	1	Admin 1	1	Madrid	2001	2002	1	0	0	0	5.78E+14						Lineage_4	2	Years	2	All new patients	0	0	1	0	0	0	0	All cases	Cross-sectional	233	2762082.023	0.008435665
1333	328042	15815001	Spain	ESP	2002	1797	Table 1	Case notifications - infectious	Spain|ESP	92	ESP	1	Admin 1	1	Madrid	2001	2002	1	0	0	0	4.38E+14						Lineage_4	1	Years	2	All new patients	0	0	1	0	0	0	0	All cases	Cross-sectional	233	2762082.023	0.008435665
1334	328042	15815001	Spain	ESP	2002	1797	Table 1	Case notifications - infectious	Spain|ESP	92	ESP	1	Admin 1	1	Madrid	2001	2002	1	0	0	0	3.78E+14						Lineage_4	1	Years	2	All new patients	0	0	1	0	0	0	0	All cases	Cross-sectional	233	2762082.023	0.008435665
1335	328042	15815001	Spain	ESP	2002	1797	Table 1	Case notifications - infectious	Spain|ESP	92	ESP	1	Admin 1	1	Madrid	2001	2002	1	0	0	0	3.78E+14						Lineage_4	1	Years	2	All new patients	0	0	1	0	0	0	0	All cases	Cross-sectional	233	2762082.023	0.008435665
1336	328042	15815001	Spain	ESP	2002	1797	Table 1	Case notifications - infectious	Spain|ESP	92	ESP	1	Admin 1	1	Madrid	2001	2002	1	0	0	0	3.77E+14						Lineage_4	1	Years	2	All new patients	0	0	1	0	0	0	0	All cases	Cross-sectional	233	2762082.023	0.008435665
1337	328042	15815001	Spain	ESP	2002	1797	Table 1	Case notifications - infectious	Spain|ESP	92	ESP	1	Admin 1	1	Madrid	2001	2002	1	0	0	0	3.76E+14						Lineage_4	1	Years	2	All new patients	0	0	1	0	0	0	0	All cases	Cross-sectional	233	2762082.023	0.008435665
1338	328042	15815001	Spain	ESP	2002	1797	Table 1	Case notifications - infectious	Spain|ESP	92	ESP	1	Admin 1	1	Madrid	2001	2002	1	0	0	0	3.76E+14						Lineage_4	2	Years	2	All new patients	0	0	1	0	0	0	0	All cases	Cross-sectional	233	2762082.023	0.008435665
1339	328042	15815001	Spain	ESP	2002	1797	Table 1	Case notifications - infectious	Spain|ESP	92	ESP	1	Admin 1	1	Madrid	2001	2002	1	0	0	0	1.78E+14						Lineage_4	1	Years	2	All new patients	0	0	1	0	0	0	0	All cases	Cross-sectional	233	2762082.023	0.008435665
1340	328042	15815001	Spain	ESP	2002	1797	Table 1	Case notifications - infectious	Spain|ESP	92	ESP	1	Admin 1	1	Madrid	2001	2002	1	0	0	0	1.76E+14						Lineage_1	1	Years	2	All new patients	0	0	1	0	0	0	0	All cases	Cross-sectional	233	2762082.023	0.008435665
1341	328042	15815001	Spain	ESP	2002	1797	Table 1	Case notifications - infectious	Spain|ESP	92	ESP	1	Admin 1	1	Madrid	2001	2002	1	0	0	0	7.62E+13						Lineage_4	2	Years	2	All new patients	0	0	1	0	0	0	0	All cases	Cross-sectional	233	2762082.023	0.008435665
1342	328042	15815001	Spain	ESP	2002	1797	Table 1	Case notifications - infectious	Spain|ESP	92	ESP	1	Admin 1	1	Madrid	2001	2002	1	0	0	0	4.78E+13						Lineage_4	1	Years	2	All new patients	0	0	1	0	0	0	0	All cases	Cross-sectional	233	2762082.023	0.008435665
1343	328042	15815001	Spain	ESP	2002	1797	Table 1	Case notifications - infectious	Spain|ESP	92	ESP	1	Admin 1	1	Madrid	2001	2002	1	0	0	0	3.77E+13						Lineage_4	1	Years	2	All new patients	0	0	1	0	0	0	0	All cases	Cross-sectional	233	2762082.023	0.008435665
1344	328042	15815001	Spain	ESP	2002	1797	Table 1	Case notifications - infectious	Spain|ESP	92	ESP	1	Admin 1	1	Madrid	2001	2002	1	0	0	0	4020771						Lineage_3	2	Years	2	All new patients	0	0	1	0	0	0	0	All cases	Cross-sectional	233	2762082.023	0.008435665
1345	328822	27315243	Spain	ESP	2012	4	Text	Case notifications - infectious	Spain|ESP	92	ESP	1	Cantabria, Spain	2	Cantabria	2012	2013	0	1	0	0					Euro-American		Lineage_4	83	Years	2	All cases	0	0	1	0	0	0	0	All cases	Cross-sectional	85	2712012.827	0.003134203
1346	328822	27315243	Spain	ESP	2012	4	Text	Case notifications - infectious	Spain|ESP	92	ESP	1	Cantabria, Spain	2	Cantabria	2012	2013	0	1	0	0					Mycobacterium-africanum		Lineage_Maf	1	Years	2	All cases	0	0	1	0	0	0	0	All cases	Cross-sectional	85	2712012.827	0.003134203
1347	328822	27315243	Spain	ESP	2012	4	Text	Case notifications - infectious	Spain|ESP	92	ESP	1	Cantabria, Spain	2	Cantabria	2012	2013	0	1	0	0					Mycobacterium-bovis		Lineage_Animal	1	Years	2	All cases	0	0	1	0	0	0	0	All cases	Cross-sectional	85	2712012.827	0.003134203
1348	328527	26393096	Estonia	EST	2010	S36	Table 1	Case notifications - infectious	Estonia|EST	58	EST	0				2009	2012	0	1	0	0			Beijing				Lineage_2	357	Years	3	All cases	0	0	1	0	0	0	1	All cases	Cross-sectional	912	369230.1092	0.247000442
1349	328527	26393096	Estonia	EST	2010	S36	Table 1	Case notifications - infectious	Estonia|EST	58	EST	0				2009	2012	0	1	0	0			Haarlem				Lineage_4	176	Years	3	All cases	0	0	1	0	0	0	1	All cases	Cross-sectional	912	369230.1092	0.247000442
1350	328527	26393096	Estonia	EST	2010	S36	Table 1	Case notifications - infectious	Estonia|EST	58	EST	0				2009	2012	0	1	0	0			LAM				Lineage_4	162	Years	3	All cases	0	0	1	0	0	0	1	All cases	Cross-sectional	912	369230.1092	0.247000442
1351	328527	26393096	Estonia	EST	2010	S36	Table 1	Case notifications - infectious	Estonia|EST	58	EST	0				2009	2012	0	1	0	0			Ural				Lineage_4	83	Years	3	All cases	0	0	1	0	0	0	1	All cases	Cross-sectional	912	369230.1092	0.247000442
1352	328527	26393096	Estonia	EST	2010	S36	Table 1	Case notifications - infectious	Estonia|EST	58	EST	0				2009	2012	0	1	0	0			Unknown				Lineage_Other	126	Years	3	All cases	0	0	1	0	0	0	1	All cases	Cross-sectional	912	369230.1092	0.247000442
1353	328527	26393096	Estonia	EST	2010	S36	Table 1	Case notifications - infectious	Estonia|EST	58	EST	0				2009	2012	0	1	0	0			Other				Lineage_Other	8	Years	3	All cases	0	0	1	0	0	0	1	All cases	Cross-sectional	912	369230.1092	0.247000442
1354	336191	eth_strains_01	Ethiopia	ETH	2008	462	Table 2	Surveillance - other/unknown	Ethiopia|ETH	179	ETH	1	Various sites	precise place		2006	2010	0	0	1	0						4	Lineage_4	671	Years	4	All cases	1	0	0	0	0	0	0	All cases	Cross-sectional	953	13074109.25	0.007289216
1355	336191	eth_strains_01	Ethiopia	ETH	2008	462	Table 2	Surveillance - other/unknown	Ethiopia|ETH	179	ETH	1	Various sites	precise place		2006	2010	0	0	1	0						3	Lineage_3	231	Years	4	All cases	1	0	0	0	0	0	0	All cases	Cross-sectional	953	13074109.25	0.007289216
1356	336191	eth_strains_01	Ethiopia	ETH	2008	462	Table 2	Surveillance - other/unknown	Ethiopia|ETH	179	ETH	1	Various sites	precise place		2006	2010	0	0	1	0						7	Lineage_7	36	Years	4	All cases	1	0	0	0	0	0	0	All cases	Cross-sectional	953	13074109.25	0.007289216
1357	336191	eth_strains_01	Ethiopia	ETH	2008	462	Table 2	Surveillance - other/unknown	Ethiopia|ETH	179	ETH	1	Various sites	precise place		2006	2010	0	0	1	0						1	Lineage_1	11	Years	4	All cases	1	0	0	0	0	0	0	All cases	Cross-sectional	953	13074109.25	0.007289216
1358	336191	eth_strains_01	Ethiopia	ETH	2008	462	Table 2	Surveillance - other/unknown	Ethiopia|ETH	179	ETH	1	Various sites	precise place		2006	2010	0	0	1	0						Mycobacterium-bovis	Lineage_Animal	4	Years	4	All cases	1	0	0	0	0	0	0	All cases	Cross-sectional	953	13074109.25	0.007289216
1359	329296	23496968	Ethiopia	ETH	2009	4	Table 3	Surveillance - other/unknown	Ethiopia|ETH	179	ETH	1	Northwest Ethiopia (various hospitals or referral centers)	precise place	Northwest Ethiopia	2009	2009	0	1	0	0			Delhi/CAS			3	Lineage_3	95	Months	3	All cases	1	0	0	0	0	0	0	All cases	Cross-sectional	244	13349888.01	0.001827731
1360	329296	23496968	Ethiopia	ETH	2009	4	Table 3	Surveillance - other/unknown	Ethiopia|ETH	179	ETH	1	Northwest Ethiopia (various hospitals or referral centers)	precise place	Northwest Ethiopia	2009	2009	0	1	0	0			Ethiopia_3			Other	Lineage_7	32	Months	3	All cases	1	0	0	0	0	0	0	All cases	Cross-sectional	244	13349888.01	0.001827731
1361	329296	23496968	Ethiopia	ETH	2009	4	Table 3	Surveillance - other/unknown	Ethiopia|ETH	179	ETH	1	Northwest Ethiopia (various hospitals or referral centers)	precise place	Northwest Ethiopia	2009	2009	0	1	0	0			Haarlem			4	Lineage_4	21	Months	3	All cases	1	0	0	0	0	0	0	All cases	Cross-sectional	244	13349888.01	0.001827731
1362	329296	23496968	Ethiopia	ETH	2009	4	Table 3	Surveillance - other/unknown	Ethiopia|ETH	179	ETH	1	Northwest Ethiopia (various hospitals or referral centers)	precise place	Northwest Ethiopia	2009	2009	0	1	0	0			Ethiopia_1			Other	Lineage_7	19	Months	3	All cases	1	0	0	0	0	0	0	All cases	Cross-sectional	244	13349888.01	0.001827731
1363	329296	23496968	Ethiopia	ETH	2009	4	Table 3	Surveillance - other/unknown	Ethiopia|ETH	179	ETH	1	Northwest Ethiopia (various hospitals or referral centers)	precise place	Northwest Ethiopia	2009	2009	0	1	0	0			Ethiopia_H37rvlike			4	Lineage_4	17	Months	3	All cases	1	0	0	0	0	0	0	All cases	Cross-sectional	244	13349888.01	0.001827731
1364	329296	23496968	Ethiopia	ETH	2009	4	Table 3	Surveillance - other/unknown	Ethiopia|ETH	179	ETH	1	Northwest Ethiopia (various hospitals or referral centers)	precise place	Northwest Ethiopia	2009	2009	0	1	0	0			Ethiopia_2			Other	Lineage_4	9	Months	3	All cases	1	0	0	0	0	0	0	All cases	Cross-sectional	244	13349888.01	0.001827731
1365	329296	23496968	Ethiopia	ETH	2009	4	Table 3	Surveillance - other/unknown	Ethiopia|ETH	179	ETH	1	Northwest Ethiopia (various hospitals or referral centers)	precise place	Northwest Ethiopia	2009	2009	0	1	0	0			URAL			4	Lineage_4	8	Months	3	All cases	1	0	0	0	0	0	0	All cases	Cross-sectional	244	13349888.01	0.001827731
1366	329296	23496968	Ethiopia	ETH	2009	4	Table 3	Surveillance - other/unknown	Ethiopia|ETH	179	ETH	1	Northwest Ethiopia (various hospitals or referral centers)	precise place	Northwest Ethiopia	2009	2009	0	1	0	0			LAM			4	Lineage_4	8	Months	3	All cases	1	0	0	0	0	0	0	All cases	Cross-sectional	244	13349888.01	0.001827731
1367	329296	23496968	Ethiopia	ETH	2009	4	Table 3	Surveillance - other/unknown	Ethiopia|ETH	179	ETH	1	Northwest Ethiopia (various hospitals or referral centers)	precise place	Northwest Ethiopia	2009	2009	0	1	0	0			TUR			4	Lineage_4	5	Months	3	All cases	1	0	0	0	0	0	0	All cases	Cross-sectional	244	13349888.01	0.001827731
1368	329296	23496968	Ethiopia	ETH	2009	4	Table 3	Surveillance - other/unknown	Ethiopia|ETH	179	ETH	1	Northwest Ethiopia (various hospitals or referral centers)	precise place	Northwest Ethiopia	2009	2009	0	1	0	0			X			4	Lineage_4	3	Months	3	All cases	1	0	0	0	0	0	0	All cases	Cross-sectional	244	13349888.01	0.001827731
1369	329296	23496968	Ethiopia	ETH	2009	4	Table 3	Surveillance - other/unknown	Ethiopia|ETH	179	ETH	1	Northwest Ethiopia (various hospitals or referral centers)	precise place	Northwest Ethiopia	2009	2009	0	1	0	0			S			4	Lineage_4	2	Months	3	All cases	1	0	0	0	0	0	0	All cases	Cross-sectional	244	13349888.01	0.001827731
1370	329296	23496968	Ethiopia	ETH	2009	4	Table 3	Surveillance - other/unknown	Ethiopia|ETH	179	ETH	1	Northwest Ethiopia (various hospitals or referral centers)	precise place	Northwest Ethiopia	2009	2009	0	1	0	0			Beijing			1	Lineage_2	1	Months	3	All cases	1	0	0	0	0	0	0	All cases	Cross-sectional	244	13349888.01	0.001827731
1371	329296	23496968	Ethiopia	ETH	2009	4	Table 3	Surveillance - other/unknown	Ethiopia|ETH	179	ETH	1	Northwest Ethiopia (various hospitals or referral centers)	precise place	Northwest Ethiopia	2009	2009	0	1	0	0			Uganda II			4	Lineage_4	1	Months	3	All cases	1	0	0	0	0	0	0	All cases	Cross-sectional	244	13349888.01	0.001827731
1372	329296	23496968	Ethiopia	ETH	2009	4	Table 3	Surveillance - other/unknown	Ethiopia|ETH	179	ETH	1	Northwest Ethiopia (various hospitals or referral centers)	precise place	Northwest Ethiopia	2009	2009	0	1	0	0			Undefined			Other	Lineage_Other	23	Months	3	All cases	1	0	0	0	0	0	0	All cases	Cross-sectional	244	13349888.01	0.001827731
1373	358488	25673798	Ethiopia	ETH	2009	1306	Table2	Surveillance - other/unknown	Amhara|ETH_44854	44854	ETH_44854	1	Amhara region, Ethiopia	1	Amhara Region	2008	2010	0	1	0	0			CAS			3	Lineage_3	60	Years	2	All new patients	1	0	0	0	0	0	0	All cases	Cross-sectional	229	13349888.01	0.00171537
1374	358488	25673798	Ethiopia	ETH	2009	1306	Table2	Surveillance - other/unknown	Amhara|ETH_44854	44854	ETH_44854	1	Amhara region, Ethiopia	1	Amhara Region	2008	2010	0	1	0	0			Lineage 7			7	Lineage_7	36	Years	2	All new patients	1	0	0	0	0	0	0	All cases	Cross-sectional	229	13349888.01	0.00171537
1375	358488	25673798	Ethiopia	ETH	2009	1306	Table2	Surveillance - other/unknown	Amhara|ETH_44854	44854	ETH_44854	1	Amhara region, Ethiopia	1	Amhara Region	2008	2010	0	1	0	0			Haarlem			4	Lineage_4	35	Years	2	All new patients	1	0	0	0	0	0	0	All cases	Cross-sectional	229	13349888.01	0.00171537
1376	358488	25673798	Ethiopia	ETH	2009	1306	Table2	Surveillance - other/unknown	Amhara|ETH_44854	44854	ETH_44854	1	Amhara region, Ethiopia	1	Amhara Region	2008	2010	0	1	0	0			NW-ETH3			7	Lineage_7	24	Years	2	All new patients	1	0	0	0	0	0	0	All cases	Cross-sectional	229	13349888.01	0.00171537
1377	358488	25673798	Ethiopia	ETH	2009	1306	Table2	Surveillance - other/unknown	Amhara|ETH_44854	44854	ETH_44854	1	Amhara region, Ethiopia	1	Amhara Region	2008	2010	0	1	0	0			NW-ETH1			7	Lineage_7	15	Years	2	All new patients	1	0	0	0	0	0	0	All cases	Cross-sectional	229	13349888.01	0.00171537
1378	358488	25673798	Ethiopia	ETH	2009	1306	Table2	Surveillance - other/unknown	Amhara|ETH_44854	44854	ETH_44854	1	Amhara region, Ethiopia	1	Amhara Region	2008	2010	0	1	0	0			NW-ETH2			4	Lineage_4	8	Years	2	All new patients	1	0	0	0	0	0	0	All cases	Cross-sectional	229	13349888.01	0.00171537
1379	358488	25673798	Ethiopia	ETH	2009	1306	Table2	Surveillance - other/unknown	Amhara|ETH_44854	44854	ETH_44854	1	Amhara region, Ethiopia	1	Amhara Region	2008	2010	0	1	0	0			TUR			3	Lineage_4	16	Years	2	All new patients	1	0	0	0	0	0	0	All cases	Cross-sectional	229	13349888.01	0.00171537
1380	358488	25673798	Ethiopia	ETH	2009	1306	Table2	Surveillance - other/unknown	Amhara|ETH_44854	44854	ETH_44854	1	Amhara region, Ethiopia	1	Amhara Region	2008	2010	0	1	0	0			URAL			3	Lineage_4	3	Years	2	All new patients	1	0	0	0	0	0	0	All cases	Cross-sectional	229	13349888.01	0.00171537
1381	358488	25673798	Ethiopia	ETH	2009	1306	Table2	Surveillance - other/unknown	Amhara|ETH_44854	44854	ETH_44854	1	Amhara region, Ethiopia	1	Amhara Region	2008	2010	0	1	0	0			Undefined			Other	Lineage_Other	23	Years	2	All new patients	1	0	0	0	0	0	0	All cases	Cross-sectional	229	13349888.01	0.00171537
1382	358488	25673798	Ethiopia	ETH	2009	1306	Table2	Surveillance - other/unknown	Amhara|ETH_44854	44854	ETH_44854	1	Amhara region, Ethiopia	1	Amhara Region	2008	2010	0	1	0	0			Beijing			2	Lineage_2	1	Years	2	All new patients	1	0	0	0	0	0	0	All cases	Cross-sectional	229	13349888.01	0.00171537
1383	358488	25673798	Ethiopia	ETH	2009	1306	Table2	Surveillance - other/unknown	Amhara|ETH_44854	44854	ETH_44854	1	Amhara region, Ethiopia	1	Amhara Region	2008	2010	0	1	0	0			LAM			4	Lineage_4	1	Years	2	All new patients	1	0	0	0	0	0	0	All cases	Cross-sectional	229	13349888.01	0.00171537
1384	358488	25673798	Ethiopia	ETH	2009	1306	Table2	Surveillance - other/unknown	Amhara|ETH_44854	44854	ETH_44854	1	Amhara region, Ethiopia	1	Amhara Region	2008	2010	0	1	0	0			NEW-1			4	Lineage_4	1	Years	2	All new patients	1	0	0	0	0	0	0	All cases	Cross-sectional	229	13349888.01	0.00171537
1385	358488	25673798	Ethiopia	ETH	2009	1306	Table2	Surveillance - other/unknown	Amhara|ETH_44854	44854	ETH_44854	1	Amhara region, Ethiopia	1	Amhara Region	2008	2010	0	1	0	0			S			4	Lineage_4	1	Years	2	All new patients	1	0	0	0	0	0	0	All cases	Cross-sectional	229	13349888.01	0.00171537
1386	358488	25673798	Ethiopia	ETH	2009	1306	Table2	Surveillance - other/unknown	Amhara|ETH_44854	44854	ETH_44854	1	Amhara region, Ethiopia	1	Amhara Region	2008	2010	0	1	0	0			NW-ETH4			4	Lineage_4	5	Years	2	All new patients	1	0	0	0	0	0	0	All cases	Cross-sectional	229	13349888.01	0.00171537
1387	328602	23227330	Ethiopia	ETH	2010	3	Figure 1	Case notifications - infectious	Addis Ababa|ETH_44861	44861	ETH_44861	1	Addis Ababa	1	Addis Ababa	2009	2010	1	0	0	0	3771						Lineage_2	1	Years	1	All cases	1	0	0	0	0	0	0	All cases	Cross-sectional	192	13632115.35	0.001408439
1388	328602	23227330	Ethiopia	ETH	2010	3	Figure 1	Case notifications - infectious	Addis Ababa|ETH_44861	44861	ETH_44861	1	Addis Ababa	1	Addis Ababa	2009	2010	1	0	0	0	7.04E+14						Lineage_3	2	Years	1	All cases	1	0	0	0	0	0	0	All cases	Cross-sectional	192	13632115.35	0.001408439
1389	328602	23227330	Ethiopia	ETH	2010	3	Figure 1	Case notifications - infectious	Addis Ababa|ETH_44861	44861	ETH_44861	1	Addis Ababa	1	Addis Ababa	2009	2010	1	0	0	0	7.04E+14						Lineage_3	1	Years	1	All cases	1	0	0	0	0	0	0	All cases	Cross-sectional	192	13632115.35	0.001408439
1390	328602	23227330	Ethiopia	ETH	2010	3	Figure 1	Case notifications - infectious	Addis Ababa|ETH_44861	44861	ETH_44861	1	Addis Ababa	1	Addis Ababa	2009	2010	1	0	0	0	7.04E+14						Lineage_3	18	Years	1	All cases	1	0	0	0	0	0	0	All cases	Cross-sectional	192	13632115.35	0.001408439
1391	328602	23227330	Ethiopia	ETH	2010	3	Figure 1	Case notifications - infectious	Addis Ababa|ETH_44861	44861	ETH_44861	1	Addis Ababa	1	Addis Ababa	2009	2010	1	0	0	0	7.04E+14						Lineage_3	5	Years	1	All cases	1	0	0	0	0	0	0	All cases	Cross-sectional	192	13632115.35	0.001408439
1392	328602	23227330	Ethiopia	ETH	2010	3	Figure 1	Case notifications - infectious	Addis Ababa|ETH_44861	44861	ETH_44861	1	Addis Ababa	1	Addis Ababa	2009	2010	1	0	0	0	7.03E+14						Lineage_3	1	Years	1	All cases	1	0	0	0	0	0	0	All cases	Cross-sectional	192	13632115.35	0.001408439
1393	328602	23227330	Ethiopia	ETH	2010	3	Figure 1	Case notifications - infectious	Addis Ababa|ETH_44861	44861	ETH_44861	1	Addis Ababa	1	Addis Ababa	2009	2010	1	0	0	0	7.04E+14						Lineage_3	1	Years	1	All cases	1	0	0	0	0	0	0	All cases	Cross-sectional	192	13632115.35	0.001408439
1394	328602	23227330	Ethiopia	ETH	2010	3	Figure 1	Case notifications - infectious	Addis Ababa|ETH_44861	44861	ETH_44861	1	Addis Ababa	1	Addis Ababa	2009	2010	1	0	0	0	6.07E+14						Lineage_3	14	Years	1	All cases	1	0	0	0	0	0	0	All cases	Cross-sectional	192	13632115.35	0.001408439
1395	328602	23227330	Ethiopia	ETH	2010	3	Figure 1	Case notifications - infectious	Addis Ababa|ETH_44861	44861	ETH_44861	1	Addis Ababa	1	Addis Ababa	2009	2010	1	0	0	0	7.78E+14						Lineage_4	1	Years	1	All cases	1	0	0	0	0	0	0	All cases	Cross-sectional	192	13632115.35	0.001408439
1396	328602	23227330	Ethiopia	ETH	2010	3	Figure 1	Case notifications - infectious	Addis Ababa|ETH_44861	44861	ETH_44861	1	Addis Ababa	1	Addis Ababa	2009	2010	1	0	0	0	7720771						Lineage_4	1	Years	1	All cases	1	0	0	0	0	0	0	All cases	Cross-sectional	192	13632115.35	0.001408439
1397	328602	23227330	Ethiopia	ETH	2010	3	Figure 1	Case notifications - infectious	Addis Ababa|ETH_44861	44861	ETH_44861	1	Addis Ababa	1	Addis Ababa	2009	2010	1	0	0	0	7.78E+14						Lineage_4	7	Years	1	All cases	1	0	0	0	0	0	0	All cases	Cross-sectional	192	13632115.35	0.001408439
1398	328602	23227330	Ethiopia	ETH	2010	3	Figure 1	Case notifications - infectious	Addis Ababa|ETH_44861	44861	ETH_44861	1	Addis Ababa	1	Addis Ababa	2009	2010	1	0	0	0	7.78E+14						Lineage_4	4	Years	1	All cases	1	0	0	0	0	0	0	All cases	Cross-sectional	192	13632115.35	0.001408439
1399	328602	23227330	Ethiopia	ETH	2010	3	Figure 1	Case notifications - infectious	Addis Ababa|ETH_44861	44861	ETH_44861	1	Addis Ababa	1	Addis Ababa	2009	2010	1	0	0	0	7.78E+14						Lineage_4	2	Years	1	All cases	1	0	0	0	0	0	0	All cases	Cross-sectional	192	13632115.35	0.001408439
1400	328602	23227330	Ethiopia	ETH	2010	3	Figure 1	Case notifications - infectious	Addis Ababa|ETH_44861	44861	ETH_44861	1	Addis Ababa	1	Addis Ababa	2009	2010	1	0	0	0	6.78E+14						Lineage_4	1	Years	1	All cases	1	0	0	0	0	0	0	All cases	Cross-sectional	192	13632115.35	0.001408439
1401	328602	23227330	Ethiopia	ETH	2010	3	Figure 1	Case notifications - infectious	Addis Ababa|ETH_44861	44861	ETH_44861	1	Addis Ababa	1	Addis Ababa	2009	2010	1	0	0	0	7.75E+14						Lineage_4	1	Years	1	All cases	1	0	0	0	0	0	0	All cases	Cross-sectional	192	13632115.35	0.001408439
1402	328602	23227330	Ethiopia	ETH	2010	3	Figure 1	Case notifications - infectious	Addis Ababa|ETH_44861	44861	ETH_44861	1	Addis Ababa	1	Addis Ababa	2009	2010	1	0	0	0	7.78E+14						Lineage_4	6	Years	1	All cases	1	0	0	0	0	0	0	All cases	Cross-sectional	192	13632115.35	0.001408439
1403	328602	23227330	Ethiopia	ETH	2010	3	Figure 1	Case notifications - infectious	Addis Ababa|ETH_44861	44861	ETH_44861	1	Addis Ababa	1	Addis Ababa	2009	2010	1	0	0	0	7.78E+14						Lineage_4	1	Years	1	All cases	1	0	0	0	0	0	0	All cases	Cross-sectional	192	13632115.35	0.001408439
1404	328602	23227330	Ethiopia	ETH	2010	3	Figure 1	Case notifications - infectious	Addis Ababa|ETH_44861	44861	ETH_44861	1	Addis Ababa	1	Addis Ababa	2009	2010	1	0	0	0	7.78E+14						Lineage_4	1	Years	1	All cases	1	0	0	0	0	0	0	All cases	Cross-sectional	192	13632115.35	0.001408439
1405	328602	23227330	Ethiopia	ETH	2010	3	Figure 1	Case notifications - infectious	Addis Ababa|ETH_44861	44861	ETH_44861	1	Addis Ababa	1	Addis Ababa	2009	2010	1	0	0	0	7.78E+14						Lineage_4	2	Years	1	All cases	1	0	0	0	0	0	0	All cases	Cross-sectional	192	13632115.35	0.001408439
1406	328602	23227330	Ethiopia	ETH	2010	3	Figure 1	Case notifications - infectious	Addis Ababa|ETH_44861	44861	ETH_44861	1	Addis Ababa	1	Addis Ababa	2009	2010	1	0	0	0	7.78E+14						Lineage_4	21	Years	1	All cases	1	0	0	0	0	0	0	All cases	Cross-sectional	192	13632115.35	0.001408439
1407	328602	23227330	Ethiopia	ETH	2010	3	Figure 1	Case notifications - infectious	Addis Ababa|ETH_44861	44861	ETH_44861	1	Addis Ababa	1	Addis Ababa	2009	2010	1	0	0	0	7.78E+14						Lineage_4	1	Years	1	All cases	1	0	0	0	0	0	0	All cases	Cross-sectional	192	13632115.35	0.001408439
1408	328602	23227330	Ethiopia	ETH	2010	3	Figure 1	Case notifications - infectious	Addis Ababa|ETH_44861	44861	ETH_44861	1	Addis Ababa	1	Addis Ababa	2009	2010	1	0	0	0	7.78E+14						Lineage_4	4	Years	1	All cases	1	0	0	0	0	0	0	All cases	Cross-sectional	192	13632115.35	0.001408439
1409	328602	23227330	Ethiopia	ETH	2010	3	Figure 1	Case notifications - infectious	Addis Ababa|ETH_44861	44861	ETH_44861	1	Addis Ababa	1	Addis Ababa	2009	2010	1	0	0	0	7.78E+14						Lineage_4	1	Years	1	All cases	1	0	0	0	0	0	0	All cases	Cross-sectional	192	13632115.35	0.001408439
1410	328602	23227330	Ethiopia	ETH	2010	3	Figure 1	Case notifications - infectious	Addis Ababa|ETH_44861	44861	ETH_44861	1	Addis Ababa	1	Addis Ababa	2009	2010	1	0	0	0	7.78E+14						Lineage_4	3	Years	1	All cases	1	0	0	0	0	0	0	All cases	Cross-sectional	192	13632115.35	0.001408439
1411	328602	23227330	Ethiopia	ETH	2010	3	Figure 1	Case notifications - infectious	Addis Ababa|ETH_44861	44861	ETH_44861	1	Addis Ababa	1	Addis Ababa	2009	2010	1	0	0	0	7.78E+14						Lineage_4	4	Years	1	All cases	1	0	0	0	0	0	0	All cases	Cross-sectional	192	13632115.35	0.001408439
1412	328602	23227330	Ethiopia	ETH	2010	3	Figure 1	Case notifications - infectious	Addis Ababa|ETH_44861	44861	ETH_44861	1	Addis Ababa	1	Addis Ababa	2009	2010	1	0	0	0	7.78E+14						Lineage_4	1	Years	1	All cases	1	0	0	0	0	0	0	All cases	Cross-sectional	192	13632115.35	0.001408439
1413	328602	23227330	Ethiopia	ETH	2010	3	Figure 1	Case notifications - infectious	Addis Ababa|ETH_44861	44861	ETH_44861	1	Addis Ababa	1	Addis Ababa	2009	2010	1	0	0	0	7.78E+14						Lineage_4	1	Years	1	All cases	1	0	0	0	0	0	0	All cases	Cross-sectional	192	13632115.35	0.001408439
1414	328602	23227330	Ethiopia	ETH	2010	3	Figure 1	Case notifications - infectious	Addis Ababa|ETH_44861	44861	ETH_44861	1	Addis Ababa	1	Addis Ababa	2009	2010	1	0	0	0	7.78E+14						Lineage_4	14	Years	1	All cases	1	0	0	0	0	0	0	All cases	Cross-sectional	192	13632115.35	0.001408439
1415	328602	23227330	Ethiopia	ETH	2010	3	Figure 1	Case notifications - infectious	Addis Ababa|ETH_44861	44861	ETH_44861	1	Addis Ababa	1	Addis Ababa	2009	2010	1	0	0	0	7.77E+14						Lineage_4	41	Years	1	All cases	1	0	0	0	0	0	0	All cases	Cross-sectional	192	13632115.35	0.001408439
1416	328602	23227330	Ethiopia	ETH	2010	3	Figure 1	Case notifications - infectious	Addis Ababa|ETH_44861	44861	ETH_44861	1	Addis Ababa	1	Addis Ababa	2009	2010	1	0	0	0	7.77E+14						Lineage_4	3	Years	1	All cases	1	0	0	0	0	0	0	All cases	Cross-sectional	192	13632115.35	0.001408439
1417	328602	23227330	Ethiopia	ETH	2010	3	Figure 1	Case notifications - infectious	Addis Ababa|ETH_44861	44861	ETH_44861	1	Addis Ababa	1	Addis Ababa	2009	2010	1	0	0	0	7.78E+14						Lineage_4	1	Years	1	All cases	1	0	0	0	0	0	0	All cases	Cross-sectional	192	13632115.35	0.001408439
1418	328602	23227330	Ethiopia	ETH	2010	3	Figure 1	Case notifications - infectious	Addis Ababa|ETH_44861	44861	ETH_44861	1	Addis Ababa	1	Addis Ababa	2009	2010	1	0	0	0	7.00E+14						Lineage_Maf	3	Years	1	All cases	1	0	0	0	0	0	0	All cases	Cross-sectional	192	13632115.35	0.001408439
1419	328602	23227330	Ethiopia	ETH	2010	3	Figure 1	Case notifications - infectious	Addis Ababa|ETH_44861	44861	ETH_44861	1	Addis Ababa	1	Addis Ababa	2009	2010	1	0	0	0	7.78E+14						Lineage_4	1	Years	1	All cases	1	0	0	0	0	0	0	All cases	Cross-sectional	192	13632115.35	0.001408439
1420	328602	23227330	Ethiopia	ETH	2010	3	Figure 1	Case notifications - infectious	Addis Ababa|ETH_44861	44861	ETH_44861	1	Addis Ababa	1	Addis Ababa	2009	2010	1	0	0	0	7.77E+14						Lineage_4	1	Years	1	All cases	1	0	0	0	0	0	0	All cases	Cross-sectional	192	13632115.35	0.001408439
1421	328602	23227330	Ethiopia	ETH	2010	3	Figure 1	Case notifications - infectious	Addis Ababa|ETH_44861	44861	ETH_44861	1	Addis Ababa	1	Addis Ababa	2009	2010	1	0	0	0	7.78E+14						Lineage_4	1	Years	1	All cases	1	0	0	0	0	0	0	All cases	Cross-sectional	192	13632115.35	0.001408439
1422	328602	23227330	Ethiopia	ETH	2010	3	Figure 1	Case notifications - infectious	Addis Ababa|ETH_44861	44861	ETH_44861	1	Addis Ababa	1	Addis Ababa	2009	2010	1	0	0	0	4.77E+14						Lineage_1	1	Years	1	All cases	1	0	0	0	0	0	0	All cases	Cross-sectional	192	13632115.35	0.001408439
1423	328602	23227330	Ethiopia	ETH	2010	3	Figure 1	Case notifications - infectious	Addis Ababa|ETH_44861	44861	ETH_44861	1	Addis Ababa	1	Addis Ababa	2009	2010	1	0	0	0	7.04E+14						Lineage_3	2	Years	1	All cases	1	0	0	0	0	0	0	All cases	Cross-sectional	192	13632115.35	0.001408439
1424	328602	23227330	Ethiopia	ETH	2010	3	Figure 1	Case notifications - infectious	Addis Ababa|ETH_44861	44861	ETH_44861	1	Addis Ababa	1	Addis Ababa	2009	2010	1	0	0	0	7.03E+14						Lineage_3	2	Years	1	All cases	1	0	0	0	0	0	0	All cases	Cross-sectional	192	13632115.35	0.001408439
1425	328602	23227330	Ethiopia	ETH	2010	3	Figure 1	Case notifications - infectious	Addis Ababa|ETH_44861	44861	ETH_44861	1	Addis Ababa	1	Addis Ababa	2009	2010	1	0	0	0	7.03E+14						Lineage_3	1	Years	1	All cases	1	0	0	0	0	0	0	All cases	Cross-sectional	192	13632115.35	0.001408439
1426	328602	23227330	Ethiopia	ETH	2010	3	Figure 1	Case notifications - infectious	Addis Ababa|ETH_44861	44861	ETH_44861	1	Addis Ababa	1	Addis Ababa	2009	2010	1	0	0	0	5.15E+14						Lineage_4	1	Years	1	All cases	1	0	0	0	0	0	0	All cases	Cross-sectional	192	13632115.35	0.001408439
1427	328602	23227330	Ethiopia	ETH	2010	3	Figure 1	Case notifications - infectious	Addis Ababa|ETH_44861	44861	ETH_44861	1	Addis Ababa	1	Addis Ababa	2009	2010	1	0	0	0	7.78E+14						Lineage_4	1	Years	1	All cases	1	0	0	0	0	0	0	All cases	Cross-sectional	192	13632115.35	0.001408439
1428	328602	23227330	Ethiopia	ETH	2010	3	Figure 1	Case notifications - infectious	Addis Ababa|ETH_44861	44861	ETH_44861	1	Addis Ababa	1	Addis Ababa	2009	2010	1	0	0	0	7.58E+14						Lineage_4	1	Years	1	All cases	1	0	0	0	0	0	0	All cases	Cross-sectional	192	13632115.35	0.001408439
1429	328602	23227330	Ethiopia	ETH	2010	3	Figure 1	Case notifications - infectious	Addis Ababa|ETH_44861	44861	ETH_44861	1	Addis Ababa	1	Addis Ababa	2009	2010	1	0	0	0	7.77E+14						Lineage_4	1	Years	1	All cases	1	0	0	0	0	0	0	All cases	Cross-sectional	192	13632115.35	0.001408439
1430	328602	23227330	Ethiopia	ETH	2010	3	Figure 1	Case notifications - infectious	Addis Ababa|ETH_44861	44861	ETH_44861	1	Addis Ababa	1	Addis Ababa	2009	2010	1	0	0	0	7.00E+14						Lineage_3	2	Years	1	All cases	1	0	0	0	0	0	0	All cases	Cross-sectional	192	13632115.35	0.001408439
1431	328602	23227330	Ethiopia	ETH	2010	3	Figure 1	Case notifications - infectious	Addis Ababa|ETH_44861	44861	ETH_44861	1	Addis Ababa	1	Addis Ababa	2009	2010	1	0	0	0	7.78E+14						Lineage_4	1	Years	1	All cases	1	0	0	0	0	0	0	All cases	Cross-sectional	192	13632115.35	0.001408439
[truncated: 5,706 more rows]
