# Supplementary material for: Global variation in bacterial strains that cause tuberculosis disease: a systematic review and meta-analysis
Source: BMC Med. 2018 Oct 30;16:196. doi: 10.1186/s12916-018-1180-x (PMC6206891; doi:10.1186/s12916-018-1180-x)
Supplement: Supplementary file 4 — Raw genetic clustering data. Raw genetic clustering data extracted in the systematic review. (CSV 15 kb) [file 12916_2018_1180_MOESM4_ESM.csv]

	pmid_or_unique_identifier	author	region	country_code	year_start	year_end	cv_miru_vntr	cv_spoligotype	cv_pcr	cv_wgs	mtbc_lineage	clustered_cases	total_cases	cv_prop_hiv	cv_prop_resist	cv_mean_age	cv_mean_age_SD	cv_prop_male	cv_prev_tb	cv_eptb	cv_immigrant
1	16970826	Eldholm 2006	africa	TZA	2005	2005	0	1	0	0	Lineage_2	7	7	Unknown	Unknown	Unknown	Unknown	Unknown	Unknown	Unknown	Unknown
2	16970826	Eldholm 2006	africa	TZA	2005	2005	0	1	0	0	Lineage_4	27	59	Unknown	Unknown	Unknown	Unknown	Unknown	Unknown	Unknown	Unknown
3	16970826	Eldholm 2006	africa	TZA	2005	2005	0	1	0	0	Lineage_3	43	52	Unknown	Unknown	Unknown	Unknown	Unknown	Unknown	Unknown	Unknown
4	16970826	Eldholm 2006	africa	TZA	2005	2005	0	1	0	0	Lineage_1	13	27	Unknown	Unknown	Unknown	Unknown	Unknown	Unknown	Unknown	Unknown
5	19193842	de Jong 2009	africa	GMB	2007	2007	0	1	0	0	Lineage_4	172	199	0.08	Unknown	29	median	0.69	0	0	Unknown
6	19193842	de Jong 2009	africa	GMB	2007	2007	0	1	0	0	Lineage_2	9	10	0.08	Unknown	29	median	0.69	0	0	Unknown
7	19193842	de Jong 2009	africa	GMB	2007	2007	0	1	0	0	Lineage_1	5	6	0.08	Unknown	29	median	0.69	0	0	Unknown
8	19193842	de Jong 2009	africa	GMB	2007	2007	0	1	0	0	Lineage_Maf	122	138	0.08	Unknown	29	median	0.69	0	0	Unknown
9	19193842	de Jong 2009	africa	GMB	2007	2007	0	1	0	0	Lineage_3	5	6	0.08	Unknown	29	median	0.69	0	0	Unknown
10	22414165	Deribew 2012	africa	ETH	2009	2009	0	1	0	0	Lineage_4	4	9	0.06	Unknown	41	16.2	0.39	0.5	0	Unknown
11	22414165	Deribew 2012	africa	ETH	2009	2009	0	1	0	0	Lineage_3	2	2	0.06	Unknown	41	16.2	0.39	0.5	0	Unknown
12	22414165	Deribew 2012	africa	ETH	2009	2009	0	1	0	0	Lineage_Other	0	6	0.06	Unknown	41	16.2	0.39	0.5	0	Unknown
13	23496968	Tessema 2013	africa	ETH	2009	2009	0	1	0	0	Lineage_3	51	95	0.254	0.215384615	31.6	12.5	0.582	0.165384615	0	0.1
14	23496968	Tessema 2013	africa	ETH	2009	2009	0	1	0	0	Lineage_4	55	125	0.254	0.215384615	31.6	12.5	0.582	0.165384615	0	0.1
15	23496968	Tessema 2013	africa	ETH	2009	2009	0	1	0	0	Lineage_2	0	1	0.254	0.215384615	31.6	12.5	0.582	0.165384615	0	0.1
16	23496968	Tessema 2013	africa	ETH	2009	2009	0	1	0	0	Lineage_Other	4	23	0.254	0.215384615	31.6	12.5	0.582	0.165384615	0	0.1
17	24734230	Belay 2014	africa	ETH	2009	2010	0	1	0	0	Lineage_4	59	75	0.39	Unknown	29	median (22.5-40)	0.66	0.27	0	Unknown
18	24734230	Belay 2014	africa	ETH	2009	2010	0	1	0	0	Lineage_Other	0	1	0.39	Unknown	29	median (22.5-40)	0.66	0.27	0	Unknown
19	24734230	Belay 2014	africa	ETH	2009	2010	0	1	0	0	Lineage_Maf	0	2	0.39	Unknown	29	median (22.5-40)	0.66	0.27	0	Unknown
20	24734230	Belay 2014	africa	ETH	2009	2010	0	1	0	0	Lineage_Animal	2	2	0.39	Unknown	29	median (22.5-40)	0.66	0.27	0	Unknown
21	24734230	Belay 2014	africa	ETH	2009	2010	0	1	0	0	Lineage_3	14	17	0.39	Unknown	29	median (22.5-40)	0.66	0.27	0	Unknown
22	24734230	Belay 2014	africa	ETH	2009	2010	0	1	0	0	Lineage_1	5	8	0.39	Unknown	29	median (22.5-40)	0.66	0.27	0	Unknown
23	26285026	Bouklata 2015	africa	MAR	2010	2012	0	1	0	0	Lineage_4	134	163	Unknown	0.11	49.5	Unknown	0.74	0.01	0.07	Unknown
24	26285026	Bouklata 2015	africa	MAR	2010	2012	0	1	0	0	Lineage_2	5	5	Unknown	0.11	49.5	Unknown	0.74	0.01	0.07	Unknown
25	26491657	Nuru 2015	africa	ETH	2012	2014	0	1	0	0	Lineage_4	53	88	Unknown	Unknown	Unknown	Unknown	0.48	0.15	0.68	Unknown
26	26491657	Nuru 2015	africa	ETH	2012	2014	0	1	0	0	Lineage_3	41	58	Unknown	Unknown	Unknown	Unknown	0.48	0.15	0.68	Unknown
27	26491657	Nuru 2015	africa	ETH	2012	2014	0	1	0	0	Lineage_1	0	6	Unknown	Unknown	Unknown	Unknown	0.48	0.15	0.68	Unknown
28	26491657	Nuru 2015	africa	ETH	2012	2014	0	1	0	0	Lineage_Maf	2	16	Unknown	Unknown	Unknown	Unknown	0.48	0.15	0.68	Unknown
29	26491657	Nuru 2015	africa	ETH	2012	2014	0	1	0	0	Lineage_Animal	0	2	Unknown	Unknown	Unknown	Unknown	0.48	0.15	0.68	Unknown
30	26927993	Uzoewulu 2016	africa	NGA	2009	2011	1	0	0	0	Lineage_4	134	152	0.19	Unknown	35	Unknown	0.61	0.16	Unknown	Unknown
31	26927993	Uzoewulu 2016	africa	NGA	2009	2011	1	0	0	0	Lineage_Maf	6	21	0.19	Unknown	35	Unknown	0.61	0.16	Unknown	Unknown
32	26927993	Uzoewulu 2016	africa	NGA	2009	2011	1	0	0	0	Lineage_1	7	7	0.19	Unknown	35	Unknown	0.61	0.16	Unknown	Unknown
33	27149626	Mbugi 2016	africa	TZA	2010	2012	0	1	0	0	Lineage_1	7	11	0.1	Unknown	25.1	Unknown	0.53	Unknown	Unknown	Unknown
34	27149626	Mbugi 2016	africa	TZA	2010	2012	0	1	0	0	Lineage_3	7	11	0.1	Unknown	25.1	Unknown	0.53	Unknown	Unknown	Unknown
35	27149626	Mbugi 2016	africa	TZA	2010	2012	0	1	0	0	Lineage_4	14	31	0.1	Unknown	25.1	Unknown	0.53	Unknown	Unknown	Unknown
36	27506391	Asante-Poku 2016	africa	GHA	2012	2013	0	0	1	0	Lineage_1	12	17	0.13	0.1	39	median	0.69	Unknown	0	Unknown
37	27506391	Asante-Poku 2016	africa	GHA	2012	2013	0	0	1	0	Lineage_2	38	39	0.13	0.1	39	median	0.69	Unknown	0	Unknown
38	27506391	Asante-Poku 2016	africa	GHA	2012	2013	0	0	1	0	Lineage_3	10	14	0.13	0.1	39	median	0.69	Unknown	0	Unknown
39	27506391	Asante-Poku 2016	africa	GHA	2012	2013	0	0	1	0	Lineage_4	836	865	0.13	0.1	39	median	0.69	Unknown	0	Unknown
40	27506391	Asante-Poku 2016	africa	GHA	2012	2013	0	0	1	0	Lineage_Other	0	1	0.13	0.1	39	median	0.69	Unknown	0	Unknown
41	27506391	Asante-Poku 2016	africa	GHA	2012	2013	0	0	1	0	Lineage_Maf	213	262	0.13	0.1	39	median	0.69	Unknown	0	Unknown
42	27506391	Asante-Poku 2016	africa	GHA	2012	2013	0	0	1	0	Lineage_Animal	2	7	0.13	0.1	39	median	0.69	Unknown	0	Unknown
43	28230095	Perdig�o 2017	africa	AGO	2014	2014	0	1	0	0	Lineage_4	64	88	0.15	0.25	Unknown	Unknown	Unknown	0.11	0	Unknown
44	22377473	Moonan 2012	america_europe	USA	2005	2009	1	0	0	0	Lineage_3	197	1582	0.913	Unknown	Unknown	Unknown	0.66	0.05	0.22	Unknown
45	22377473	Moonan 2012	america_europe	USA	2005	2009	1	0	0	0	Lineage_2	1259	4924	0.913	Unknown	Unknown	Unknown	0.66	0.05	0.22	Unknown
46	22377473	Moonan 2012	america_europe	USA	2005	2009	1	0	0	0	Lineage_4	5857	23441	0.913	Unknown	Unknown	Unknown	0.66	0.05	0.22	Unknown
47	22377473	Moonan 2012	america_europe	USA	2005	2009	1	0	0	0	Lineage_1	1000	5760	0.913	Unknown	Unknown	Unknown	0.66	0.05	0.22	Unknown
48	22377473	Moonan 2012	america_europe	USA	2005	2009	1	0	0	0	Lineage_Maf	25	179	0.913	Unknown	Unknown	Unknown	0.66	0.05	0.22	Unknown
49	22377473	Moonan 2012	america_europe	USA	2005	2009	1	0	0	0	Lineage_Animal	127	572	0.913	Unknown	Unknown	Unknown	0.66	0.05	0.22	Unknown
50	22982156	Rodwell 2012	america_europe	USA_527	2005	2008	0	1	0	0	Lineage_1	160	257	0.123287671	Unknown	Unknown	Unknown	0.649038462	0.058894231	0.313701923	0.776442308
51	22982156	Rodwell 2012	america_europe	USA_527	2005	2008	0	1	0	0	Lineage_4	253	468	0.123287671	Unknown	Unknown	Unknown	0.649038462	0.058894231	0.313701923	0.776442308
52	22982156	Rodwell 2012	america_europe	USA_527	2005	2008	0	1	0	0	Lineage_2	58	79	0.123287671	Unknown	Unknown	Unknown	0.649038462	0.058894231	0.313701923	0.776442308
53	22982156	Rodwell 2012	america_europe	USA_527	2005	2008	0	1	0	0	Lineage_3	9	28	0.123287671	Unknown	Unknown	Unknown	0.649038462	0.058894231	0.313701923	0.776442308
54	24098337	Gomes 2013	america_europe	BRA_4757	1998	2007	0	1	0	0	Lineage_1	0	1	0.13	0.06	35.9	median	0.7	Unknown	0.23	Unknown
55	24098337	Gomes 2013	america_europe	BRA_4757	1998	2007	0	1	0	0	Lineage_2	0	1	0.13	0.06	35.9	median	0.7	Unknown	0.23	Unknown
56	24098337	Gomes 2013	america_europe	BRA_4757	1998	2007	0	1	0	0	Lineage_4	432	461	0.13	0.06	35.9	median	0.7	Unknown	0.23	Unknown
57	24098337	Gomes 2013	america_europe	BRA_4757	1998	2007	0	1	0	0	Lineage_Other	37	43	0.13	0.06	35.9	median	0.7	Unknown	0.23	Unknown
58	25671320	Balcells 2015	america_europe	CHL	2008	2013	1	0	0	0	Lineage_2	2	2	Unknown	Unknown	Unknown	Unknown	0.612	Unknown	0	0.116
59	25671320	Balcells 2015	america_europe	CHL	2008	2013	1	0	0	0	Lineage_4	47	83	Unknown	Unknown	Unknown	Unknown	0.612	Unknown	0	0.116
60	25671320	Balcells 2015	america_europe	CHL	2008	2013	1	0	0	0	Lineage_3	0	2	Unknown	Unknown	Unknown	Unknown	0.612	Unknown	0	0.116
61	25809979	Barletta 2015	america_europe	PER	2010	2011	1	1	0	0	Lineage_2	77	130	Unknown	0.28	Unknown	Unknown	0.61	0	0	Unknown
62	25809979	Barletta 2015	america_europe	PER	2010	2011	1	1	0	0	Lineage_4	336	463	Unknown	0.28	Unknown	Unknown	0.61	0	0	Unknown
63	25809979	Barletta 2015	america_europe	PER	2010	2011	1	1	0	0	Lineage_Other	142	198	Unknown	0.28	Unknown	Unknown	0.61	0	0	Unknown
64	27518286	Lagos 2016	america_europe	CHL	2011	2012	1	0	0	0	Lineage_2	2	2	Unknown	Unknown	Unknown	Unknown	0.66	0	Unknown	Unknown
65	27518286	Lagos 2016	america_europe	CHL	2011	2012	1	0	0	0	Lineage_3	0	1	Unknown	Unknown	Unknown	Unknown	0.66	0	Unknown	Unknown
66	27518286	Lagos 2016	america_europe	CHL	2011	2012	1	0	0	0	Lineage_4	323	404	Unknown	Unknown	Unknown	Unknown	0.66	0	Unknown	Unknown
67	27518286	Lagos 2016	america_europe	CHL	2011	2012	1	0	0	0	Lineage_Maf	0	1	Unknown	Unknown	Unknown	Unknown	0.66	0	Unknown	Unknown
68	28317799	Almaraz-Velasco 2017	america_europe	MEX	2014	2015	0	1	0	0	Lineage_4	22	24	0	0.225	42	17	0.65	0	0	Unkown
69	28317799	Almaraz-Velasco 2017	america_europe	MEX	2014	2015	0	1	0	0	Lineage_1	7	7	0	0.225	42	17	0.65	0	0	Unkown
70	28317799	Almaraz-Velasco 2017	america_europe	MEX	2014	2015	0	1	0	0	Lineage_Other	42	48	0	0.225	42	17	0.65	0	0	Unkown
71	21439097	Dymova 2011	america_europe	UKR	2004	2004	0	1	0	0	Lineage_2	18	32	Unkown	Unkown	Unkown	Unkown	Unkown	0.63	0	Unkown
72	21439097	Dymova 2011	america_europe	UKR	2004	2004	0	1	0	0	Lineage_4	9	30	Unkown	Unkown	Unkown	Unkown	Unkown	0.63	0	Unkown
73	21439097	Dymova 2011	america_europe	UKR	2004	2004	0	1	0	0	Lineage_Other	4	36	Unkown	Unkown	Unkown	Unkown	Unkown	0.63	0	Unkown
74	23658260	Sloot 2013	america_europe	NLD	2003	2008	0	1	0	0	Lineage_1	122	384	Unknown	Unknown	Unknown	Unknown	0.582097458	0.062764831	0.443061441	Unknown
75	23658260	Sloot 2013	america_europe	NLD	2003	2008	0	1	0	0	Lineage_3	142	328	Unknown	Unknown	Unknown	Unknown	0.582097458	0.062764831	0.443061441	Unknown
76	23658260	Sloot 2013	america_europe	NLD	2003	2008	0	1	0	0	Lineage_2	126	274	Unknown	Unknown	Unknown	Unknown	0.582097458	0.062764831	0.443061441	Unknown
77	23658260	Sloot 2013	america_europe	NLD	2003	2008	0	1	0	0	Lineage_Animal	21	62	Unknown	Unknown	Unknown	Unknown	0.582097458	0.062764831	0.443061441	Unknown
78	23658260	Sloot 2013	america_europe	NLD	2003	2008	0	1	0	0	Lineage_Maf	20	59	Unknown	Unknown	Unknown	Unknown	0.582097458	0.062764831	0.443061441	Unknown
79	23658260	Sloot 2013	america_europe	NLD	2003	2008	0	1	0	0	Lineage_Other	7	48	Unknown	Unknown	Unknown	Unknown	0.582097458	0.062764831	0.443061441	Unknown
80	23658260	Sloot 2013	america_europe	NLD	2003	2008	0	1	0	0	Lineage_4	1319	2621	Unknown	Unknown	Unknown	Unknown	0.582097458	0.062764831	0.443061441	Unknown
81	28222189	Vluggen 2017	america_europe	BEL	2010	2013	1	0	0	0	Lineage_2	12	37	0.08	0.09	38.4	18	0.64	0.07	0.24	0.76
82	28222189	Vluggen 2017	america_europe	BEL	2010	2013	1	0	0	0	Lineage_1	0	19	0.08	0.09	38.4	18	0.64	0.07	0.24	0.76
83	28222189	Vluggen 2017	america_europe	BEL	2010	2013	1	0	0	0	Lineage_3	16	51	0.08	0.09	38.4	18	0.64	0.07	0.24	0.76
84	28222189	Vluggen 2017	america_europe	BEL	2010	2013	1	0	0	0	Lineage_4	289	773	0.08	0.09	38.4	18	0.64	0.07	0.24	0.76
85	28222189	Vluggen 2017	america_europe	BEL	2010	2013	1	0	0	0	Lineage_Maf	2	16	0.08	0.09	38.4	18	0.64	0.07	0.24	0.76
86	28222189	Vluggen 2017	america_europe	BEL	2010	2013	1	0	0	0	Lineage_Animal	2	14	0.08	0.09	38.4	18	0.64	0.07	0.24	0.76
87	19036933	Phyu 2009	east_asia	MMR	2002	2002	0	1	0	0	Lineage_2	98	100	Unknown	0.33	36.6	Unknown	0.7	0.44	0	Unknown
88	19036933	Phyu 2009	east_asia	MMR	2002	2002	0	1	0	0	Lineage_1	134	149	Unknown	0.33	36.6	Unknown	0.7	0.44	0	Unknown
89	19036933	Phyu 2009	east_asia	MMR	2002	2002	0	1	0	0	Lineage_Maf	0	1	Unknown	0.33	36.6	Unknown	0.7	0.44	0	Unknown
90	19036933	Phyu 2009	east_asia	MMR	2002	2002	0	1	0	0	Lineage_4	20	32	Unknown	0.33	36.6	Unknown	0.7	0.44	0	Unknown
91	19036933	Phyu 2009	east_asia	MMR	2002	2002	0	1	0	0	Lineage_3	9	15	Unknown	0.33	36.6	Unknown	0.7	0.44	0	Unknown
92	19036933	Phyu 2009	east_asia	MMR	2002	2002	0	1	0	0	Lineage_Other	0	13	Unknown	0.33	36.6	Unknown	0.7	0.44	0	Unknown
93	22912700	Buu 2012	east_asia	VNM	2003	2006	1	0	0	0	Lineage_2	292	786	Unkown	0.284549162	Unkown	Unkown	0.75	0.1	0	Unkown
94	22912700	Buu 2012	east_asia	VNM	2003	2006	1	0	0	0	Lineage_1	527	803	Unkown	0.284549162	Unkown	Unkown	0.75	0.1	0	Unkown
95	22912700	Buu 2012	east_asia	VNM	2003	2006	1	0	0	0	Lineage_Other	45	412	Unkown	0.284549162	Unkown	Unkown	0.75	0.1	0	Unkown
96	22912700	Buu 2012	east_asia	VNM	2003	2006	1	0	0	0	Lineage_4	70	200	Unkown	0.284549162	Unkown	Unkown	0.75	0.1	0	Unkown
97	22912700	Buu 2012	east_asia	VNM	2003	2006	1	0	0	0	Lineage_3	0	6	Unkown	0.284549162	Unkown	Unkown	0.75	0.1	0	Unkown
98	25629610	Chen 2015	east_asia	TWN	2000	2008	1	1	0	0	Lineage_2	53	176	Unkown	0.15	Unkown	Unkown	Unkown	Unkown	Unkown	Unkown
99	25629610	Chen 2015	east_asia	TWN	2000	2008	1	1	0	0	Lineage_1	73	120	Unkown	0.15	Unkown	Unkown	Unkown	Unkown	Unkown	Unkown
100	25629610	Chen 2015	east_asia	TWN	2000	2008	1	1	0	0	Lineage_4	8	92	Unkown	0.15	Unkown	Unkown	Unkown	Unkown	Unkown	Unkown
101	25629610	Chen 2015	east_asia	TWN	2000	2008	1	1	0	0	Lineage_Other	2	33	Unkown	0.15	Unkown	Unkown	Unkown	Unkown	Unkown	Unkown
102	28333978	Zhou 2017	east_asia	CHN	2007	2007	0	1	0	0	Lineage_2	1061	2208	Unknown	0.32	Unknown	Unknown	Unknown	0.25	0	Unknown
103	28333978	Zhou 2017	east_asia	CHN	2007	2007	0	1	0	0	Lineage_4	121	686	Unknown	0.32	Unknown	Unknown	Unknown	0.25	0	Unknown
104	28333978	Zhou 2017	east_asia	CHN	2007	2007	0	1	0	0	Lineage_Other	21	239	Unknown	0.32	Unknown	Unknown	Unknown	0.25	0	Unknown
105	19108722	Tanveer 2008	west_asia	PAK	2003	2005	0	1	0	0	Lineage_3	546	568	Unknown	0.67	Unknown	Unknown	0.55	Unknown	0.08	Unknown
106	19108722	Tanveer 2008	west_asia	PAK	2003	2005	0	1	0	0	Lineage_1	41	42	Unknown	0.67	Unknown	Unknown	0.55	Unknown	0.08	Unknown
107	19108722	Tanveer 2008	west_asia	PAK	2003	2005	0	1	0	0	Lineage_2	25	25	Unknown	0.67	Unknown	Unknown	0.55	Unknown	0.08	Unknown
108	19108722	Tanveer 2008	west_asia	PAK	2003	2005	0	1	0	0	Lineage_4	35	40	Unknown	0.67	Unknown	Unknown	0.55	Unknown	0.08	Unknown
109	21394425	M�kinen 2011	west_asia	RUS	2003	2004	0	1	0	0	Lineage_2	193	193	Unknown	0.67	Unknown	Unknown	Unknown	0.64	Unknown	Unknown
110	21394425	M�kinen 2011	west_asia	RUS	2003	2004	0	1	0	0	Lineage_4	190	190	Unknown	0.67	Unknown	Unknown	Unknown	0.64	Unknown	Unknown
111	21394425	M�kinen 2011	west_asia	RUS	2003	2004	0	1	0	0	Lineage_1	2	2	Unknown	0.67	Unknown	Unknown	Unknown	0.64	Unknown	Unknown
112	21394425	M�kinen 2011	west_asia	RUS	2003	2004	0	1	0	0	Lineage_Animal	2	2	Unknown	0.67	Unknown	Unknown	Unknown	0.64	Unknown	Unknown
113	22844457	Mokrousov 2012	west_asia	RUS	2008	2009	0	1	0	0	Lineage_2	40	40	0	0.62	Unknown	Unknown	0.66	0.28	Unknown	Unknown
114	22844457	Mokrousov 2012	west_asia	RUS	2008	2009	0	1	0	0	Lineage_4	43	47	0	0.62	Unknown	Unknown	0.66	0.28	Unknown	Unknown
115	22844457	Mokrousov 2012	west_asia	RUS	2008	2009	0	1	0	0	Lineage_Other	2	3	0	0.62	Unknown	Unknown	0.66	0.28	Unknown	Unknown
116	26679959	Mokrousov 2015	west_asia	RUS	2013	2014	1	0	0	0	Lineage_2	42	44	Unkown	0.58974359	43.4	13.9	0.717948718	0.884615385	Unkown	0
117	26679959	Mokrousov 2015	west_asia	RUS	2013	2014	1	0	0	0	Lineage_4	20	33	Unkown	0.58974359	43.4	13.9	0.717948718	0.884615385	Unkown	0
118	26679959	Mokrousov 2015	west_asia	RUS	2013	2014	1	0	0	0	Lineage_3	0	1	Unkown	0.58974359	43.4	13.9	0.717948718	0.884615385	Unkown	0
119	26786944	Merza 2012	west_asia	IRQ	2008	2009	1	0	0	0	Lineage_3	4	12	Unknown	Unknown	Unknown	Unknown	Unknown	Unknown	0	Unknown
120	26786944	Merza 2012	west_asia	IRQ	2008	2009	1	0	0	0	Lineage_4	6	36	Unknown	Unknown	Unknown	Unknown	Unknown	Unknown	0	Unknown
121	26786944	Merza 2012	west_asia	IRQ	2008	2009	1	0	0	0	Lineage_1	0	1	Unknown	Unknown	Unknown	Unknown	Unknown	Unknown	0	Unknown
