# Supplementary material for: Global variation in bacterial strains that cause tuberculosis disease: a systematic review and meta-analysis
Source: BMC Med. 2018 Oct 30;16:196. doi: 10.1186/s12916-018-1180-x (PMC6206891; doi:10.1186/s12916-018-1180-x)
Supplement: Supplementary file 5 — Genotype classification system. Sheets containing MTBC genotype conversions for all genotyping methods included in this study. (XLSX 146 kb) [file 12916_2018_1180_MOESM5_ESM.xlsx]

## Sheet: Spoligotype
SIT	Spoligotype binary pattern	Spoligotype octal pattern	Phylogenetic lineage name	Phylogenetic lineage number
1	0000000000000000000000000000000000111111111	000000000003771	East-Asian	2
2	0000000000000000000000001000000100001111111	000000004020771	East-African-Indian	3
3	0000000000000000000000001111110100001111111	000000007720771	Euro-American	4
4	0000000000000000000000001111111100001111111	000000007760771	Euro-American	4
5	0000000001101111111111111111111100001111111	000677777760771	Euro-American	4
6	0001111111111111111111111111000010111110111	077777777413731	Indo-Oceanic	1
7	0111111111111111111111111111111100001111111	377777777760771	Euro-American	4
8	1000000000000111111111111111000010111111111	400037777413771	Indo-Oceanic	1
9	1000000011111111101111111111111100001100001	401776777760601	Euro-American	4
10	1001111111111111110101111111000010111111111	477777277413771	Indo-Oceanic	1
11	1001111111111111111111111111000010110001111	477777777413071	Indo-Oceanic	1
12	1010000000000111101111111111111100001111111	500036777760771	Euro-American	4
13	1010000000001101101111111111111100001111111	500066777760771	Euro-American	4
14	1010000000001111101111111111111100001111111	500076777760771	Euro-American	4
15	1011111111111111111100000000111100001111111	577777600360771	Euro-American	4
16	1011111111111111111111111111000010110001111	577777777413071	Indo-Oceanic	1
17	1101111111110111111100001111111100001111111	677737607760771	Euro-American	4
18	1101111111111111101111111111111100001100001	677776777760601	Euro-American	4
19	1101111111111111111001111111000010111111111	677777477413771	Indo-Oceanic	1
20	1101111111111111111100001111111100001111111	677777607760771	Euro-American	4
21	1110000110111111111000000000000000011111111	703377400001771	East-African-Indian	3
22	1110000111111111111000000000000000011111111	703777400001771	East-African-Indian	3
23	1.11e+42	703777740001471	East-African-Indian	3
24	1110000111111111111111000000000000110000111	703777740003031	East-African-Indian	3
25	1110000111111111111111000000000000110011111	703777740003171	East-African-Indian	3
26	1110000111111111111111000000000000111111111	703777740003771	East-African-Indian	3
27	1110000111111111111111001111111110000111111	703777747770371	Euro-American	4
28	1110111111111111111111111111000010110111111	737777777413371	Indo-Oceanic	1
29	1111100000000000011000000000000000000011111	760001400000171	Euro-American	4
30	1111110111111111101100001111111100001111111	773776607760771	Euro-American	4
31	1111111000000111111111111111111100001110000	774037777760700	Euro-American	4
32	1111111100000000000000000000000000000011111	776000000000171	Euro-American	4
33	1111111100011111111100001111111100001111111	776177607760771	Euro-American	4
34	1111111100111111111111111111111100001111111	776377777760771	Euro-American	4
35	1111111111110111111111111111000100001111111	777737777420771	Euro-American	4
36	1111111111110111111111111111110100001111111	777737777720771	Euro-American	4
37	1111111111110111111111111111111100001111111	777737777760771	Euro-American	4
38	1111111111111111101000001111111100001100001	777776407760601	Euro-American	4
39	1111111111111111110111001111111100001001111	777777347760471	Euro-American	4
40	1111111111111111110111111111111100001111111	777777377760771	Euro-American	4
41	1111111111111111111000001001111100001111111	777777404760771	Euro-American	4
42	1111111111111111111100001111111100001111111	777777607760771	Euro-American	4
43	1111111111111111111111001111000010111111111	777777747413771	Indo-Oceanic	1
44	1111111111111111111111011111111100001111111	777777757760771	Euro-American	4
45	1111111111111111111111101000000100001111111	777777764020771	Euro-American	4
46	1111111111111111111111110000000000000000000	777777770000000	Euro-American	4
47	1111111111111111111111111000000100001111111	777777774020771	Euro-American	4
48	1111111111111111111111111111000010111110111	777777777413731	Indo-Oceanic	1
49	1111111111111111111111111111110100001110111	777777777720731	Euro-American	4
50	1111111111111111111111111111110100001111111	777777777720771	Euro-American	4
51	1111111111111111111111111111111100001110000	777777777760700	Euro-American	4
52	1111111111111111111111111111111100001110111	777777777760731	Euro-American	4
53	1111111111111111111111111111111100001111111	777777777760771	Euro-American	4
54	1111111111111111111111111111111100111111111	777777777763771	Euro-American	4
55	1111111100111111111111111011011000001111111	776377775540771	Euro-American	4
56	1111111111110111111111110000000000000000000	777737770000000	Euro-American	4
57	1111111111111111110011000111111100001111111	777777143760771	Euro-American	4
58	1111111111111111111011011111111100001111111	777777557760771	Euro-American	4
59	1111111111111111111100001100001100001111111	777777606060771	Euro-American	4
60	1111111111111111111100001111111100001110111	777777607760731	Euro-American	4
61	1111111111111111111111000111111100001111111	777777743760771	Euro-American	4
62	1111111111111111111111111000000100001110111	777777774020731	Euro-American	4
63	0111111111111111111110111111111100001111111	377777737760771	Euro-American	4
64	1111111111111111111100001111011100001111111	777777607560771	Euro-American	4
65	1111111111111111111111111111111100001001111	777777777760471	Euro-American	4
66	1111111111111111110000111111110100001101111	777777037720671	Euro-American	4
67	1111111111111111110000111111110100001111111	777777037720771	Euro-American	4
68	1111111011111111111111011111111100001111111	775777757760771	Euro-American	4
69	NA	Suppressed	Unknown	Unknown
70	1110000000001111101111111111111100001101111	700076777760671	Euro-American	4
71	1111111100110111111111111111111100001111111	776337777760771	Euro-American	4
72	1111111111011111111111111110000000111110111	777577777003731	Indo-Oceanic	1
73	1111111111110111111111111111111100001110111	777737777760731	Euro-American	4
74	1111111111111111111100000000011100001111111	777777600160771	Euro-American	4
75	1111111111111101111111111111110100001111111	777767777720771	Euro-American	4
76	1001111000000000010111111111000010111111111	474001377413771	Indo-Oceanic	1
77	1111000111111111111111111111111100001111111	743777777760771	Euro-American	4
78	1111111111111111111111111111111100001110011	777777777760711	Euro-American	4
79	1010011110111001111100001100001100001101101	517347606060661	Euro-American	4
80	1111101111111111111111001000000100001111111	767777744020771	Euro-American	4
81	1111111110111111111100001111111100001111111	777377607760771	Euro-American	4
82	1111111111111011111100001100001100001110111	777757606060731	Euro-American	4
83	1111111111111011111111111111111100001101111	777757777760671	Euro-American	4
84	1111111111111110111100001000001100001110111	777773604060731	Euro-American	4
85	1011011111111011111100001100001100001111111	557757606060771	Euro-American	4
86	1111111111111111111110111111111100001111111	777777737760771	Euro-American	4
87	1011111111111011111100001100001100001111111	577757606060771	Euro-American	4
88	1111111100110111111111111111111100001110111	776337777760731	Euro-American	4
89	1101111000000000000000000111000010111111111	674000003413771	Indo-Oceanic	1
90	1101111111111111111111111100000000000111111	677777776000371	Indo-Oceanic	1
91	1110000000000111101111111111111100001111111	700036777760771	Euro-American	4
92	1110000000001111101111111111111100001111111	700076777760771	Euro-American	4
93	1111111111110111111100001111111100001111111	777737607760771	Euro-American	4
94	1111111111111111110111001111011100001001111	777777347560471	Euro-American	4
95	1111111111111111111100001111011100001110111	777777607560731	Euro-American	4
96	1111111111111111111111010000000000110111111	777777750003371	Indo-Oceanic	1
97	1111111111111111111111100001111100001111111	777777760760771	Euro-American	4
98	0011110000000000111100001111111100001111111	170003607760771	Euro-American	4
99	1111011111111111111111111111110100001111111	757777777720771	Euro-American	4
100	1111111111111111111111111111111110111111111	777777777773771	Indo-Oceanic	1
101	1111111000001111111100001101111101110001111	774077606767071	Mycobacterium-africanum	5, 6
102	1111111111110000111111111111111100001111111	777703777760771	Euro-American	4
103	1111111111111111111111011000000100001110111	777777754020731	Euro-American	4
104	1011111100011101111000000000000000000011111	576167400000171	Euro-American	4
105	1111111100011100000000000000000000000001111	776160000000071	Euro-American	4
106	1111111100011111111000000000000000000011111	776177400000171	Euro-American	4
107	0000111100111111111111111111111100001111111	036377777760771	Euro-American	4
108	0111111111111111111111111111110100001110111	377777777720731	Euro-American	4
109	1001111111111111110111111111000010111111111	477777377413771	Indo-Oceanic	1
110	1111110001111111111111111011110100001111111	770777775720771	Euro-American	4
111	1111111100011101111100001111111100001111111	776167607760771	Euro-American	4
112	1111111111110111111111100011111100001111111	777737761760771	Euro-American	4
113	1001111111111111111111111101000010110001111	477777776413071	Indo-Oceanic	1
114	1111111111111101111111000011111100001111111	777767741760771	Euro-American	4
115	1111111111111101111111000111111100001111111	777767743760771	Euro-American	4
116	1111111111111101111111111011110100001111111	777767775720771	Euro-American	4
117	1111111111111101111111111111111100001110111	777767777760731	Euro-American	4
118	1111111111111101111111111111111100001111111	777767777760771	Euro-American	4
119	1111111111111111101111111111111100001111111	777776777760771	Euro-American	4
120	1111111111111111111011111111111100001111111	777777577760771	Euro-American	4
121	1111111111111111111111111011110100001111111	777777775720771	Euro-American	4
122	1111111111111111111111111011111100001111111	777777775760771	Euro-American	4
123	1111111111111111111111111100111100001111111	777777776360771	Euro-American	4
124	1111111111111111111111111111110000001111111	777777777700771	Euro-American	4
125	0000000000000000000000001111111100001110111	000000007760731	Euro-American	4
126	1001111111111111111111111111000010111111111	477777777413771	Indo-Oceanic	1
127	1011111111111111111111111111000100001111111	577777777420771	Euro-American	4
128	1100111111111111011111111111111100001110110	637775777760730	Euro-American	4
129	1110000001111111111111001111000010111111111	700777747413771	Indo-Oceanic	1
130	1111111100011111111100001111111100001110111	776177607760731	Euro-American	4
131	1111111111110011111111111111111100001111111	777717777760771	Euro-American	4
132	1111111111111111111100001100000000000000111	777777606000031	Euro-American	4
133	1111111111100000111000001011111100001000110	777603405760430	Euro-American	4
134	1111111111111111111111111111110100001100111	777777777720631	Euro-American	4
135	1111111111111111111111111111111100001110110	777777777760730	Euro-American	4
136	1111111111100000111000001011111100001001111	777603405760471	Euro-American	4
137	1111111111111111101111111111111100001100001	777776777760601	Euro-American	4
138	1111111111111111111111111111000010111110000	777777777413700	Indo-Oceanic	1
139	1111111111111111111111111001000010111111111	777777774413771	Indo-Oceanic	1
140	1110000101111111111111000000000000110011111	702777740003171	East-African-Indian	3
141	1110000111111101111111000000000000111111111	703767740003771	East-African-Indian	3
142	1110000111111111111110000000000000111111111	703777700003771	East-African-Indian	3
143	1111011111000000000000001000000100001111111	757400004020771	Euro-American	4
144	1111110000000000000000000111111100001111111	770000003760771	Euro-American	4
145	1111110000000001110000000000000000110001111	770007000003071	Mycobacterium-africanum	5, 6
146	1111111000000000000001111111111111110000111	774000077777031	Mycobacterium-africanum	5, 6
147	1111111001111111111100011100000000000111111	774777616000371	Euro-American	4
148	1111111001111111111110011100000000000111111	774777716000371	Euro-American	4
149	1111111110000000000111111111111100001111111	777000377760771	Euro-American	4
150	1111111111111101111100001111111100001111111	777767607760771	Euro-American	4
151	1111111111111101111111111000000100001111111	777767774020771	Euro-American	4
152	1111111111111111111111111101000010111111111	777777776413771	Indo-Oceanic	1
153	1111011111111111111111111111111100001110111	757777777760731	Euro-American	4
154	1111011111111111111111111111111100001111111	757777777760771	Euro-American	4
155	1111111100011011111111111111111100001111111	776157777760771	Euro-American	4
156	1111111100011111111111111111111100001111111	776177777760771	Euro-American	4
157	1111111111110111111111111111111100001001111	777737777760471	Euro-American	4
158	1111111111110111111111111111111100001100001	777737777760601	Euro-American	4
159	1111111111111000000000011111111100001111111	777740017760771	Euro-American	4
160	1111111111111111111001111111000000000000001	777777477400001	Indo-Oceanic	1
161	1111111111111111111100001111111000001111111	777777607740771	Euro-American	4
162	1111111111111111111100001111111100001101111	777777607760671	Euro-American	4
163	1111111111111111111100001111111100001110000	777777607760700	Euro-American	4
164	1111111111111111111111100000001100001111111	777777760060771	Euro-American	4
165	1111111111111111111111111001110100001110111	777777774720731	Euro-American	4
166	1111111111111111111111111110110100001011111	777777777320571	Euro-American	4
167	1111111111111111111111111111101100001111111	777777777660771	Euro-American	4
168	1111111111111111111111111111110100001101111	777777777720671	Euro-American	4
169	1111111111111111111111111111111000001110000	777777777740700	Euro-American	4
170	1111111100000011111111111111111100001000000	776017777760400	Euro-American	4
171	1111111100000011111111111111111100001111111	776017777760771	Euro-American	4
172	1111111111111111111111111111111000001111111	777777777740771	Euro-American	4
173	1111111111111101111101111111111100001111111	777767677760771	Euro-American	4
174	1111111111111111110000111111111100001111111	777777037760771	Euro-American	4
175	1111111111111111111101111111111100001110111	777777677760731	Euro-American	4
176	1111111111110111111100001111011100001111111	777737607560771	Euro-American	4
177	0111111111111111111100001111111100001111111	377777607760771	Euro-American	4
178	1001111111110111111100001111111100001110111	477737607760731	Euro-American	4
179	1101111111110111111100001111111100001110011	677737607760711	Euro-American	4
180	1101111111111111111111111111110100001111111	677777777720771	Euro-American	4
181	1111110001111111111111111111111111111101111	770777777777671	Mycobacterium-africanum	5, 6
182	1111111111111111110000001000000100001111111	777777004020771	Euro-American	4
183	1111111111111111110111111111110100001111111	777777377720771	Euro-American	4
184	1111111111000011111100001100001100001110111	777417606060731	Euro-American	4
185	1111111111111101101111111111111100001100001	777766777760601	Euro-American	4
186	1111111111111101111000001001111100001111111	777767404760771	Euro-American	4
187	1111110001111111111111111111111101111101111	770777777767671	Mycobacterium-africanum	5, 6
188	1111110001111111111111111111111111111100111	770777777777631	Mycobacterium-africanum	5, 6
189	1111111111111000011111111111111100001111111	777741777760771	Euro-American	4
190	0000000000000000000000000000000000111110111	000000000003731	East-Asian	2
191	0011111111111111111111111111111100001111111	177777777760771	Euro-American	4
192	1000000000000000111111111111000010111111111	400003777413771	Indo-Oceanic	1
193	1101111111110111111100001111101100001111111	677737607660771	Euro-American	4
194	1101111111110111111100001111111100001110111	677737607760731	Euro-American	4
195	1101111111111111111100001111101100001111111	677777607660771	Euro-American	4
196	1101111111111111111111111111111100001111111	677777777760771	Euro-American	4
197	1110000000000111101111111111111100001110111	700036777760731	Euro-American	4
198	1110000000001000001111111111111100001111111	700040777760771	Euro-American	4
199	1110000000001111101111100000000000000000011	700076760000011	East-African-Indian	3
200	1110000000001111101111111111111100001110000	700076777760700	Euro-American	4
201	1110000000111111110000000000000000111111111	700377000003771	East-African-Indian	3
202	1110000011111111101111111111111100001100001	701776777760601	Euro-American	4
203	1110000111111111111111000000000000011111111	703777740001771	East-African-Indian	3
204	1110111111111111111111111111000010111111111	737777777413771	Indo-Oceanic	1
205	1110111111111111111111111111111100001111111	737777777760771	Euro-American	4
206	1111000001111111111100001111111100001111111	740777607760771	Euro-American	4
207	1111101111111111111111111111110100001111111	767777777720771	Euro-American	4
208	1111111000001111111111111001000010111111111	774077774413771	Indo-Oceanic	1
209	1111111100000011111100001111111100001111111	776017607760771	Euro-American	4
210	1111111100000111111111111111111100001111111	776037777760771	Euro-American	4
211	1111111100010111111100001111111100001111111	776137607760771	Euro-American	4
212	1111111100111111111111111101111100001111111	776377776760771	Euro-American	4
213	1111111101111111111100001111111100001110111	776777607760731	Euro-American	4
214	1111111111110000111111011111111100001111111	777703757760771	Euro-American	4
215	1111111111110000111111111110111100001111111	777703777360771	Euro-American	4
216	1111111111110011111100001111111100001111111	777717607760771	Euro-American	4
217	1111111111110111101111111111111100001111111	777736777760771	Euro-American	4
218	1111111111110111111111111000000100001111111	777737774020771	Euro-American	4
219	1111111111111000001111111111111100001111111	777740777760771	Euro-American	4
220	1111111111111000101111111111111100001100001	777742777760601	Euro-American	4
221	1111111111111101101111111111111100001111111	777766777760771	Euro-American	4
222	1111111111111111000001111111011100001111111	777774077560771	Euro-American	4
223	1111111111111111100111111111111100001100001	777776377760601	Euro-American	4
224	1111111111111111101111111100111100001110011	777776776360711	Euro-American	4
225	1111111111111111101111111111111100001100011	777776777760611	Euro-American	4
226	1111111111111111101111111111111100111111111	777776777763771	Euro-American	4
227	1111111111111111110111110000000100001111111	777777370020771	Euro-American	4
228	1111111111111111111100000111011100001111111	777777603560771	Euro-American	4
229	1111111111111111111100000111111100000111111	777777603760371	Euro-American	4
230	1111111111111111111100000111111100001111111	777777603760771	Euro-American	4
231	1111111111111111111111011111111100001110000	777777757760700	Euro-American	4
232	1111111111111111111111100000000000000011111	777777760000171	Euro-American	4
233	1111111111111111111111110000001100001110111	777777770060731	Euro-American	4
234	1111111111111111111111111111000010110111111	777777777413371	Indo-Oceanic	1
235	1111111111111111111111111111000010111010111	777777777413531	Indo-Oceanic	1
236	1111111111111111111111111111000010111111111	777777777413771	Indo-Oceanic	1
237	1111111111111111111111111111110000000000000	777777777700000	Euro-American	4
238	1111111111111111111111111111110000000011111	777777777700171	Euro-American	4
239	1111111111111111111111111111111100000000111	777777777760031	Euro-American	4
240	1111111111111111111111111111111100000111111	777777777760371	Euro-American	4
241	1111111111111111111111111111111100001000011	777777777760411	Euro-American	4
242	1111111111111111111111111111111100001000111	777777777760431	Euro-American	4
243	1111111111111111111111111111111100001100000	777777777760600	Euro-American	4
244	1111111111111111111111111111111100001100001	777777777760601	Euro-American	4
245	1111111111111111111111111111111100001101111	777777777760671	Euro-American	4
246	1111111111111111111111111111111111111110111	777777777777731	Indo-Oceanic	1
247	1110000111111111111111000000000000111001111	703777740003471	East-African-Indian	3
248	1111100111111111111111111001000010111111111	763777774413771	Indo-Oceanic	1
249	1111111111101000000000001111111100001111111	777640007760771	Euro-American	4
250	0000000000000000000000000000000000000111111	000000000000371	East-Asian	2
251	1111111000000000000000000001111100001111111	774000000760771	Euro-American	4
252	1111111111001111111100001111111100001111111	777477607760771	Euro-American	4
253	1111111111111111111101100111111100001111111	777777663760771	Euro-American	4
254	1111111111111100000000001111111100001111111	777760007760771	Euro-American	4
255	0000000000000000000000000000000000111101111	000000000003671	East-Asian	2
256	1111111111111111111111111111000010111101111	777777777413671	Indo-Oceanic	1
257	0001111111111111111111111111000010111100111	077777777413631	Indo-Oceanic	1
258	0000000000000000000011111111111100001111111	000000177760771	Euro-American	4
259	1111111011111111110111111111111100001111111	775777377760771	Euro-American	4
260	0000000000000000000000000000000000110011111	000000000003171	East-Asian	2
261	1110111111111111111111110111111100001111111	737777773760771	Euro-American	4
262	1111111001111111111111111111000100001111111	774777777420771	Euro-American	4
263	1111111111100000000000000111111100001111111	777600003760771	Euro-American	4
264	1111111111111000000000000111111100001111111	777740003760771	Euro-American	4
265	0000000000000000000000000000000000110111111	000000000003371	East-Asian	2
266	1111111011111000000000000111111100001111111	775740003760771	Euro-American	4
267	1111111111110000000000000111111100001111111	777700003760771	Euro-American	4
268	1111111111111111111101111111110100001111111	777777677720771	Euro-American	4
269	0000000000000000000000000000000000001111111	000000000000771	East-Asian	2
270	0110111111111111111111111111000010111110111	337777777413731	Indo-Oceanic	1
271	1111111100000000000000000000000000000010011	776000000000111	Euro-American	4
272	0000111111111111111111111111111100001111111	037777777760771	Euro-American	4
273	1111111111100011111100001111111100001111111	777617607760771	Euro-American	4
274	1111111111111111111100000000000000000111111	777777600000371	Euro-American	4
275	1111111111111111111100000000000100001111111	777777600020771	Euro-American	4
276	1111111111111111111111110000001100001111111	777777770060771	Euro-American	4
277	1111111111111111111111111111011100001110000	777777777560700	Euro-American	4
278	1111111111111111111111111111111100001111101	777777777760761	Euro-American	4
279	1101111111101111111001111111000010111111111	677677477413771	Indo-Oceanic	1
280	1111110000000000001111111111111100001111111	770000777760771	Euro-American	4
281	1111111111111111011111111111111100001111111	777775777760771	Euro-American	4
282	1111111111111111101111001111111100001100001	777776747760601	Euro-American	4
283	1111111111111111111110001000000100001111111	777777704020771	Euro-American	4
284	0000111111100111111111111111111100001111111	037637777760771	Euro-American	4
285	1100111111111111111111111111111100001111111	637777777760771	Euro-American	4
286	1101111111111111111001110000000000000000000	677777470000000	Indo-Oceanic	1
287	1101111111111111111001111111000010111111011	677777477413751	Indo-Oceanic	1
288	1110000000111111111111000000000000111111111	700377740003771	East-African-Indian	3
289	1110000111111111111111000000000000111011111	703777740003571	East-African-Indian	3
290	1111111111111111111100001101111100001111111	777777606760771	Euro-American	4
291	1111111111111111111101111111111100001111111	777777677760771	Euro-American	4
292	1111111111111111111111011111000010110111111	777777757413371	Indo-Oceanic	1
293	1111111111111111111111111111110100001111011	777777777720751	Euro-American	4
294	1011111111111111111111111111110100001111111	577777777720771	Euro-American	4
295	1111111100111111111111100111111100001111111	776377763760771	Euro-American	4
296	1001111111011101111111111111000010110001111	477567777413071	Indo-Oceanic	1
297	1001111111111101110111111111000010111101111	477767377413671	Indo-Oceanic	1
298	1001111111111101111111111111000010110001111	477767777413071	Indo-Oceanic	1
299	1001111111111111100001111111000010010011111	477776077411171	Indo-Oceanic	1
300	1011111111110101111101111001000010111101111	577727674413671	Indo-Oceanic	1
301	1011111111111101111111111111000010111100111	577767777413631	Indo-Oceanic	1
302	1111111111111011101111111111111100001111111	777756777760771	Euro-American	4
303	1111111111111101111111111111000010110110111	777767777413331	Indo-Oceanic	1
304	1011000001111111111111011111111100001111111	540777757760771	Euro-American	4
305	1111111111111111111001111111111100001100111	777777477760631	Euro-American	4
306	1111111111111111111100000011011100001111111	777777601560771	Euro-American	4
307	0001111111111111111111111111110100001110111	077777777720731	Euro-American	4
308	1101111000000000011111111111101111111100000	674001777677600	Mycobacterium-bovis	Animal
309	1110000111111101111111000000000000110011111	703767740003171	East-African-Indian	3
310	1111111111110101111111110000000100001110100	777727770020720	Euro-American	4
311	1111111111111101111011110000000100001110111	777767570020731	Euro-American	4
312	1111111111111101111111110000000100001110111	777767770020731	Euro-American	4
313	1111111111111111000000000111111100001110111	777774003760731	Euro-American	4
314	1111111111111111111011110000000100001110111	777777570020731	Euro-American	4
315	1111111111111111111111101000000100001110111	777777764020731	Euro-American	4
316	1111111111111111111111110000000100001110111	777777770020731	Euro-American	4
317	1111111111111111111111111110111100001110111	777777777360731	Euro-American	4
318	1011110001111111111111111111111111111101111	570777777777671	Mycobacterium-africanum	5, 6
319	1011111000001111111100001111111111110001111	574077607777071	Mycobacterium-africanum	5, 6
320	1111110000000000111100001100111111110001111	770003606377071	Mycobacterium-africanum	5, 6
321	1111110001110111110000001000011111111101111	770737004177671	Mycobacterium-africanum	5, 6
322	1111110001111101111111111111110111111101111	770767777737671	Mycobacterium-africanum	5, 6
323	1111110001111101111111111111111101111101111	770767777767671	Mycobacterium-africanum	5, 6
324	1111110001111101111111111111111111111101111	770767777777671	Mycobacterium-africanum	5, 6
325	1111110001111111111010001111111111111101111	770777507777671	Mycobacterium-africanum	5, 6
326	1111110001111111111110001111111111111101111	770777707777671	Mycobacterium-africanum	5, 6
327	1111111000001101111100001101110101110001111	774067606727071	Mycobacterium-africanum	5, 6
328	1111111000001101111100001101111101110001111	774067606767071	Mycobacterium-africanum	5, 6
329	1111111000001101111100001111111111110001111	774067607777071	Mycobacterium-africanum	5, 6
330	1111111000001111111100001111111111110000111	774077607777031	Mycobacterium-africanum	5, 6
331	1111111000001111111100001111111111110001111	774077607777071	Mycobacterium-africanum	5, 6
332	1111111101110001111111111111110111110001111	776707777737071	Mycobacterium-africanum	5, 6
333	1111111111110101111100001111111100001111111	777727607760771	Euro-American	4
334	1011111111111111111111111111111100001111111	577777777760771	Euro-American	4
335	1111111111111111111100001111110100001111111	777777607720771	Euro-American	4
336	1111111111111111101111111111111100001110111	777776777760731	Euro-American	4
337	1111111111111111111111111110000010111110111	777777777013731	Indo-Oceanic	1
338	0001111111111111111111111111000010110001111	077777777413071	Indo-Oceanic	1
339	1000111111111111101111111111111100001100001	437776777760601	Euro-American	4
340	1001111000111111111111111111000010111111111	474377777413771	Indo-Oceanic	1
341	1001111111111111111111111011000010110000111	477777775413031	Indo-Oceanic	1
342	1101111111111111111111111111000010111111111	677777777413771	Indo-Oceanic	1
343	1110000000000000000000001110011111011111111	700000007175771	Mycobacterium-africanum	5, 6
344	1110000000001111111111111111111100001111111	700077777760771	Euro-American	4
345	1111111110000000000111111111111100001110111	777000377760731	Euro-American	4
346	1111111110111111111110000000000000111010111	777377700003531	Indo-Oceanic	1
347	1111111111110111101111111111111100001100001	777736777760601	Euro-American	4
348	1111111111110111101111111111111100001101111	777736777760671	Euro-American	4
349	1111111111110111111111111111000010111110111	777737777413731	Indo-Oceanic	1
350	1111111111111111101100011111111100001100001	777776617760601	Euro-American	4
351	1111111111111111101111111111100000000011111	777776777600171	Euro-American	4
352	1111111111111111101111111111111100001110011	777776777760711	Euro-American	4
353	1111111111111111111111111001111100001111111	777777774760771	Euro-American	4
354	1111111111111111111111111111000000111110111	777777777403731	Indo-Oceanic	1
355	1001111111111111111111111111000010110000111	477777777413031	Indo-Oceanic	1
356	1110000111111111111100000000000000011111111	703777600001771	East-African-Indian	3
357	1110000111111111111111000000000000001111111	703777740000771	East-African-Indian	3
358	1110011111111111111111111111111100001111111	717777777760771	Euro-American	4
359	0000111111101111111111111000000100001111111	037677774020771	Euro-American	4
360	1011000000111111111111111111110100001111111	540377777720771	Euro-American	4
361	1011111111110111111111111111000100001111111	577737777420771	Euro-American	4
362	1101111011111111111111011111111100001111111	675777757760771	Euro-American	4
363	1110011100111111111111111111111100001111111	716377777760771	Euro-American	4
364	1111011111111111111111111101111100001111111	757777776760771	Euro-American	4
365	1111111110000000000000000111111100001111111	777000003760771	Euro-American	4
366	1111111111011111111111111111111100001001111	777577777760471	Euro-American	4
367	1111111111110111111000001001111100001111111	777737404760771	Euro-American	4
368	1111111111111111110000001111110100001110111	777777007720731	Euro-American	4
369	1111111111111111111011111000000100001111111	777777574020771	Euro-American	4
370	1111111111111111111111001111111100001001111	777777747760471	Euro-American	4
371	1111111111111111110000001111110100001111111	777777007720771	Euro-American	4
372	1111111111111111111111010100000000000000000	777777752000000	Euro-American	4
373	1111111111111111111111101111111100001111111	777777767760771	Euro-American	4
374	1111111111111111111111111100000000001111111	777777776000771	Euro-American	4
375	0001111111110111111100001111111100001111111	077737607760771	Euro-American	4
376	0111111100011111111100001111111100001111111	376177607760771	Euro-American	4
377	1101011111110111111100001111111100001111111	657737607760771	Euro-American	4
378	1111111111111111111101101111111100001111111	777777667760771	Euro-American	4
379	1111111111111000010000011111111100001111111	777741017760771	Euro-American	4
380	1011111111111111111111111111000010111111111	577777777413771	Indo-Oceanic	1
381	1110000111111111111111000000000000110001111	703777740003071	East-African-Indian	3
382	1111011111111111111111111000000100001111111	757777774020771	Euro-American	4
383	1111111100111111111111111000000100001111111	776377774020771	Euro-American	4
384	1111111111111111111101111000000100001111111	777777674020771	Euro-American	4
385	1111111111110111100111111111111100001011111	777736377760571	Euro-American	4
386	0000000000000000000000001110111100001111111	000000007360771	Euro-American	4
387	1000000000000011111100000001011100001110111	400017600560731	Euro-American	4
388	1110111111111111111100001111111100001111111	737777607760771	Euro-American	4
389	1101111111111101111100001111111100001111111	677767607760771	Euro-American	4
390	1111111111111111111111111111100100001111111	777777777620771	Euro-American	4
391	1111000111111111111100001111111100001110111	743777607760731	Euro-American	4
392	1111111111111111111100000000011100001110111	777777600160731	Euro-American	4
393	1111111111111011111111111111111100001111111	777757777760771	Euro-American	4
394	1111111111111111111111111111100100001110111	777777777620731	Euro-American	4
395	1111111111111111111111111111111100001000000	777777777760400	Euro-American	4
396	1111111111111111111100001111011100000111111	777777607560371	Euro-American	4
397	1111111111111111111100000000000000001111111	777777600000771	Euro-American	4
398	1111111111111111111100001111111100001100111	777777607760631	Euro-American	4
399	1111111111111111111111111111000100001000010	777777777420410	Euro-American	4
400	1111011111111111111111111000000100001110111	757777774020731	Euro-American	4
401	1111111100111111111000000111111100001111111	776377403760771	Euro-American	4
402	1111111111111111111100000000000000000000000	777777600000000	Euro-American	4
403	1111111111111111111111000111111100001110111	777777743760731	Euro-American	4
404	1111111111101001110000000000000000000000011	777647000000011	Euro-American	4
405	1111111111111111110000000000000000000000011	777777000000011	Euro-American	4
406	0000000000000000000000000000000000001110111	000000000000731	East-Asian	2
407	0000000000000111100001000000000000111111111	000036040003771	East-African-Indian	3
408	0011011111111011101111111111111100001111111	157756777760771	Euro-American	4
409	0101101000001110111111111111111111111100000	264073777777600	Mycobacterium-bovis	Animal
410	0111111111111111000001111111111100001111111	377774077760771	Euro-American	4
411	1000001111111111111111111111111100001111111	407777777760771	Euro-American	4
412	1000111111111111111100001100001100001100000	437777606060600	Euro-American	4
413	1001111111111111111001111111000010111111111	477777477413771	Indo-Oceanic	1
414	1001111111111111111111101111000010110001111	477777767413071	Indo-Oceanic	1
415	1001111111111111111111111000010111111111111	477777774137771	Indo-Oceanic	1
416	1100011101111111111101111111111111111100000	616777677777600	Mycobacterium-bovis	Animal
417	1011111111111111111111110000001100001111111	577777770060771	Euro-American	4
418	1100011111111111111111111111110100001111111	617777777720771	Euro-American	4
419	1100110000000000000100001111111100001111111	630000207760771	Euro-American	4
420	1100111111111111001111111111111100001110110	637774777760730	Euro-American	4
421	1101111101100000000000000000000000000111111	676600000000371	Euro-American	4
422	1101111101111110111101101111111111111100000	676773667777600	Mycobacterium-bovis	Animal
423	1101111111111111000100001111111100001111111	677774207760771	Euro-American	4
424	1101111111111111111001111111000010111110011	677777477413711	Indo-Oceanic	1
425	1110000000001111101111111000011100001111111	700076774160771	Euro-American	4
426	1110000000111111111100000000000000111111111	700377600003771	East-African-Indian	3
427	1110000111110001111111000000000000111111111	703707740003771	East-African-Indian	3
428	1110000111111111111111000000000000110111111	703777740003371	East-African-Indian	3
429	1110000111111111111111000000000000111110111	703777740003731	East-African-Indian	3
430	1110001000000000110111001111111100001001111	704003347760471	Mycobacterium-africanum	5, 6
431	1110011111111111111111111000000100001111111	717777774020771	Euro-American	4
432	1110111011111111111111111111111100001110111	735777777760731	Euro-American	4
433	1111011111111111111111111110110100001111111	757777777320771	Euro-American	4
434	1111100001111111111111111111111000000111111	760777777740371	Euro-American	4
435	1111100111111111111100001111111100001111111	763777607760771	Euro-American	4
436	1111110000111111101111111111111100001100001	770376777760601	Euro-American	4
437	1111111000001111111111111111111111010001111	774077777775071	Mycobacterium-africanum	5, 6
438	1111111000001111111111111111111111110001111	774077777777071	Mycobacterium-africanum	5, 6
439	1111111110111111101111111111111100001100001	777376777760601	Euro-American	4
440	1111111111100001111100001111111100001111111	777607607760771	Euro-American	4
441	1111111111110000000101111111111100001111111	777700277760771	Euro-American	4
442	1111111111110111110111111111111100001111111	777737377760771	Euro-American	4
443	1111111111110111111100001111110000001111111	777737607700771	Euro-American	4
444	1111111111111000000000000011111100001111111	777740001760771	Euro-American	4
445	1111111111111011101111111111111100001100001	777756777760601	Euro-American	4
446	1111111111111100000000011101111100001100001	777760016760601	Euro-American	4
447	1111111111111100000111111111111100001111111	777760377760771	Euro-American	4
448	1111111111111101111111111111110100001110111	777767777720731	Euro-American	4
449	1111111111111111101111011111111100001111111	777776757760771	Euro-American	4
450	1111111111111111101111110000000000000000000	777776770000000	Euro-American	4
451	1111111111111111111001111111111100001111111	777777477760771	Euro-American	4
452	1111111111111111111100001100111100001111111	777777606360771	Euro-American	4
453	1111111111111111111101111111011100001111111	777777677560771	Euro-American	4
454	1111111111111111111110111101111100001110111	777777736760731	Euro-American	4
455	1111111111111111111111100000111100001111111	777777760360771	Euro-American	4
456	1111111111111111111111111001000010111110011	777777774413711	Indo-Oceanic	1
457	1111111111111111111111111110110100001111111	777777777320771	Euro-American	4
458	1111111111111111111111111111000000111111111	777777777403771	Indo-Oceanic	1
459	1111111111111111111111111111000010000110111	777777777410331	Indo-Oceanic	1
460	1111111111111111111111111111000010111111011	777777777413751	Indo-Oceanic	1
461	1111111111111111111111111111000011101111101	777777777416761	Indo-Oceanic	1
462	1111111111111111111111111111011100001111111	777777777560771	Euro-American	4
463	1111111111111111111111111111110100001011111	777777777720571	Euro-American	4
464	1111111111111111111111111111111001111111111	777777777747771	Indo-Oceanic	1
465	1111111111000011111110111111110000000000000	777417737700000	Euro-American	4
466	1111111100111111110111111111111100001111111	776377377760771	Euro-American	4
467	0000000000000000000000000000000100001111111	000000000020771	East-African-Indian	3
468	0001101111111111111111111111000010110000111	067777777413031	Indo-Oceanic	1
469	0001111111111111111100001111111100001111111	077777607760771	Euro-American	4
470	0011111111111111111111111111000010111111111	177777777413771	Indo-Oceanic	1
471	0110000111111111111111000000000000111111111	303777740003771	East-African-Indian	3
472	0111111111111111111111111111110100001111111	377777777720771	Euro-American	4
473	1000000011111111111111111111000010110001111	401777777413071	Indo-Oceanic	1
474	1001101111111111111111111111000010110000111	467777777413031	Indo-Oceanic	1
475	1001111111111111100001111111000010011111111	477776077411771	Indo-Oceanic	1
476	1011111111111111101111111111111100001100001	577776777760601	Euro-American	4
477	1011111111111111111111111111000010111110111	577777777413731	Indo-Oceanic	1
478	1100011111111111101111111111111100001100001	617776777760601	Euro-American	4
479	1101000000000010111111111111111111111100000	640013777777600	Mycobacterium-bovis	Animal
480	1101111001111111111001111111000010011111111	674777477411771	Indo-Oceanic	1
481	1101111101111110111101111111111111111100000	676773677777600	Mycobacterium-bovis	Animal
482	1101111101111110111111111111111111111100000	676773777777600	Mycobacterium-bovis	Animal
483	1101111111111111111001111111000010111110001	677777477413701	Indo-Oceanic	1
484	1110000000000111101111111111111000000011111	700036777740171	Euro-American	4
485	1110000111111111111000000000000000111111111	703777400003771	East-African-Indian	3
486	1110000111111111111111000000000000000111111	703777740000371	East-African-Indian	3
487	1111000000000000000000001000000100001111111	740000004020771	Euro-American	4
488	1111100001111111111111111000000100001111111	760777774020771	Euro-American	4
489	1111101111111111101111111111111100001100001	767776777760601	Euro-American	4
490	1111101111111111101111111111111100001111111	767776777760771	Euro-American	4
491	1111110111111111101111111111111100001100001	773776777760601	Euro-American	4
492	1111110111111111111100001111111100001111111	773777607760771	Euro-American	4
493	1111111000011111111111111111000010111110111	774177777413731	Indo-Oceanic	1
494	1111111100111111111111111111111100001110011	776377777760711	Euro-American	4
495	1111111101111100000000000111111100001111111	776760003760771	Euro-American	4
496	1111111111001100000000001111111100001111111	777460007760771	Euro-American	4
497	1111111111101111111111111111000010111111111	777677777413771	Indo-Oceanic	1
498	1111111111101111111111111111111100001111111	777677777760771	Euro-American	4
499	1111111111110000000000000000001100001111111	777700000060771	Euro-American	4
500	1111111111110000000000000011111100001111111	777700001760771	Euro-American	4
501	1111111111110000000111111111111100001111111	777700377760771	Euro-American	4
502	1111111111110101111110111111111100001111111	777727737760771	Euro-American	4
503	1111111111110111110111111111111100001110111	777737377760731	Euro-American	4
504	1111111111110111111110111111111100001111111	777737737760771	Euro-American	4
505	1111111111110111111111111111111100001110000	777737777760700	Euro-American	4
506	1111111111111100000000000111111100001111111	777760003760771	Euro-American	4
507	1111111111111111100000111111111100001111111	777776037760771	Euro-American	4
508	1111111111111111100111111111111100001111111	777776377760771	Euro-American	4
509	1111111111111111111100001011111100001111111	777777605760771	Euro-American	4
510	1111111111111111111110000000000000111010111	777777700003531	Indo-Oceanic	1
511	1111111111111111111110000000000100001111111	777777700020771	Euro-American	4
512	1111111111111111111110001111110100001111111	777777707720771	Euro-American	4
513	1111111111111111111110011111111100001110111	777777717760731	Euro-American	4
514	1111111111111111111111111001000010111110111	777777774413731	Indo-Oceanic	1
515	1111111111111111111111111101111100001110111	777777776760731	Euro-American	4
516	1111111111111111111111111110111100001111111	777777777360771	Euro-American	4
517	1111111111111111111111111111000010111110011	777777777413711	Indo-Oceanic	1
518	1111111111111111111111111111101100000000111	777777777660031	Euro-American	4
519	1111111111111111111111111111111000000111111	777777777740371	Euro-American	4
520	1111111111111111111111111111111100001011111	777777777760571	Euro-American	4
521	1111111111111111111111111111111100001100011	777777777760611	Euro-American	4
522	1111111111111111111111111111111100001111110	777777777760770	Euro-American	4
523	1111111111111111111111111111111111111111111	777777777777771	Indo-Oceanic	1
524	1111111111111111111111111111110100001110011	777777777720711	Euro-American	4
525	1011110001111111111100111111111000111101111	570777637743671	Mycobacterium-africanum	5, 6
526	1101111111111111111111111111000000111101111	677777777403671	Indo-Oceanic	1
527	1101111111111111111111111111000000111111111	677777777403771	Indo-Oceanic	1
528	1101111111111111111111111111000010111101111	677777777413671	Indo-Oceanic	1
529	1101111111111111111111111111000010111110111	677777777413731	Indo-Oceanic	1
530	1111110001111111111001111111111111011101111	770777477775671	Mycobacterium-africanum	5, 6
531	1110111111111111111111111000000100001111111	737777774020771	Euro-American	4
532	1111110001111111111111101111111111111101111	770777767777671	Mycobacterium-africanum	5, 6
533	1111111111000000001111111111110100001111111	777400777720771	Euro-American	4
534	1111111111111111111100001111000000000000000	777777607400000	Euro-American	4
535	1111111111111111111110001111111100001111111	777777707760771	Euro-American	4
536	1110000000000000000111111111111111101101111	700000377776671	Mycobacterium-africanum	5, 6
537	1111110001111111111111111111111111111100001	770777777777601	Mycobacterium-africanum	5, 6
538	1111111111100111111111111111000010111110111	777637777413731	Indo-Oceanic	1
539	0000000000000000000000000000000000001100000	000000000000600	East-Asian	2
540	0000000000000000000000000000000000110000111	000000000003031	East-Asian	2
541	0000000000000000000000000000000000111110011	000000000003711	East-Asian	2
542	0001111111111011111100001111111100001110111	077757607760731	Euro-American	4
543	1011111111111111111101111111011100011111111	577777677561771	Euro-American	4
544	1100000000000000000000000001111100001110111	600000000760731	Euro-American	4
545	1101111011110111111100001111111100001111111	675737607760771	Euro-American	4
546	1110000000000111101111111111011100001111111	700036777560771	Euro-American	4
547	1110000000000111101111111111111100000000111	700036777760031	Mycobacterium-africanum	5, 6
548	1110000000001111101110000000000000000001111	700076700000071	East-African-Indian	3
549	1110000000001111101111011111111100001111111	700076757760771	Euro-American	4
550	1110011111111111111001111111000010111110111	717777477413731	Indo-Oceanic	1
551	1110111111111111111111111111111100001100010	737777777760610	Euro-American	4
552	1111000000001111101111111111111100001100001	740076777760601	Euro-American	4
553	1111000011110111111111111111111100001110111	741737777760731	Euro-American	4
554	1111011111110000001111111111111100001111111	757700777760771	Euro-American	4
555	1111011111111111101111111111111100001011111	757776777760571	Euro-American	4
556	1111110111100000111111111000111100001111111	773603774360771	Euro-American	4
557	1111110111111111111111111000000100001111111	773777774020771	Euro-American	4
558	1111111100111111111111110001111100001110111	776377770760731	Euro-American	4
559	1111111100111111111111110001111100001111111	776377770760771	Euro-American	4
560	1111111110000000000000000000000000000111111	777000000000371	Euro-American	4
561	1111111111010000000000000111111100001111111	777500003760771	Euro-American	4
562	1111111111110111111100000000000000000000000	777737600000000	Euro-American	4
563	1111111111110111111111110000000000000001111	777737770000071	Euro-American	4
564	1111111111110111111111111001000010111111111	777737774413771	Indo-Oceanic	1
565	1111111111110111111111111111111100001101111	777737777760671	Euro-American	4
566	1111111111111000001111111111111100001110111	777740777760731	Euro-American	4
567	1111111111111100000000001111111100111111111	777760007763771	Euro-American	4
568	1111111111111101111001111111111100001111111	777767477760771	Euro-American	4
569	1111111111111101111111100000000000000000000	777767760000000	Euro-American	4
570	1111111111111110111111111101111100001111111	777773776760771	Euro-American	4
571	1111111111111111011111111000000100001111111	777775774020771	Euro-American	4
572	1111111111111111101000001110111100001100001	777776407360601	Euro-American	4
573	1111111111111111111101100111011100001111111	777777663560771	Euro-American	4
574	1111111111111111111111111111111000000001111	777777777740071	Euro-American	4
575	1111111111111111111111111111111100001011101	777777777760561	Euro-American	4
576	1111111111111111101111111110111100001111111	777776777360771	Euro-American	4
577	1001111111111101110101111111000010111111111	477767277413771	Indo-Oceanic	1
578	1100111111111111111100001111111100001111111	637777607760771	Euro-American	4
579	1111111111110111111100001111110000000011111	777737607700171	Euro-American	4
580	1101111100001111111100001111111100001111111	676077607760771	Euro-American	4
581	1111111111111111111101111111011100001101111	777777677560671	Euro-American	4
582	1111111110000000101111111111111100001110111	777002777760731	Euro-American	4
583	1111111111110111111111111111111100111111111	777737777763771	Euro-American	4
584	1111111111111111011111111111111100001110111	777775777760731	Euro-American	4
585	0000000000000000000000000000000000000000111	000000000000031	East-Asian	2
586	0000000000000000000000001111110100001100111	000000007720631	Mycobacterium-africanum	5, 6
587	1110000001111000000000001111111111001101111	700740007774671	Mycobacterium-africanum	5, 6
588	1110000111111111111111001000000000111111111	703777744003771	East-African-Indian	3
589	1111111100011100010000000000000000000001111	776161000000071	Euro-American	4
590	1111111111111111111000000111111100001110110	777777403760730	Euro-American	4
591	1111111111111111111111011111000010111111111	777777757413771	Indo-Oceanic	1
592	0000000000000000000000000000010000010000000	000000000101000	Mycobacterium-caprae	Animal
593	0001111000000000000000111111111111111100000	074000037777600	Mycobacterium-bovis	Animal
594	1101011101011110111111111111111111111100000	656573777777600	Mycobacterium-bovis	Animal
595	1101111101111111111111111111111111111100000	676777777777600	Mycobacterium-bovis	Animal
596	1001011111111111111111111111000100001111111	457777777420771	Euro-American	4
597	1011101111111111111111111111000100001111111	567777777420771	Euro-American	4
598	1110000111111111111000000000000000000111111	703777400000371	East-African-Indian	3
599	1110000111111111111000000000000000001111111	703777400000771	East-African-Indian	3
600	1110000111111111111000000000000000110011111	703777400003171	East-African-Indian	3
601	1110000000111111111000000000000000001111111	700377400000771	East-African-Indian	3
602	1111111111111111111111110000000000001111111	777777770000771	Euro-American	4
603	1111111111111111111111111110110100001110111	777777777320731	Euro-American	4
604	1101111111110111111100001111111100001111011	677737607760751	Euro-American	4
605	1111111111110111111100001111110000000000111	777737607700031	Euro-American	4
606	1111111111110111111100001111111100000000000	777737607760000	Euro-American	4
607	1111111111111111111001101111000000000000000	777777467400000	Indo-Oceanic	1
608	1111111100011111111111110000000000000000000	776177770000000	Euro-American	4
609	1111111111100000001111111000000100001111111	777600774020771	Euro-American	4
610	1111111111111101111111111000000100001110111	777767774020731	Euro-American	4
611	1111111111111101111111111111011100001111111	777767777560771	Euro-American	4
612	1111111111111111111111111111111100001111011	777777777760751	Euro-American	4
613	1111111110011111111111111111111100001111111	777177777760771	Euro-American	4
614	1111111111111111111100001111111100001000111	777777607760431	Euro-American	4
615	1111111111111111111111111111110100001111110	777777777720770	Euro-American	4
616	1000000000000000000000000000000000111111111	400000000003771	East-African-Indian	3
617	1111111111110111111111111101000010111111111	777737776413771	Indo-Oceanic	1
618	1111111111110111111111111111000010111111111	777737777413771	Indo-Oceanic	1
619	1111111111111111110000000100000000000000011	777777002000011	Euro-American	4
620	1111111111111111111111001000000100001111111	777777744020771	Euro-American	4
621	0000000000000000000000000000000000101111111	000000000002771	East-Asian	2
622	1111111111100000011111111001000010111111111	777601774413771	Indo-Oceanic	1
623	1111111111111111111111011111111111111111111	777777757777771	Indo-Oceanic	1
624	1001111111111111011111111111000010110001111	477775777413071	Indo-Oceanic	1
625	1001111111111111111111111111000010100001111	477777777412071	Indo-Oceanic	1
626	1001111111111111111111111111000010101111111	477777777412771	Indo-Oceanic	1
627	1111000011110111111111111111111100001111111	741737777760771	Euro-American	4
628	1111111111111111111111111111111100001111100	777777777760760	Euro-American	4
629	1001111111111111111111111111000010000001111	477777777410071	Indo-Oceanic	1
630	1111110011111111111110111111111100001111111	771777737760771	Euro-American	4
631	1111111111111111111111101111110100001111111	777777767720771	Euro-American	4
632	0000000000000000000000000000000000111011111	000000000003571	East-Asian	2
633	1101011111111111111100001111111100001110111	657777607760731	Euro-American	4
634	0000000000000000000000001000011111111100000	000000004177600	Mycobacterium-caprae	Animal
635	0000000000000000000000001111011100001111111	000000007560771	Euro-American	4
636	0000000000000000000000001111111111110000000	000000007777000	Mycobacterium-bovis	Animal
637	0000000000000000000000001111111111111100000	000000007777600	Mycobacterium-bovis	Animal
638	0000000011111111111100001111111100001111111	001777607760771	Euro-American	4
639	0001000000000000000000000000000000001100000	040000000000600	Mycobacterium-caprae	Animal
640	0001111000000000000000001110011111110100000	074000007177200	Mycobacterium-bovis	Animal
641	0001111000000000000000110000000000001100000	074000030000600	Mycobacterium-bovis	Animal
642	0001111000000000000000110100000000001100000	074000032000600	Mycobacterium-bovis	Animal
643	0001111111111111110111111110000000000111111	077777377000371	Indo-Oceanic	1
644	0100000000000000110111111110100001111100000	200003377207600	Mycobacterium-caprae	Animal
645	0100000000000000111110011110100001111100000	200003717207600	Mycobacterium-caprae	Animal
646	0100000000000000111111111110100001111100000	200003777207600	Mycobacterium-caprae	Animal
647	0100000000000000111111111110111111111100000	200003777377600	Mycobacterium-caprae	Animal
648	0100000000010000111110011110100001111100000	200103717207600	Mycobacterium-caprae	Animal
649	0111111111111111111000100111011100001111111	377777423560771	Euro-American	4
650	1000111101111110111101111111111111001100000	436773677774600	Mycobacterium-bovis	Animal
651	1001101000001100111111111111111111111100000	464063777777600	Mycobacterium-bovis	Animal
652	1001111111011111111111111111000010110001111	477577777413071	Indo-Oceanic	1
653	1001111111111111111100001000000100001111111	477777604020771	Euro-American	4
654	1001111111111111111110111111000010110001111	477777737413071	Indo-Oceanic	1
655	1001111111111111111111111111110100001111111	477777777720771	Euro-American	4
656	1011111111111111110111111111000100001111111	577777377420771	Euro-American	4
657	1100000000000000000000011100011111111100000	600000016177600	Mycobacterium-bovis	Animal
658	1100000000000000000000011111111111111100000	600000017777600	Mycobacterium-bovis	Animal
659	1100000101110110111111111111111111111100000	602733777777600	Mycobacterium-bovis	Animal
660	1100000101111110111100001111111111111100000	602773607777600	Mycobacterium-bovis	Animal
661	1100000101111110111111111111111111111100000	602773777777600	Mycobacterium-bovis	Animal
662	1100011000001110111111111111111111111100000	614073777777600	Mycobacterium-bovis	Animal
663	1100011101111110111101111111111111111100000	616773677777600	Mycobacterium-bovis	Animal
664	1100011101111110111111111100111111111100000	616773776377600	Mycobacterium-bovis	Animal
665	1100011101111110111111111111111111111100000	616773777777600	Mycobacterium-bovis	Animal
666	1101000000000010111111111110011111111100000	640013777177600	Mycobacterium-bovis	Animal
667	1101001000001110111111111111111111111100000	644073777777600	Mycobacterium-bovis	Animal
668	1101011101001110111110111111111111111100000	656473737777600	Mycobacterium-bovis	Animal
669	1101011101011110110111111111111111110100000	656573377777200	Mycobacterium-bovis	Animal
670	1101011101011110110111111111111111111100000	656573377777600	Mycobacterium-bovis	Animal
671	1101101000001000111111111111111111111100000	664043777777600	Mycobacterium-bovis	Animal
672	1101101000001100111111111111111111111100000	664063777777600	Mycobacterium-bovis	Animal
673	1101101000001110000111111111111111111100000	664070377777600	Mycobacterium-bovis	Animal
674	1101101000001110011111111111111111111100000	664071777777600	Mycobacterium-bovis	Animal
675	1101101000001110110111111111111111111100000	664073377777600	Mycobacterium-bovis	Animal
676	1101101000001110111111111000000111111100000	664073774037600	Mycobacterium-bovis	Animal
677	1101101000001110111111111111111000001100000	664073777740600	Mycobacterium-bovis	Animal
678	1101101000001110111111111111111011111100000	664073777757600	Mycobacterium-bovis	Animal
679	1101101000001110111111111111111100111100000	664073777763600	Mycobacterium-bovis	Animal
680	1101101000001110111111111111111101111100000	664073777767600	Mycobacterium-bovis	Animal
681	1101101000001110111111111111111111101100000	664073777776600	Mycobacterium-bovis	Animal
682	1101101000001110111111111111111111110100000	664073777777200	Mycobacterium-bovis	Animal
683	1101101000001110111111111111111111111100000	664073777777600	Mycobacterium-bovis	Animal
684	1101101101111110111101111111111111111100000	666773677777600	Mycobacterium-bovis	Animal
685	1101111000001110111111111111111111111100000	674073777777600	Mycobacterium-bovis	Animal
686	1101111000011010111111111111111111111100000	674153777777600	Mycobacterium-bovis	Animal
687	1101111001011110111111111111111101111100000	674573777767600	Mycobacterium-bovis	Animal
688	1101111101001110111111111111111111111100000	676473777777600	Mycobacterium-bovis	Animal
689	1101111101011110111111111110000011111100000	676573777017600	Mycobacterium-bovis	Animal
690	1101111101011110111111111111100111111100000	676573777637600	Mycobacterium-bovis	Animal
691	1101111101011110111111111111111111111100000	676573777777600	Mycobacterium-bovis	Animal
692	1101111101101110111101111111111111111100000	676673677777600	Mycobacterium-bovis	Animal
693	1101111101111000111101111111111111111100000	676743677777600	Mycobacterium-bovis	Animal
694	1101111101111000111111111111111111111100000	676743777777600	Mycobacterium-bovis	Animal
695	1101111101111100111101111111111111111100000	676763677777600	Mycobacterium-bovis	Animal
696	1101111101111110111101111000011111111100000	676773674177600	Mycobacterium-bovis	Animal
697	1101111101111110111101111100011111111100000	676773676177600	Mycobacterium-bovis	Animal
698	1101111101111110111101111111111111110100000	676773677777200	Mycobacterium-bovis	Animal
699	1101111111111111111111111111110100001011111	677777777720571	Euro-American	4
700	1110000001111000010000001111111101001101111	700741007764671	Mycobacterium-africanum	5, 6
701	1110000001111000010000001111111111001101111	700741007774671	Mycobacterium-africanum	5, 6
702	1110000001111111011111001111000010111111111	700775747413771	Indo-Oceanic	1
703	1110000110011111111000000000000000011111111	703177400001771	East-African-Indian	3
704	1110000111111111111111000000000000110010011	703777740003111	East-African-Indian	3
705	1110011110111111111111111111111100001111111	717377777760771	Euro-American	4
706	1110110000011111111011111111111100001111111	730177577760771	Euro-American	4
707	1110111100111111111111111111111100001111111	736377777760771	Euro-American	4
708	1110111111111111101111111111111100001111111	737776777760771	Euro-American	4
709	1110111111111111111100001111111100001110000	737777607760700	Euro-American	4
710	1110111111111111111110000000000000000000111	737777700000031	Euro-American	4
711	1110111111111111111111111111000010111110111	737777777413731	Indo-Oceanic	1
712	1111001111111111111111111111111100001110111	747777777760731	Euro-American	4
713	1111100111111111111111111111111100001111111	763777777760771	Euro-American	4
714	1111111111111111110000001101110100001111111	777777006720771	Euro-American	4
715	1111110001001111111111111111111111111101111	770477777777671	Mycobacterium-africanum	5, 6
716	1111110101111111111000000000000000011101111	772777400001671	Indo-Oceanic	1
717	1111111000011111111111111111111100001111111	774177777760771	Euro-American	4
718	1111111100000000000000000000000000001111111	776000000000771	Euro-American	4
719	1111111100011111111000001111111100001111111	776177407760771	Euro-American	4
720	1111111100011111111100001111111100000111111	776177607760371	Euro-American	4
721	1111111100111111111111111111111100000111111	776377777760371	Euro-American	4
722	1111111111110000000000001111000010111110111	777700007413731	Indo-Oceanic	1
723	1111111111110000000001111001000010111111111	777700074413771	Indo-Oceanic	1
724	1111111111110000010000000100000000011110111	777701002001731	Indo-Oceanic	1
725	1111111111110111111100001111111100001111110	777737607760770	Euro-American	4
726	1111111111110111111111001111000010111111111	777737747413771	Indo-Oceanic	1
727	1111111111110111111111111000000100001110111	777737774020731	Euro-American	4
728	1111111111110111111111111111111100001000111	777737777760431	Euro-American	4
729	1101011111111111111100001111111100001111111	657777607760771	Euro-American	4
730	1111111111111011111111111111000010111110111	777757777413731	Indo-Oceanic	1
731	1111111111111100011100001111111100001111111	777761607760771	Euro-American	4
732	1111111111111100111111111111111100001111111	777763777760771	Euro-American	4
733	1111111111111111011111001111000010111111111	777775747413771	Indo-Oceanic	1
734	1111111111111111101111111111000010011110111	777776777411731	Indo-Oceanic	1
735	1111111111111111101111111111000010111110111	777776777413731	Indo-Oceanic	1
736	1111111111111111111011111111111100001110111	777777577760731	Euro-American	4
737	1111111111111111111100001111111100001011111	777777607760571	Euro-American	4
738	1111111111111111111100001111111100001111100	777777607760760	Euro-American	4
739	1111111111111111111110001111000010111111111	777777707413771	Indo-Oceanic	1
740	1111111111111111111111001111110100001111111	777777747720771	Euro-American	4
741	1111111111111111111111011111110100001111111	777777757720771	Euro-American	4
742	1111111111111111111111110000000100001111111	777777770020771	Euro-American	4
743	1111111111111111111111111100000000000001111	777777776000071	Euro-American	4
744	1111111111111111111111111111000010011110111	777777777411731	Indo-Oceanic	1
745	1111111111111111111111111111000010110010111	777777777413131	Indo-Oceanic	1
746	1111111111111111111111111111010100001111111	777777777520771	Euro-American	4
747	1111111111111111111111111111110100001001111	777777777720471	Euro-American	4
748	1111111111111111111111111111110100001111100	777777777720760	Euro-American	4
749	1111111111111111111101111111111111111111111	777777677777771	Indo-Oceanic	1
750	0000111111101111111010000000000100001111111	037677500020771	Euro-American	4
751	0001111111111111111111111111111100001111111	077777777760771	Euro-American	4
752	1001000000000010111111111111111111111100000	440013777777600	Mycobacterium-bovis	Animal
753	1001111111111111111100001111111100001111111	477777607760771	Euro-American	4
754	1010000111111111111111000000000000111111111	503777740003771	East-African-Indian	3
755	1011111111111111111101111111110100001111111	577777677720771	Euro-American	4
756	1101110111111111111001111111000010111111111	673777477413771	Indo-Oceanic	1
757	1101111101011110111111111111101111111100000	676573777677600	Mycobacterium-bovis	Animal
758	1101111111111111111001111111000010111110000	677777477413700	Indo-Oceanic	1
759	0001111111100111111111111111111100001111111	077637777760771	Euro-American	4
760	1111111000000111110000000000000100001110000	774037000020700	Euro-American	4
761	1111111000001111110000001111111111110001111	774077007777071	Mycobacterium-africanum	5, 6
762	1111111001111111111111111111000100001110111	774777777420731	Euro-American	4
763	1111111111110000001111111111000010111110000	777700777413700	Indo-Oceanic	1
764	1111111111111011111111111111110100001111111	777757777720771	Euro-American	4
765	1111111111111100000001111111111100001111111	777760077760771	Euro-American	4
766	1111111111111100010000001111111100001111111	777761007760771	Euro-American	4
767	1111111111111110111111111111000010111110000	777773777413700	Indo-Oceanic	1
768	1111111111111111111000001111110100001111111	777777407720771	Euro-American	4
769	1111111111111111111001111000000100001111111	777777474020771	Euro-American	4
770	1111111111101111111100001111111100001111111	777677607760771	Euro-American	4
771	1111111111111111111110011111111100001111111	777777717760771	Euro-American	4
772	1111111111111111111111000111001100001111111	777777743460771	Euro-American	4
773	1111111111111111111111100000000000000000111	777777760000031	Euro-American	4
774	1111111111111111111111110111111100001111111	777777773760771	Euro-American	4
775	1111111111111111111111111110000000000111111	777777777000371	Euro-American	4
776	1111111111111111111111111111000010001111111	777777777410771	Indo-Oceanic	1
777	1111111111111111111111111111000100001111111	777777777420771	Euro-American	4
778	1101111101011110111111111110001111111100000	676573777077600	Mycobacterium-bovis	Animal
779	1111111111111111111110011111110100001111111	777777717720771	Euro-American	4
780	1111111111111111111111111111100000001111111	777777777600771	Euro-American	4
781	0000000000000000000000001000000100001110111	000000004020731	East-African-Indian	3
782	1000011111111111111100001111111100001111111	417777607760771	Euro-American	4
783	1001111111111111111111111111111100001110111	477777777760731	Euro-American	4
784	1111111100111111111111111111111100001110111	776377777760731	Euro-American	4
785	1111111111111111111011011001111100001111111	777777554760771	Euro-American	4
786	1111111111111111111111100000000000000000000	777777760000000	Euro-American	4
787	1111111111111111111111111111111100000001111	777777777760071	Euro-American	4
788	1011111111111111110000000100001100001111111	577777002060771	Euro-American	4
789	1101111100111111111111111111111100001111111	676377777760771	Euro-American	4
790	1111111100111111111111111111111000001111111	776377777740771	Euro-American	4
791	1111111111111111111111100000000100001111111	777777760020771	Euro-American	4
792	1111100111111111111111111111000010111111111	763777777413771	Indo-Oceanic	1
793	1011111111110111101111111111111100001100001	577736777760601	Euro-American	4
794	1110000111111011111111000000000000111111111	703757740003771	East-African-Indian	3
795	0000000000000000000000001101111100001111111	000000006760771	Euro-American	4
796	0000000000000000000000000000000000011111111	000000000001771	East-Asian	2
797	1101111101111110111111111111111111110100000	676773777777200	Mycobacterium-bovis	Animal
798	1000111111111111111111111111111100001111111	437777777760771	Euro-American	4
799	1111110001111101111101111111111111111101111	770767677777671	Mycobacterium-africanum	5, 6
800	1111111000000000000111110000000100001111111	774000370020771	Euro-American	4
801	1111111001111111111111111111111100001111111	774777777760771	Euro-American	4
802	1111111111100000110000000000000000000000011	777603000000011	Euro-American	4
803	1111111111111000000000001111111100001111111	777740007760771	Euro-American	4
804	1001111111111111111111111111111100001111111	477777777760771	Euro-American	4
805	1110111111000011111100001100001100001110111	737417606060731	Euro-American	4
806	1111011111111111111111111111000010111110111	757777777413731	Indo-Oceanic	1
807	1111110000001111111100001100001100001110111	770077606060731	Euro-American	4
808	1111111111111001111100001100001100001111111	777747606060771	Euro-American	4
809	1111111111111111011100001100001100001111111	777775606060771	Euro-American	4
810	1111111111111111111100000100001100001111111	777777602060771	Euro-American	4
811	1111111111111111111100001000001100001110111	777777604060731	Euro-American	4
812	1111111111111111111100001100001100001011111	777777606060571	Euro-American	4
813	1111111111111111111100001100001100001100111	777777606060631	Euro-American	4
814	1111111111111111111100001100001100001101111	777777606060671	Euro-American	4
815	1111111111111111111100001100001100001110111	777777606060731	Euro-American	4
816	0001111111111111111100001100001100001111111	077777606060771	Euro-American	4
817	1111111111111111111111111111000100001110111	777777777420731	Euro-American	4
818	0100000000000000111111110000000000000000000	200003770000000	Mycobacterium-caprae	Animal
819	1101111101111100111101111111111111111000000	676763677777400	Mycobacterium-bovis	Animal
820	1101111101111100111111111111111111111100000	676763777777600	Mycobacterium-bovis	Animal
821	1101111000000000000000000000000000000011111	674000000000171	Euro-American	4
822	1111011111111111111100001111111100001111111	757777607760771	Euro-American	4
823	1111111100000000000000000111111100001111111	776000003760771	Euro-American	4
824	1111111111111111111001011111111100001111111	777777457760771	Euro-American	4
825	1111111111111111111100000000000000000011111	777777600000171	Euro-American	4
826	1101111111110111110100001111111100001111111	677737207760771	Euro-American	4
827	1111111100110111111111110001111100001111111	776337770760771	Euro-American	4
828	0111111111111111111100001111111100001110111	377777607760731	Euro-American	4
829	1101000000000000111111111111111111111100000	640003777777600	Mycobacterium-bovis	Animal
830	0000000000000000000000001111110100001110111	000000007720731	Euro-American	4
831	1111111100111101111111111111111100001111111	776367777760771	Euro-American	4
832	1111111111110101111111111111111100001110111	777727777760731	Euro-American	4
833	1111011111111111111111111111111100001110000	757777777760700	Euro-American	4
834	1111111111111101111111111111111000001111111	777767777740771	Euro-American	4
835	1111111111111101111111111111110100001101111	777767777720671	Euro-American	4
836	1111111111111111111111111111110000000010111	777777777700131	Euro-American	4
837	1111111111111111111111111110000100001110111	777777777020731	Euro-American	4
838	1111111111111111111111000111111100001111011	777777743760751	Euro-American	4
839	1111111111111111111111000111110000000011111	777777743700171	Euro-American	4
840	1111111111111111011111111111110100001111111	777775777720771	Euro-American	4
841	1111111111111101111101000111111100001111111	777767643760771	Euro-American	4
842	1111111111111101101111110000000000000000000	777766770000000	Euro-American	4
843	1111111110011111111111111111110100001111111	777177777720771	Euro-American	4
844	1111100011111111111111000111111100001110111	761777743760731	Euro-American	4
845	1111100011111101111111000111111100001110111	761767743760731	Euro-American	4
846	1111100001111111111111111111111100001110111	760777777760731	Euro-American	4
847	1111100000000000011111000111111100001111111	760001743760771	Euro-American	4
848	1110111111111111111111111111111100001110111	737777777760731	Euro-American	4
849	1100111111111111111111111111110100001111111	637777777720771	Euro-American	4
850	1000111111111111111111000111111100001111111	437777743760771	Euro-American	4
851	1000000111111111111110000100000000000111111	403777702000371	East-African-Indian	3
852	1000000000000000111111000111111100001111111	400003743760771	Euro-American	4
853	0111111111111111111111111111111100001110111	377777777760731	Euro-American	4
854	0011111111111111111000000111111100001111111	177777403760771	Euro-American	4
855	0000111111111101111111111111110100001110111	037767777720731	Euro-American	4
856	1111111000001111111111110000000001010001111	774077770005071	Mycobacterium-africanum	5, 6
857	1111111000001101111111110000000001110001111	774067770007071	Mycobacterium-africanum	5, 6
858	1111111000001101111111110000000001010001111	774067770005071	Mycobacterium-africanum	5, 6
859	1111110001111111111111111111111001110001111	770777777747071	Mycobacterium-africanum	5, 6
860	1011111000001101111100001111111111110001111	574067607777071	Mycobacterium-africanum	5, 6
861	1011111000001101111100001101111101110001111	574067606767071	Mycobacterium-africanum	5, 6
862	1111111111111101111111111110111100001110111	777767777360731	Euro-American	4
863	0000000000000000000000001111000000000000000	000000007400000	Mycobacterium-caprae	Animal
864	1110000111111000000000000000000000001111100	703740000000760	East-African-Indian	3
865	1001111111111111111101111111000010110001111	477777677413071	Indo-Oceanic	1
866	1011111111111111111100001111111100001111111	577777607760771	Euro-American	4
867	1111111111110111111100001111011100001110111	777737607560731	Euro-American	4
868	1111111111101111101111111111111100001111111	777676777760771	Euro-American	4
869	1111111111111111000001001111011100001111111	777774047560771	Euro-American	4
870	1111111111111101111111111101111100001110111	777767776760731	Euro-American	4
871	1110111111111111111111111111110100001111111	737777777720771	Euro-American	4
872	1111110111111111111100100111111100001111111	773777623760771	Euro-American	4
873	1110000111000000000000000000000000000000000	703400000000000	East-African-Indian	3
874	1111111100111111111111111111111100001000111	776377777760431	Euro-American	4
875	1111111111110011111111111111111100001110111	777717777760731	Euro-American	4
876	1110000111111111111111000000000000001110111	703777740000731	East-African-Indian	3
877	1111110000000000001111110000000000000000000	770000770000000	Euro-American	4
878	1111111111111111101111111111111100001011111	777776777760571	Euro-American	4
879	1111111111111101111111111111111100001101111	777767777760671	Euro-American	4
880	1111111111111111110000000001111100001111111	777777000760771	Euro-American	4
881	1111111100111111111111110000000000001110111	776377770000731	Euro-American	4
882	1011111111111111111111011111000010111111111	577777757413771	Indo-Oceanic	1
883	1111111111111111111111011000000100001111111	777777754020771	Euro-American	4
884	0111111100111111111111111111111100001111111	376377777760771	Euro-American	4
885	1111111111110111111100001111001100001111111	777737607460771	Euro-American	4
886	1111111111111111101111111101111100001100001	777776776760601	Euro-American	4
887	1011011111111101111111111111110100001111111	557767777720771	Euro-American	4
888	1111111111111111111111111111111100001100111	777777777760631	Euro-American	4
889	1111011111111111111111011111000010111111111	757777757413771	Indo-Oceanic	1
890	1111000011111111000001001111011100001111111	741774047560771	Euro-American	4
891	1111111111111111111100001111101100001111111	777777607660771	Euro-American	4
892	1111111111111111111001111111000010111111111	777777477413771	Indo-Oceanic	1
893	1111111111111111110000011111111100001111111	777777017760771	Euro-American	4
894	1101111111111111111001111111000010111110111	677777477413731	Indo-Oceanic	1
895	1101111111111111111001111110000010111111111	677777477013771	Indo-Oceanic	1
896	1111111111110111000001111111011100001111111	777734077560771	Euro-American	4
897	1101111100000000111001111111000010111111111	676003477413771	Indo-Oceanic	1
898	1101111111111111111111111000000100001111111	677777774020771	Euro-American	4
899	1101110000000000001111111111111100001111111	670000777760771	Euro-American	4
900	1101111111111111111100001111111000000000011	677777607740011	Euro-American	4
901	1110000000000111101111111111111000000000111	700036777740031	Mycobacterium-africanum	5, 6
902	1111111100010111111100001111111100001100111	776137607760631	Euro-American	4
903	1111111111111110101111111111111100001100001	777772777760601	Euro-American	4
904	1111111011111111011111011111111100001111111	775775757760771	Euro-American	4
905	1101111111110111111100001111110000001111111	677737607700771	Euro-American	4
906	1111111111111111000011111111110100001111111	777774177720771	Euro-American	4
907	1111111111111111111101111111111100001111110	777777677760770	Euro-American	4
908	1101111111110111111100001111111100001110000	677737607760700	Euro-American	4
909	1111000001111111111101111100000000000000011	740777676000011	Euro-American	4
910	1110000000000000000000001110011111111111111	700000007177771	Mycobacterium-africanum	5, 6
911	1111111111111111111100000000001100001111111	777777600060771	Euro-American	4
912	1101111111111111111111111111000010110111111	677777777413371	Indo-Oceanic	1
913	1111111111111000111111111111111100001111111	777743777760771	Euro-American	4
914	1111111100111111111111111111110100001111111	776377777720771	Euro-American	4
915	1111100011111111111111111111110100001110111	761777777720731	Euro-American	4
916	1111111111111111111100001111111100001000011	777777607760411	Euro-American	4
917	1111111111011111111111111111111100001111111	777577777760771	Euro-American	4
918	1111110000000000001100001111111100001111111	770000607760771	Euro-American	4
919	1111111111111111111111111000000100001111100	777777774020760	Euro-American	4
920	1111111111100110111111111111000100001111111	777633777420771	Euro-American	4
921	1000111111110111111111111111000100001111111	437737777420771	Euro-American	4
922	1111111001111001110111111111000100001111111	774747377420771	Euro-American	4
923	1101111100111111111111111111110100001111111	676377777720771	Euro-American	4
924	1111111111100000000000001111000010110111111	777600007413371	Indo-Oceanic	1
925	1111111111110011111111111111110100001111111	777717777720771	Euro-American	4
926	1111110111111111111111111111111100001111111	773777777760771	Euro-American	4
927	1001000000001100000000000000000000001111111	440060000000771	East-African-Indian	3
928	1111111111111111111111010000001100001111111	777777750060771	Euro-American	4
929	1111111111110111111111111111100100001111111	777737777620771	Euro-American	4
930	1101111111111111111000001001111100001111111	677777404760771	Euro-American	4
931	1111111000000000000000001111111100001111111	774000007760771	Euro-American	4
932	1111111111111111111101100111111100001110111	777777663760731	Euro-American	4
933	1111111111111111111100001111111100000001111	777777607760071	Euro-American	4
934	1111111111111111111111111111000010110001111	777777777413071	Indo-Oceanic	1
935	1111111011111111111111111111110100001111111	775777777720771	Euro-American	4
936	1111000001110111111101111111111100001110111	740737677760731	Euro-American	4
937	1111111111111111111111111110000010111111111	777777777013771	Indo-Oceanic	1
938	1001111000011111111111111111000010111111111	474177777413771	Indo-Oceanic	1
939	1111111011111111111111111111000010111111111	775777777413771	Indo-Oceanic	1
940	0000000000000000000000000000000000111000001	000000000003401	East-Asian	2
941	0000000000000000000000000000000000111111011	000000000003751	East-Asian	2
942	1111111111111111111111110001111100001110111	777777770760731	Euro-American	4
943	1111111111111111111111011111111100001110111	777777757760731	Euro-American	4
944	1111111111111111111111111000000000000001111	777777774000071	Euro-American	4
945	1111100111111000111111111111000010111111111	763743777413771	Indo-Oceanic	1
946	1111111111111111111111000000000100001111111	777777740020771	Euro-American	4
947	1111111111111111111111111111000010111100111	777777777413631	Indo-Oceanic	1
948	1111111111111111111111100000000100001100011	777777760020611	Euro-American	4
949	1111111111111111110000011111110100001111111	777777017720771	Euro-American	4
950	1110000000000111111100001111111100001111111	700037607760771	Euro-American	4
951	1111111000011111111111111111000010111111111	774177777413771	Indo-Oceanic	1
952	1100000111111111111111000000000000111111111	603777740003771	East-African-Indian	3
953	1111111110111111111011111110111100001111111	777377577360771	Euro-American	4
954	1110000111101111111111000000000000111111111	703677740003771	East-African-Indian	3
955	0000000000000000000000001111111111111111111	000000007777771	Mycobacterium-africanum	5, 6
956	1111111111111111111111111111111100000000011	777777777760011	Euro-American	4
957	1101111101010000011111111110011111111100000	676501777177600	Mycobacterium-bovis	Animal
958	1111111111111111111111111100000010111110111	777777776013731	Indo-Oceanic	1
959	1111111111111000011111111111000010111110111	777741777413731	Indo-Oceanic	1
960	1001111111110111111100001111111100001111111	477737607760771	Euro-American	4
961	1000001111111111111100001111111100001111111	407777607760771	Euro-American	4
962	1111111111111111111111111111000010110000111	777777777413031	Indo-Oceanic	1
963	1111111111111111111110111111110100001111111	777777737720771	Euro-American	4
964	1000111111111111111100001111111100001111111	437777607760771	Euro-American	4
965	1000111111111111111000001111111100001111111	437777407760771	Euro-American	4
966	1111111011111111111111111111111100001111111	775777777760771	Euro-American	4
967	0000000000000000000000001100011111111100000	000000006177600	Mycobacterium-caprae	Animal
968	0000000000000000011110001011111111111100000	000001705777600	Mycobacterium-bovis	Animal
969	0000000000000000011110001111111111110000000	000001707777000	Mycobacterium-bovis	Animal
970	0000000000000000011110001111111111111100000	000001707777600	Mycobacterium-bovis	Animal
971	0000000000000000011111001111111111110000000	000001747777000	Mycobacterium-bovis	Animal
972	0000000000000000011111001111111111111100000	000001747777600	Mycobacterium-bovis	Animal
973	0000011101111110111111111111111111111100000	016773777777600	Mycobacterium-bovis	Animal
974	0001001101111110111111111111111101001100000	046773777764600	Mycobacterium-bovis	Animal
975	0001001101111110111111111111111101111100000	046773777767600	Mycobacterium-bovis	Animal
976	0001111101111110111111111111111111111000000	076773777777400	Mycobacterium-bovis	Animal
977	0001111101111110111111111111111111111100000	076773777777600	Mycobacterium-bovis	Animal
978	0100000000000000111111111110111011111100000	200003777357600	Mycobacterium-caprae	Animal
979	0100000000000000111111111111111111111100000	200003777777600	Mycobacterium-bovis	Animal
980	1000000000000000000001111111111111111100000	400000077777600	Mycobacterium-bovis	Animal
981	1000011101111110111111111111111111110000000	416773777777000	Mycobacterium-bovis	Animal
982	1000011101111110111111111111111111111100000	416773777777600	Mycobacterium-bovis	Animal
983	1100000000111110111111111111111111111100000	600373777777600	Mycobacterium-bovis	Animal
984	1100000101111010110111111111111111111100000	602753377777600	Mycobacterium-bovis	Animal
985	1100001101111110111101111111111001111100000	606773677747600	Mycobacterium-bovis	Animal
986	1100001101111110111111111111111111111100000	606773777777600	Mycobacterium-bovis	Animal
987	1100011000011110111111111111111111111100000	614173777777600	Mycobacterium-bovis	Animal
988	1100011101100000011111111111111111111100000	616601777777600	Mycobacterium-bovis	Animal
989	1100011101110110111111111111111111111100000	616733777777600	Mycobacterium-bovis	Animal
990	1100011101111110101111111111111111111100000	616772777777600	Mycobacterium-bovis	Animal
991	1100011101111110111110111111111111111100000	616773737777600	Mycobacterium-bovis	Animal
992	1100011101111110111111111111101111111100000	616773777677600	Mycobacterium-bovis	Animal
993	1100011101111110111111111111111011111100000	616773777757600	Mycobacterium-bovis	Animal
994	1100011101111110111111111111111100111100000	616773777763600	Mycobacterium-bovis	Animal
995	1100011101111110111111111111111111011100000	616773777775600	Mycobacterium-bovis	Animal
996	1100111100111110111101111111111111111100000	636373677777600	Mycobacterium-bovis	Animal
997	1100111101111110111111111111111111111100000	636773777777600	Mycobacterium-bovis	Animal
998	1101001001111110111111111111111101111100000	644773777767600	Mycobacterium-bovis	Animal
999	1101001101111110000001111111111101111100000	646770077767600	Mycobacterium-bovis	Animal
1000	1101001101111110111111111100011101111100000	646773776167600	Mycobacterium-bovis	Animal
1001	1101001101111110111111111111111101110100000	646773777767200	Mycobacterium-bovis	Animal
1002	1101001101111110111111111111111101111100000	646773777767600	Mycobacterium-bovis	Animal
1003	1101011101111110111111111111111111111100000	656773777777600	Mycobacterium-bovis	Animal
1004	1101100101111110111111111111111111111100000	662773777777600	Mycobacterium-bovis	Animal
1005	1101110101111110111111111111111111011100000	672773777775600	Mycobacterium-bovis	Animal
1006	1101111000111110111111111111111111000000000	674373777774000	Mycobacterium-bovis	Animal
1007	1101111000111110111111111111111111111100000	674373777777600	Mycobacterium-bovis	Animal
1008	1101111101011100111111111111111111111100000	676563777777600	Mycobacterium-bovis	Animal
1009	1101111101110010111101111111111101111100000	676713677767600	Mycobacterium-bovis	Animal
1010	1101111101110110111101111111111111111100000	676733677777600	Mycobacterium-bovis	Animal
1011	1101111101111000110111111111111111111100000	676743377777600	Mycobacterium-bovis	Animal
1012	1101111101111100000000000000000001111100000	676760000007600	Mycobacterium-bovis	Animal
1013	1101111101111100000000001100001101111100000	676760006067600	Mycobacterium-bovis	Animal
1014	1101111101111100111100111111111101111100000	676763637767600	Mycobacterium-bovis	Animal
1015	1101111101111110000001111111111111111100000	676770077777600	Mycobacterium-bovis	Animal
1016	1101111101111110101111111111111101111100000	676772777767600	Mycobacterium-bovis	Animal
1017	1101111101111110110000011111110111111100000	676773017737600	Mycobacterium-bovis	Animal
1018	1101111101111110110111111111111011111100000	676773377757600	Mycobacterium-bovis	Animal
1019	1101111101111110110111111111111111111100000	676773377777600	Mycobacterium-bovis	Animal
1020	1101111101111110111000011111111111111100000	676773417777600	Mycobacterium-bovis	Animal
1021	1101111101111110111101111000000111111100000	676773674037600	Mycobacterium-bovis	Animal
1022	1101111101111110111101111111111000111100000	676773677743600	Mycobacterium-bovis	Animal
1023	1101111101111110111101111111111011111100000	676773677757600	Mycobacterium-bovis	Animal
1024	1101111101111110111101111111111100011100000	676773677761600	Mycobacterium-bovis	Animal
1025	1101111101111110111101111111111100111100000	676773677763600	Mycobacterium-bovis	Animal
1026	1101111101111110111101111111111111001100000	676773677774600	Mycobacterium-bovis	Animal
1027	1101111101111110111101111111111111011100000	676773677775600	Mycobacterium-bovis	Animal
1028	1101111101111110111101111111111111110000000	676773677777000	Mycobacterium-bovis	Animal
1029	1101111101111110111110111111111101101100000	676773737766600	Mycobacterium-bovis	Animal
1030	1101111101111110111110111111111111111100000	676773737777600	Mycobacterium-bovis	Animal
1031	1101111101111110111111101000011001101100000	676773764146600	Mycobacterium-bovis	Animal
1032	1101111101111110111111111100000000111100000	676773776003600	Indo-Oceanic	1
1033	1101111101111110111111111110001111011100000	676773777075600	Mycobacterium-bovis	Animal
1034	1101111101111110111111111111100000001100000	676773777600600	Mycobacterium-bovis	Animal
1035	1101111101111110111111111111100101111100000	676773777627600	Mycobacterium-bovis	Animal
1036	1101111101111110111111111111100111111100000	676773777637600	Mycobacterium-bovis	Animal
1037	1101111101111110111111111111101111111100000	676773777677600	Mycobacterium-bovis	Animal
1038	1101111101111110111111111111110111011100000	676773777735600	Mycobacterium-bovis	Animal
1039	1101111101111110111111111111110111101100000	676773777736600	Mycobacterium-bovis	Animal
1040	1101111101111110111111111111110111111100000	676773777737600	Mycobacterium-bovis	Animal
1041	1101111101111110111111111111111000111100000	676773777743600	Mycobacterium-bovis	Animal
1042	1101111101111110111111111111111010111100000	676773777753600	Mycobacterium-bovis	Animal
1043	1101111101111110111111111111111101101100000	676773777766600	Mycobacterium-bovis	Animal
1044	1101111101111110111111111111111101111100000	676773777767600	Mycobacterium-bovis	Animal
1045	1101111101111110111111111111111110001100000	676773777770600	Mycobacterium-bovis	Animal
1046	1101111101111110111111111111111110011100000	676773777771600	Mycobacterium-bovis	Animal
1047	1101111101111110111111111111111110111100000	676773777773600	Mycobacterium-bovis	Animal
1048	1101111101111110111111111111111111011100000	676773777775600	Mycobacterium-bovis	Animal
1049	1111111111100111111011001110000010111111111	777637547013771	Indo-Oceanic	1
1050	1111111111110110000000000000000000001111111	777730000000771	Euro-American	4
1051	1111111111111111111000111111111100001111111	777777437760771	Euro-American	4
1052	1111111100111101110111111111111100001111111	776367377760771	Euro-American	4
1053	1111111111111101111100111111111100001111111	777767637760771	Euro-American	4
1054	1111111111110111111111110000000100001110111	777737770020731	Euro-American	4
1055	1111111111111101111111110000000100001110100	777767770020720	Euro-American	4
1056	1111111111001111111111111111111100001110111	777477777760731	Euro-American	4
1057	0000000000000000111111000111111100001111111	000003743760771	Euro-American	4
1058	0000111111111111111111111111111100001110111	037777777760731	Euro-American	4
1059	1111111111111111111111111001000011111111111	777777774417771	Indo-Oceanic	1
1060	1111111111111111111111111100011100001111111	777777776160771	Euro-American	4
1061	1111011111111111101111111111111100001111111	757776777760771	Euro-American	4
1062	1110000001111111000000001111000010111111111	700774007413771	Indo-Oceanic	1
1063	1111111100111111111111111111101100001111111	776377777660771	Euro-American	4
1064	1111110011111111111100001111111100001111111	771777607760771	Euro-American	4
1065	1111111111110011111111000111111100001111111	777717743760771	Euro-American	4
1066	1111111111111101111100001111011100001111111	777767607560771	Euro-American	4
1067	1111111000000111111110001111111100001110000	774037707760700	Euro-American	4
1068	1111111100110111110111111111111100001111111	776337377760771	Euro-American	4
1069	1111110011111111111111111111111100001111111	771777777760771	Euro-American	4
1070	1111111111111111111100001111111100000111111	777777607760371	Euro-American	4
1071	1111111111111110011100001111111100001111111	777771607760771	Euro-American	4
1072	1111111111110110011100001111111100001111111	777731607760771	Euro-American	4
1073	1111111111100111111111111111111100001111111	777637777760771	Euro-American	4
1074	1111111111111111111100001111111100001111101	777777607760761	Euro-American	4
1075	1111111111111110001100001111111100001111111	777770607760771	Euro-American	4
1076	0000001111111111111100001111111100001111111	007777607760771	Euro-American	4
1077	1111111111111111110111111111111100001110111	777777377760731	Euro-American	4
1078	0111111111110000110111111111111100001110111	377703377760731	Euro-American	4
1079	1011111111111111111110000111111100001111111	577777703760771	Euro-American	4
1080	1111111111111111101111111111111100001110001	777776777760701	Euro-American	4
1081	1111111111110111101111111111111100001110111	777736777760731	Euro-American	4
1082	1111111111111111111111111111000010110110011	777777777413311	Indo-Oceanic	1
1083	1111111111110000000000000000000000011110111	777700000001731	Indo-Oceanic	1
1084	1100000000000000000000000000111100001111111	600000000360771	Euro-American	4
1085	1111111111111111111111111001100100001110111	777777774620731	Euro-American	4
1086	1111000001110111111100001111111100001110111	740737607760731	Euro-American	4
1087	0011111111111111111100000111111100001111111	177777603760771	Euro-American	4
1088	1111111111111101111111111111111100111111111	777767777763771	Euro-American	4
1089	1000000111111111111111000000000000111111111	403777740003771	East-African-Indian	3
1090	0001111111111111111111111111000010111111111	077777777413771	Indo-Oceanic	1
1091	1110000111111111111111000000000000101111111	703777740002771	East-African-Indian	3
1092	1110000101111111111111000000000000111111111	702777740003771	East-African-Indian	3
1093	1110000111111111111100000000000000111111111	703777600003771	East-African-Indian	3
1094	1111111111111111111111111111011100111111111	777777777563771	Euro-American	4
1095	0000000000001111101111111111111100001111111	000076777760771	Euro-American	4
1096	1011111111111111111111111111111100111111111	577777777763771	Euro-American	4
1097	1000000000011111111111111111000010110001111	400177777413071	Mycobacterium-africanum	5, 6
1098	1111111111111111111111111111111100000110111	777777777760331	Euro-American	4
1099	1111111100000000000000011111111100001001111	776000017760471	Euro-American	4
1100	0000111111111111101111111111111100001100001	037776777760601	Euro-American	4
1101	0000000000001111101110000000000000000000111	000076700000031	East-African-Indian	3
1102	1100011111111111101111111111111100001000001	617776777760401	Euro-American	4
1103	1111110000000000001111011111111100001111111	770000757760771	Euro-American	4
1104	1111111111111111111111011111101100001111111	777777757660771	Euro-American	4
1105	1111111111111110111111111111111100001111111	777773777760771	Euro-American	4
1106	1111111111111111111100001111111100001000000	777777607760400	Euro-American	4
1107	1111111111110000000000001111111100001111111	777700007760771	Euro-American	4
1108	0100000000000000110111110000000000000000000	200003370000000	Mycobacterium-caprae	Animal
1109	0100000000000000111000000000000111111100000	200003400037600	Mycobacterium-caprae	Animal
1110	0111111100000111111111111111111100001111111	376037777760771	Euro-American	4
1111	0111111111111111111111111111111100001111100	377777777760760	Euro-American	4
1112	1000000111111111111111111111111100001111111	403777777760771	Euro-American	4
1113	1001111100111111111111111111111100001111111	476377777760771	Euro-American	4
1114	1001111110111111111111111111111100001110111	477377777760731	Euro-American	4
1115	1011111111111111111111111111110000000000000	577777777700000	Euro-American	4
1116	1100001111111111111111111111110100001111111	607777777720771	Euro-American	4
1117	1101111001111111111111111111000100001111111	674777777420771	Euro-American	4
1118	1101111101101110111111011111111111111100000	676673757777600	Mycobacterium-bovis	Animal
1119	1110000000000111101111111111111100001001111	700036777760471	Mycobacterium-africanum	5, 6
1120	1110000111111100000000000000000000000110111	703760000000331	East-African-Indian	3
1121	1110011111111111111111111111111100001100011	717777777760611	Euro-American	4
1122	1111101111111111111111111111111100001111111	767777777760771	Euro-American	4
1123	1111110000000000001111111111111000000011111	770000777740171	Euro-American	4
1124	1111110000000000111111111111110100001111111	770003777720771	Euro-American	4
1125	1111110111110111111111111000000100001111111	773737774020771	Euro-American	4
1126	1111111011101111111111011111111100001111111	775677757760771	Euro-American	4
1127	1111111100111111111011111111111100001111111	776377577760771	Euro-American	4
1128	1111111100111111111110110000111100001111111	776377730360771	Euro-American	4
1129	1111111101111111111111111111111100001111111	776777777760771	Euro-American	4
1130	1111111110111111111111111111110000000000000	777377777700000	Euro-American	4
1131	1111111111100011110111001111111100001001111	777617347760471	Euro-American	4
1132	1111111111100111111111111111110100001111111	777637777720771	Euro-American	4
1133	1111111111110111110111001111111100001001111	777737347760471	Euro-American	4
1134	1111111111110111111111111111000100001110111	777737777420731	Euro-American	4
1135	1111111111110111111111111111110100001110111	777737777720731	Euro-American	4
1136	1111111111111000000000001001110100001111111	777740004720771	Euro-American	4
1137	1111111111111000000000011011111100001111111	777740015760771	Euro-American	4
1138	1111111111111101111111111001111100001111111	777767774760771	Euro-American	4
1139	1111111111111111110111111000000100001111111	777777374020771	Euro-American	4
1140	1111111111111111111000001000010100001111111	777777404120771	Euro-American	4
1141	1111111111111111111111000011111100001111111	777777741760771	Euro-American	4
1142	1111111111111111111111111111110100000001111	777777777720071	Euro-American	4
1143	1111111111111111111111111111110100000111111	777777777720371	Euro-American	4
1144	1111111111111111111100000001111100001111111	777777600760771	Euro-American	4
1145	1101111111111111111100001110001100001111111	677777607060771	Euro-American	4
1146	1111000011110111111100001111011100001111111	741737607560771	Euro-American	4
1147	1111111111111111111100000001011100001111111	777777600560771	Euro-American	4
1148	1111111111110111000111111111111100001111111	777734377760771	Euro-American	4
1149	1111111111111111111111111111111111110110111	777777777777331	Indo-Oceanic	1
1150	1110000000000111101111111100111100001111111	700036776360771	Euro-American	4
1151	1110000000111111111111000000000000011111111	700377740001771	East-African-Indian	3
1152	0000000000000111111111111111111100001111110	000037777760770	Euro-American	4
1153	1111110101110000000000000000000000111100111	772700000003631	Indo-Oceanic	1
1154	1111111111111111111100001111111100001111011	777777607760751	Euro-American	4
1155	1011111111111111111111111000000100001111111	577777774020771	Euro-American	4
1156	1100111100111111111100001111111100001111111	636377607760771	Euro-American	4
1157	1110000000001111101111111111111100001111110	700076777760770	Euro-American	4
1158	1101000000000010110111111111111111111100000	640013377777600	Mycobacterium-bovis	Animal
1159	1000111111111111111111111111110100001111111	437777777720771	Euro-American	4
1160	1111111111110111110100001111111100001111111	777737207760771	Euro-American	4
1161	1111111111111000000000001111111100001010111	777740007760531	Euro-American	4
1162	0000000000000000000000000000000000100011111	000000000002171	East-Asian	2
1163	1101111111110111111111111111111100001111111	677737777760771	Euro-American	4
1164	1100111111111111111111111111110000000111111	637777777700371	Euro-American	4
1165	1111111111110111111111011111000100001111111	777737757420771	Euro-American	4
1166	1111111110111111111111111111111100001111111	777377777760771	Euro-American	4
1167	1111111111110000111110111111111100001111111	777703737760771	Euro-American	4
1168	0000000000000000000000000000000000111100111	000000000003631	East-Asian	2
1169	1101111111110111111001111111000010111111111	677737477413771	Indo-Oceanic	1
1170	1101111100011111111001111111000010111111111	676177477413771	Indo-Oceanic	1
1171	1101111111111111111001111111000010101111111	677777477412771	Indo-Oceanic	1
1172	0000000000000000000000000001000000111111111	000000000403771	East-African-Indian	3
1173	1111110000000000001111111111111100001110111	770000777760731	Euro-American	4
1174	1111111001111111111111011111000100001111111	774777757420771	Euro-American	4
1175	1111111001111111111111111111000100000111111	774777777420371	Euro-American	4
1176	1111111111111011111100001111111100001111111	777757607760771	Euro-American	4
1177	1111111111111111111111101111110000000000000	777777767700000	Euro-American	4
1178	1111111111111110010000000000000000001110111	777771000000731	Euro-American	4
1179	1111111111111111101111111100111100001111111	777776776360771	Euro-American	4
1180	1111100111111111111111111111000010111110000	763777777413700	Indo-Oceanic	1
1181	1101111101111110111111011111111111111100000	676773757777600	Mycobacterium-bovis	Animal
1182	1001111111111111111111111111000010111110111	477777777413731	Indo-Oceanic	1
1183	1111111111111111111111111111000010110110111	777777777413331	Indo-Oceanic	1
1184	0000000000000000100000000000000000111111111	000002000003771	East-African-Indian	3
1185	1101111101101110111111111111111111111100000	676673777777600	Mycobacterium-bovis	Animal
1186	1111111111111111111111111111000000111101111	777777777403671	Indo-Oceanic	1
1187	1101111000000000000000000111000000111111111	674000003403771	Indo-Oceanic	1
1188	1111111111111111111111111110000000111111111	777777777003771	Indo-Oceanic	1
1189	1101111111111111111001111111000000111111111	677777477403771	Indo-Oceanic	1
1190	1111111111110000001111111101000010111111111	777700776413771	Indo-Oceanic	1
1191	1111111111110111111111111101111100001110111	777737776760731	Euro-American	4
1192	1111111111111111111101111111111100111111111	777777677763771	Euro-American	4
1193	1111111111111111111101111111111110111111111	777777677773771	Indo-Oceanic	1
1194	1111111111111111111101111111111110001111111	777777677770771	Euro-American	4
1195	1111111111111101111001111111111100111111111	777767477763771	Euro-American	4
1196	1111111111111111111111111111111100011111111	777777777761771	Euro-American	4
1197	1110000111111111111111000000100000110011111	703777740203171	East-African-Indian	3
1198	1110000111110111111111000000000000110011111	703737740003171	East-African-Indian	3
1199	1110000111111111111111000000000000010011111	703777740001171	East-African-Indian	3
1200	1110000111111111111111001111111111111111111	703777747777771	East-African-Indian	3
1201	1101111111100111100100001111111100001111111	677636207760771	Euro-American	4
1202	0000000000000000000000000111111100001111111	000000003760771	Euro-American	4
1203	1110000111111111111101000000000000110011111	703777640003171	East-African-Indian	3
1204	1111111111111110000000000000000000001110111	777770000000731	Euro-American	4
1205	1111111111111111111111111000000100001101111	777777774020671	Euro-American	4
1206	1000111111111111111111111111000000000011111	437777777400171	Indo-Oceanic	1
1207	1110111111111111111111111111110000001111111	737777777700771	Euro-American	4
1208	0000000000000000000010001000000100001111111	000000104020771	East-African-Indian	3
1209	0000000000000000000111111111111100001111111	000000377760771	Euro-American	4
1210	0000011111111111111100001111111100001111111	017777607760771	Euro-American	4
1211	1011111100111111111111111111111100001111111	576377777760771	Euro-American	4
1212	1100000000000000000000000000001100001111011	600000000060751	East-African-Indian	3
1213	1101001111110111111100001111111100001111111	647737607760771	Euro-American	4
1214	1111111111100011111111111111111100001111111	777617777760771	Euro-American	4
1215	1101111111110111011100001111111100001111111	677735607760771	Euro-American	4
1216	1101111111110111111100001111110000000111111	677737607700371	Euro-American	4
1217	1101111111111111111001111111000010110011011	677777477413151	Indo-Oceanic	1
1218	1110000000001111101111111111111000001111111	700076777740771	Euro-American	4
1219	1110111111111111111000100111011100001111111	737777423560771	Euro-American	4
1220	1111011000111111111100001111111100001110000	754377607760700	Euro-American	4
1221	1111011111111101111111111111111100001111111	757767777760771	Euro-American	4
1222	1111110000011111111100001111111100001111111	770177607760771	Euro-American	4
1223	1111111100001111111111111111111100001111111	776077777760771	Euro-American	4
1224	1111111100011111111100001111111100001110000	776177607760700	Euro-American	4
1225	1111111100111111111110000000011100001111111	776377700160771	Euro-American	4
1226	1111111111100011111111111111111111111111111	777617777777771	Indo-Oceanic	1
1227	1111111111110111111011011111111100001111111	777737557760771	Euro-American	4
1228	1111111111111000000000011111111100001110111	777740017760731	Euro-American	4
1229	1111111111111000111111111111110100001111111	777743777720771	Euro-American	4
1230	1111111111111011111111111000000100001111111	777757774020771	Euro-American	4
1231	1111111111111111000001011111111100001111111	777774057760771	Euro-American	4
1232	1111111111111111000001111111011100001110111	777774077560731	Euro-American	4
1233	1111111111111111110001111111111100001111111	777777077760771	Euro-American	4
1234	1111111111111111111101001001110100001111111	777777644720771	Euro-American	4
1235	1111111111111111111111001001110100001111111	777777744720771	Euro-American	4
1236	1111111111111111111111100000000000001100011	777777760000611	Euro-American	4
1237	1111111111111111111111100111101100001111111	777777763660771	Euro-American	4
1238	1111111111111111111111111101110100001111111	777777776720771	Euro-American	4
1239	1111111111111111111111111110011100000000111	777777777160031	Euro-American	4
1240	1111111111111100000000000011111100001111111	777760001760771	Euro-American	4
1241	1111111111111111111100001111110000001111111	777777607700771	Euro-American	4
1242	1111111100111111111111111111000100001111111	776377777420771	Euro-American	4
1243	1111111110111111111111111111110100001111111	777377777720771	Euro-American	4
1244	1111111100111111111111111111110100001110111	776377777720731	Euro-American	4
1245	1111111100111111111111111111000000000001111	776377777400071	Euro-American	4
1246	1111111111111111101111111111110100001111111	777776777720771	Euro-American	4
1247	1111111111111111111100001111111100111111111	777777607763771	Euro-American	4
1248	1111100000000000111111111111111100001111111	760003777760771	Euro-American	4
1249	0000000111111111111100001111111100001111111	003777607760771	Euro-American	4
1250	1111111111111111111110111111111000001111111	777777737740771	Euro-American	4
1251	1111111111111101111111111111000010111110111	777767777413731	Indo-Oceanic	1
1252	1111111111111111110011111111111100001111111	777777177760771	Euro-American	4
1253	1101111100111111111110111111111100001111111	676377737760771	Euro-American	4
1254	1111111111111111101111111110001100001111111	777776777060771	Euro-American	4
1255	0011111111111111111101011111111100001111111	177777657760771	Euro-American	4
1256	1111110000011111111111111000000100001111111	770177774020771	Euro-American	4
1257	1111111111110111100000000000000000000000000	777736000000000	Euro-American	4
1258	1110001111111111110111001111111100001001111	707777347760471	Euro-American	4
1259	1111111111111000000000000000011100001111111	777740000160771	Euro-American	4
1260	0000000000000000000000001111100100001111111	000000007620771	Euro-American	4
1261	1111111111111111111000001001111100001110111	777777404760731	Euro-American	4
1262	0000000000000000000000001110000000001111111	000000007000771	East-African-Indian	3
1263	1001111111111111110111111111000010001111111	477777377410771	Indo-Oceanic	1
1264	1110000111111111111111000000000000000000000	703777740000000	East-African-Indian	3
1265	1111111101111111111111111111111100001110111	776777777760731	Euro-American	4
1266	1110000001111111111111000000000000111111111	700777740003771	East-African-Indian	3
1267	1111111000000111111111111111111100000110000	774037777760300	Euro-American	4
1268	1111111111111100000001011111111100001111111	777760057760771	Euro-American	4
1269	1011111001111111111111111111000100001111111	574777777420771	Euro-American	4
1270	1111011111111111101111111111111100001100001	757776777760601	Euro-American	4
1271	1111111100111111111101111111111100001111111	776377677760771	Euro-American	4
1272	1011111111110111111111111111111100001011111	577737777760571	Euro-American	4
1273	1110000000001111101111111111111100001110111	700076777760731	Euro-American	4
1274	1111111111111111111111100000000000000001111	777777760000071	Euro-American	4
1275	1111111111111111111111111000000000000111111	777777774000371	Euro-American	4
1276	1111111110000011111111111111000100001111111	777017777420771	Euro-American	4
1277	1111111111111111110100001111111100001111111	777777207760771	Euro-American	4
1278	0000111111101111111111111111111100001111111	037677777760771	Euro-American	4
1279	1110111111111111111111011111111100001111111	737777757760771	Euro-American	4
1280	0000000000000000000000001111111100001111110	000000007760770	Euro-American	4
1281	1111111111010111111111111111000100001111111	777537777420771	Euro-American	4
1282	1111111111111111111000000000000100001111111	777777400020771	Euro-American	4
1283	1111111111111111111111111110000100001111111	777777777020771	Euro-American	4
1284	1111000011110000111111111111111100001111111	741703777760771	Euro-American	4
1285	1011111111111111101111011011000010101110111	577776755412731	Indo-Oceanic	1
1286	1001111000011111111111111111100010111111111	474177777613771	Indo-Oceanic	1
1287	1000000000000111111111111111100010111111111	400037777613771	Indo-Oceanic	1
1288	1111111111001111111100001111111100111111111	777477607763771	Euro-American	4
1289	1111111111111111111110011111111100111111111	777777717763771	Euro-American	4
1290	1111111111111111111100001111110100111111111	777777607723771	Euro-American	4
1291	1111111111110111111111111111000100111111111	777737777423771	Indo-Oceanic	1
1292	1101111001111111110111111111000100001111111	674777377420771	Euro-American	4
1293	1101111100011111111100001111111100001111111	676177607760771	Euro-American	4
1294	1111111000011111111000001111111100001111111	774177407760771	Euro-American	4
1295	1111111100011100111100001111111100001111111	776163607760771	Euro-American	4
1296	1111111100111110011111111111111100001111111	776371777760771	Euro-American	4
1297	1101101000001110110001111111111111111100000	664073077777600	Mycobacterium-bovis	Animal
1298	1101000100100011111111111111111111111100000	642217777777600	Mycobacterium-bovis	Animal
1299	1001000000000000111111111111111111111100000	440003777777600	Mycobacterium-bovis	Animal
1300	0000000011111111101111111111111100001100001	001776777760601	Euro-American	4
1301	1011111111111111111111111111111100001100001	577777777760601	Euro-American	4
1302	1011111111111111111111111111111100001110111	577777777760731	Euro-American	4
1303	1100101000001110111111111111111111111100000	624073777777600	Mycobacterium-bovis	Animal
1304	1101000000000010111110111111111111111100000	640013737777600	Mycobacterium-bovis	Animal
1305	0001101000001100111111111111111111111100000	064063777777600	Mycobacterium-bovis	Animal
1306	0101101000001100111111111111111111111100000	264063777777600	Mycobacterium-bovis	Animal
1307	0001101000001100011111111111111111111100000	064061777777600	Mycobacterium-bovis	Animal
1308	1101101000001100111111111111110000001100000	664063777700600	Mycobacterium-bovis	Animal
1309	0001101000101100111111111111111111111100000	064263777777600	Mycobacterium-bovis	Animal
1310	1001101000100100111111111111111111001100000	464223777774600	Mycobacterium-bovis	Animal
1311	0000000000000000000000000000000000111110000	000000000003700	East-Asian	2
1312	1110000111111111111111000000000000110010111	703777740003131	East-African-Indian	3
1313	1111111111111111111111111011000010111110111	777777775413731	Indo-Oceanic	1
1314	1110000110111111111111000000000000110011111	703377740003171	East-African-Indian	3
1315	1110000000001101101111111111111100001101111	700066777760671	Euro-American	4
1316	1110011111111111111111111111000010111110111	717777777413731	Indo-Oceanic	1
1317	1011111111111101111111111111111100001101111	577767777760671	Euro-American	4
1318	1011111111111101111111111111111100001111111	577767777760771	Euro-American	4
1319	1010000000111101111111000000000000111111111	500367740003771	East-African-Indian	3
1320	1110000000011111111111000000000000111111111	700177740003771	East-African-Indian	3
1321	1101111111111111111100001111111100001110111	677777607760731	Euro-American	4
1322	1111111111110000110001111111111100001111111	777703077760771	Euro-American	4
1323	1010000111111101111111000000000000111101111	503767740003671	East-African-Indian	3
1324	1111111111111100000001001111111100001111111	777760047760771	Euro-American	4
1325	1111111111111100010001010000000000001111111	777761050000771	Indo-Oceanic	1
1326	1111111110000111111111111111000010111110000	777037777413700	Indo-Oceanic	1
1327	1110000111100111111111000000000000111111111	703637740003771	East-African-Indian	3
1328	1111111111111111110000111000000100001111111	777777034020771	Euro-American	4
1329	1111111111111111101111111111011100001111111	777776777560771	Euro-American	4
1330	0111111111111111111111011111111100001111111	377777757760771	Euro-American	4
1331	1111111100011111011000001111111100001111111	776175407760771	Euro-American	4
1332	1101111111111111111111111111111100001110111	677777777760731	Euro-American	4
1333	1111111100111110000000000011111100001111111	776370001760771	Euro-American	4
1334	1111111100111110000000000011111100001110111	776370001760731	Euro-American	4
1335	1111111100011111111100001111111100001000000	776177607760400	Euro-American	4
1336	1101111100111111111110011111111100001001111	676377717760471	Euro-American	4
1337	1111111111110000001100001111111100001111111	777700607760771	Euro-American	4
1338	1111111111111111111111111111111111111101111	777777777777671	Mycobacterium-africanum	5, 6
1339	1101111111110111111111111111111100001110111	677737777760731	Euro-American	4
1340	1111111111111111011111011111000010110111111	777775757413371	Indo-Oceanic	1
1341	1111111111111111101111011111111100001100001	777776757760601	Euro-American	4
1342	1001111111111111110011111111000010110001111	477777177413071	Indo-Oceanic	1
1343	1110000111110111111111000000000000111111111	703737740003771	East-African-Indian	3
1344	1110000111111111111001000000000000111111111	703777440003771	East-African-Indian	3
1345	1110000111111111111110000000000000000111111	703777700000371	East-African-Indian	3
1346	1110000111111111111101000000000000111111110	703777640003770	East-African-Indian	3
1347	1111111111110000001111111111111100001111111	777700777760771	Euro-American	4
1348	1111111000000111111111111111111100001110001	774037777760701	Euro-American	4
1349	0001011111111111111111111111111100001111111	057777777760771	Euro-American	4
1350	1111111110000011111111111111110000000000000	777017777700000	Euro-American	4
1351	1111111100111111111101111111110000001111111	776377677700771	Euro-American	4
1352	1111111111101111111111110000000000000000000	777677770000000	Euro-American	4
1353	1111111111111111111111111000000000000000000	777777774000000	Euro-American	4
1354	1011111100011111111100001111111100001111111	576177607760771	Euro-American	4
1355	1111111111111111111000001111011100001110111	777777407560731	Euro-American	4
1356	1111111100111111111111111111111100001111011	776377777760751	Euro-American	4
1357	1110000111111111111000000000000000110000111	703777400003031	East-African-Indian	3
1358	1111111111000011111111100000001100001111111	777417760060771	Euro-American	4
1359	1001111111111111000111111000000100001111111	477774374020771	Euro-American	4
1360	1011111111111111111111111111110100001100111	577777777720631	Euro-American	4
1361	1111011111110111111111111111111100001110111	757737777760731	Euro-American	4
1362	1101111111111111111110000000000000000111111	677777700000371	Euro-American	4
1363	1111111111111111111111111111000000000011111	777777777400171	Indo-Oceanic	1
1364	0000000000000000000000000000000000111001111	000000000003471	East-Asian	2
1365	0000000000000000000000001111000010111111111	000000007413771	Indo-Oceanic	1
1366	0000000000001111101111111111111100001101111	000076777760671	Euro-American	4
1367	0111111111110111111100001111111100001111111	377737607760771	Euro-American	4
1368	1110000011111111111111001111111110000111111	701777747770371	Euro-American	4
1369	1001111111111111111111111111000010111101111	477777777413671	Indo-Oceanic	1
1370	1111011111111111111111011111111100001111111	757777757760771	Euro-American	4
1371	1111101111111111111100001101111100001111111	767777606760771	Euro-American	4
1372	1111111111011111111111111111000010111111111	777577777413771	Indo-Oceanic	1
1373	1111111111101111111111111111000010111110111	777677777413731	Indo-Oceanic	1
1374	1111111111111111111110000000000000111111111	777777700003771	Indo-Oceanic	1
1375	1111111111111111111111010111000010111111111	777777753413771	Indo-Oceanic	1
1376	1111111111111111111111111011000010110111111	777777775413371	Indo-Oceanic	1
1377	1111111111111111111111111111000010101101111	777777777412671	Indo-Oceanic	1
1378	1111111111111111111111111111111110001111111	777777777770771	Euro-American	4
1379	1111110111111111111111111111111110001111111	773777777770771	Euro-American	4
1380	1111111001111111111111111111000010001111111	774777777410771	Indo-Oceanic	1
1381	1111111001111111111111111011000010001111111	774777775410771	Indo-Oceanic	1
1382	1111111111111111111111111101110100001101111	777777776720671	Euro-American	4
1383	1111110111111111111111111111111100001110111	773777777760731	Euro-American	4
1384	0000000000000000000101111111000100001111111	000000277420771	Euro-American	4
1385	1010111111111101111111111101111100001100111	537767776760631	Euro-American	4
1386	1111111111111111111111111111000000111110001	777777777403701	Indo-Oceanic	1
1387	1000001111111100000000001111111100001111111	407760007760771	Euro-American	4
1388	1111111111111111111111000111000010110110111	777777743413331	Indo-Oceanic	1
1389	0011111111111111111111111111000010111110111	177777777413731	Indo-Oceanic	1
1390	1111111111111111111111001111000010110111111	777777747413371	Indo-Oceanic	1
1391	1111111111111111111110000000000000110111111	777777700003371	Indo-Oceanic	1
1392	1111111111111111111111111111000010111000111	777777777413431	Indo-Oceanic	1
1393	1111111111111111111111111111000001011110000	777777777405700	Indo-Oceanic	1
1394	1111111111111111101111111111111100001101111	777776777760671	Euro-American	4
1395	1001111000111111111111101111000010111111111	474377767413771	Indo-Oceanic	1
1396	1111111111111111111111010000000000100111111	777777750002371	Indo-Oceanic	1
1397	1111111111111111111111100011000010111110000	777777761413700	Indo-Oceanic	1
1398	1011111111111111111111000000000000111111111	577777740003771	Indo-Oceanic	1
1399	0001111111111111111111111111000010111110000	077777777413700	Indo-Oceanic	1
1400	1110000000000000000000001111000010110111111	700000007413371	Indo-Oceanic	1
1401	1110000111111111111111000000000000111101111	703777740003671	East-African-Indian	3
1402	1011111111111110000001010000000000000000000	577770050000000	Euro-American	4
1403	1111111111111111111111011110000000110111111	777777757003371	Indo-Oceanic	1
1404	1111111111111111111111101111000010111110111	777777767413731	Indo-Oceanic	1
1405	1110000111111000111111000000000000111111111	703743740003771	East-African-Indian	3
1406	1111111111111111111111011111000010110011111	777777757413171	Indo-Oceanic	1
1407	1111111010111111111111111111000010111111111	775377777413771	Indo-Oceanic	1
1408	0000000000000000000000001111000010110111111	000000007413371	Indo-Oceanic	1
1409	1111111111111111111111011111000010110101111	777777757413271	Indo-Oceanic	1
1410	1111111111111111111110000000000000000000000	777777700000000	Euro-American	4
1411	1111111111001111111111011111000010110111111	777477757413371	Indo-Oceanic	1
1412	1111111110111111111111011111000010110101111	777377757413271	Indo-Oceanic	1
1413	0011111111111000111111111111000010111110111	177743777413731	Indo-Oceanic	1
1414	1111111111111011111111011111000010110111111	777757757413371	Indo-Oceanic	1
1415	0001111111111000111111111111000010111110111	077743777413731	Indo-Oceanic	1
1416	1111111111111001111111011111000010111111111	777747757413771	Indo-Oceanic	1
1417	1111111111111111111111011111000010110001111	777777757413071	Indo-Oceanic	1
1418	1011111111111111111111010000000000111111111	577777750003771	Indo-Oceanic	1
1419	1110011111111111111110000000000000110111111	717777700003371	Indo-Oceanic	1
1420	1111111111111111111111011111000010000001111	777777757410071	Indo-Oceanic	1
1421	1111111111111111111111011111000000110111111	777777757403371	Indo-Oceanic	1
1422	1110000111111111110000000000000000001111111	703777000000771	East-African-Indian	3
1423	1001111111111111001111111111000010111111111	477774777413771	Indo-Oceanic	1
1424	1111111111111111110000010000000000110111111	777777010003371	Indo-Oceanic	1
1425	1111111111111111111111011111000010110110111	777777757413331	Indo-Oceanic	1
1426	1111111111110111111111111111111100001110011	777737777760711	Euro-American	4
1427	1001011110000000011111111111000010111111111	457001777413771	Indo-Oceanic	1
1428	1111111001110001111111111111000010111110111	774707777413731	Indo-Oceanic	1
1429	1110000111111111111111010000000000111111111	703777750003771	East-African-Indian	3
1430	1111011111111111111110000000000000110111111	757777700003371	Indo-Oceanic	1
1431	0011111000000000000000001111000010111110111	174000007413731	Indo-Oceanic	1
1432	1111111111111000110110000000000000000000000	777743300000000	Euro-American	4
1433	1011111111110111111111011111000010111111111	577737757413771	Indo-Oceanic	1
1434	1111110111111111111111000000000000000011111	773777740000171	Euro-American	4
1435	1111111001111111111111111111000010111110111	774777777413731	Indo-Oceanic	1
1436	1011111111111111111111011111000000111111111	577777757403771	Indo-Oceanic	1
1437	1110000111110111111111000000000000111110111	703737740003731	East-African-Indian	3
1438	1111111111111111101111011111000010110111111	777776757413371	Indo-Oceanic	1
1439	1101111000111110111101111111111111111100000	674373677777600	Mycobacterium-bovis	Animal
1440	1101111101111111111101111111111111111100000	676777677777600	Mycobacterium-bovis	Animal
1441	0001111101111111111111111111111111111100000	076777777777600	Mycobacterium-bovis	Animal
1442	1100011000001111111111111111111111111100000	614077777777600	Mycobacterium-bovis	Animal
1443	1100011101111111111111111111111111111100000	616777777777600	Mycobacterium-bovis	Animal
1444	1111111111000000000000000000001100001111111	777400000060771	Euro-American	4
1445	1000001111111011111100001111111100001111111	407757607760771	Euro-American	4
1446	1111111111111011111101111111000100001111111	777757677420771	Euro-American	4
1447	1111111111100111111111111111000100001111111	777637777420771	Euro-American	4
1448	1111111111100111111111111111000100001110111	777637777420731	Euro-American	4
1449	1111111111111111111101111111000100011111111	777777677421771	Indo-Oceanic	1
1450	1111111111111111111101110000000000001111111	777777670000771	Indo-Oceanic	1
1451	1111111111111100000000000000000000000000000	777760000000000	Euro-American	4
1452	1111111001111111111101111111000100001111111	774777677420771	Euro-American	4
1453	1111111100011111111100111111111100111111111	776177637763771	Euro-American	4
1454	1111111000000000001101111111111100000111111	774000677760371	Euro-American	4
1455	1111111000111111111101111111000100001111111	774377677420771	Euro-American	4
1456	1111111111100111111101111111000100001111111	777637677420771	Euro-American	4
1457	1111111111111011111111111111000100001111111	777757777420771	Euro-American	4
1458	1111110111110111111111111111000000001111111	773737777400771	Euro-American	4
1459	1111111111111111101111111111111100001110000	777776777760700	Euro-American	4
1460	1111111111111111110111111111111100111111111	777777377763771	Euro-American	4
1461	1111110111110111111101111111000100001111111	773737677420771	Euro-American	4
1462	1111111111111111111111110000000000111111111	777777770003771	Indo-Oceanic	1
1463	1101110000000000001111111111111100001110111	670000777760731	Euro-American	4
1464	1111111110111111111111110000000000001111111	777377770000771	Euro-American	4
1465	1111111000001111111111110000000000010001111	774077770001071	Mycobacterium-africanum	5, 6
1466	1111011111111111111100001100001100001111111	757777606060771	Euro-American	4
1467	1001111111111111111111111111000010001111111	477777777410771	Indo-Oceanic	1
1468	0001111111111111111100001100001100001101111	077777606060671	Euro-American	4
1469	0000011111111111101100001111111100001111111	017776607760771	Euro-American	4
1470	1111111111111111101100001111111100001111111	777776607760771	Euro-American	4
1471	1111111111110111111100001100001100001111111	777737606060771	Euro-American	4
1472	1001111111101111111111111111000010001111111	477677777410771	Indo-Oceanic	1
1473	1110000001111111111111001100000010111111111	700777746013771	East-African-Indian	3
1474	1101111111111111111100101111111100001111111	677777627760771	Euro-American	4
1475	1111111110111011111111111111111100001111111	777357777760771	Euro-American	4
1476	1110111100011111111100001111110000000011111	736177607700171	Euro-American	4
1477	1101111111111111111001100111000010111110001	677777463413701	Indo-Oceanic	1
1478	1101111011111111111001111111000010111111111	675777477413771	Indo-Oceanic	1
1479	1101111001111111111001110000000000011111111	674777470001771	Indo-Oceanic	1
1480	1111111001111111100000000001000100001111111	774776000420771	Euro-American	4
1481	1111111001111111111111111111000100111111111	774777777423771	Indo-Oceanic	1
1482	1111111011111000000000000111111100111111111	775740003763771	Euro-American	4
1483	1111111111110011110111111111111100001111111	777717377760771	Euro-American	4
1484	1111111111111111111111111000000100111111111	777777774023771	Indo-Oceanic	1
1485	1111111111111000000000001111111100111111111	777740007763771	Euro-American	4
1486	0110000000000111101111111111111100001111111	300036777760771	Euro-American	4
1487	0000000000000000000000001111111111111110111	000000007777731	Mycobacterium-africanum	5, 6
1488	1000000011111111111111111111000010000001111	401777777410071	Indo-Oceanic	1
1489	1100111111111111111001111111000010111111010	637777477413750	Indo-Oceanic	1
1490	1101111111111101111001111111000010111111111	677767477413771	Indo-Oceanic	1
1491	1111000000000000000000001111111100001110111	740000007760731	Euro-American	4
1492	1111111111110000000000000000000000010010111	777700000001131	Indo-Oceanic	1
1493	1111111111111111111100000111000010111110000	777777603413700	Indo-Oceanic	1
1494	1111111111111111111101111101111100001111111	777777676760771	Euro-American	4
1495	1111111111111111111110111111000010111111111	777777737413771	Indo-Oceanic	1
1496	1111111111111111111111011101000010111111111	777777756413771	Indo-Oceanic	1
1497	1111111111111111111111111011000010111101111	777777775413671	Indo-Oceanic	1
1498	1111111111111111111111111100000000000111111	777777776000371	Euro-American	4
1499	1101111110000000111001111111000010111111111	677003477413771	Indo-Oceanic	1
1500	1101111111111111111001111111000000001111111	677777477400771	Indo-Oceanic	1
1501	1101111111111111111001111111000010111101111	677777477413671	Indo-Oceanic	1
1502	1001111111111011111111111110000010110001111	477757777013071	Indo-Oceanic	1
1503	1111111111111001111111011111000010110101111	777747757413271	Indo-Oceanic	1
1504	1111111111111001111111111111000010111101111	777747777413671	Indo-Oceanic	1
1505	1111111111111011111100001111111100001101111	777757607760671	Euro-American	4
1506	1111111111111011111111011111000010110101111	777757757413271	Indo-Oceanic	1
1507	1111111111111011111111011111000010111111111	777757757413771	Indo-Oceanic	1
1508	1111111111111011111111111111000010111111111	777757777413771	Indo-Oceanic	1
1509	1101111111111111111001110100000000000000000	677777472000000	Indo-Oceanic	1
1510	1101111111111111111001111100000000111111111	677777476003771	Indo-Oceanic	1
1511	1101111111011111111001111111000010111111111	677577477413771	Indo-Oceanic	1
1512	1101011111111111111001111111000010111110001	657777477413701	Indo-Oceanic	1
1513	1111111111011111111111011111000010111111111	777577757413771	Indo-Oceanic	1
1514	1111011111111111111100111111111100001111111	757777637760771	Euro-American	4
1515	1001111111111111111111111111000000111111111	477777777403771	Indo-Oceanic	1
1516	1111111110111111111111111111111100011111111	777377777761771	Euro-American	4
1517	1001111111111111110111111111000011111111111	477777377417771	Indo-Oceanic	1
1518	1001111111111111110111111111000000111111111	477777377403771	Indo-Oceanic	1
1519	0000000000000111111111111111000000111111111	000037777403771	Indo-Oceanic	1
1520	1001111111111111110101111111000000111111111	477777277403771	Indo-Oceanic	1
1521	1110000001111111000000001111000000111111111	700774007403771	Indo-Oceanic	1
1522	1111111111110111111100001100001100111111111	777737606063771	Indo-Oceanic	1
1523	1111111111111111111101101111111100111111111	777777667763771	Euro-American	4
1524	1110000001111111111111001111000000111111111	700777747403771	East-African-Indian	3
1525	0111111100010111111100001111111100001111111	376137607760771	Euro-American	4
1526	1110000000000111110011111111111100001111111	700037177760771	Euro-American	4
1527	1111111111111111101111111000000100001111111	777776774020771	Euro-American	4
1528	1111111000111111111100001111111100001111111	774377607760771	Euro-American	4
1529	1111111111111111111111111111110100000011111	777777777720171	Euro-American	4
1530	1111111111111111111100001111111100001110011	777777607760711	Euro-American	4
1531	1111111111111111101111111111111100000001111	777776777760071	Euro-American	4
1532	1111111111111111101111111011111100001111111	777776775760771	Euro-American	4
1533	1111111111111100111111111111110100001111111	777763777720771	Euro-American	4
1534	1111111111110100011100001111011100001110111	777721607560731	Euro-American	4
1535	1111111111011111111100001111111100001111111	777577607760771	Euro-American	4
1536	1111111100111111111100001111111100001111111	776377607760771	Euro-American	4
1537	1111111100010111111100001111111100001110111	776137607760731	Euro-American	4
1538	1111111000010111111100000000000100001111111	774137600020771	Euro-American	4
1539	1111110111111111111111111111110100001111111	773777777720771	Euro-American	4
1540	0111111110111111111100001111111100001111111	377377607760771	Euro-American	4
1541	0111111100111111111100001111111100001111111	376377607760771	Euro-American	4
1542	0011111111111111101111111111111100001100001	177776777760601	Euro-American	4
1543	0001111100011100000000000000000000000001111	076160000000071	Euro-American	4
1544	1111111111111111111111111111111100001010111	777777777760531	Euro-American	4
1545	1100000011111111011100001111111100001111111	601775607760771	Euro-American	4
1546	0001111111111111111111111111000010110000011	077777777413011	Indo-Oceanic	1
1547	1111111111110101111111111111111100001111111	777727777760771	Euro-American	4
1548	1111111111110000111000000000000000000111100	777703400000360	Euro-American	4
1549	1111111011111111111100001100001100001110111	775777606060731	Euro-American	4
1550	0111111111111111111111111111101100001111100	377777777660760	Euro-American	4
1551	1110000011111111111111000000000000111111111	701777740003771	East-African-Indian	3
1552	1111111111111111111111111000000100001100111	777777774020631	Euro-American	4
1553	1111111011111111111000000011111100001111111	775777401760771	Euro-American	4
1554	1000000101111111111100001111111100001110111	402777607760731	Euro-American	4
1555	1110000000000000011000000111111100000111111	700001403760371	Euro-American	4
1556	1111111011111111111111111111101100001111111	775777777660771	Euro-American	4
1557	1111111111101111111111111000000100001111111	777677774020771	Euro-American	4
1558	1111111111111111111111111011101100001111111	777777775660771	Euro-American	4
1559	1111111111111111111000000000000000000011111	777777400000171	Euro-American	4
1560	1110000111111111111111111111111100001111111	703777777760771	Euro-American	4
1561	1111111111111111111111111000000100000111111	777777774020371	Euro-American	4
1562	1111111111111111110111111111000000000011111	777777377400171	Indo-Oceanic	1
1563	1111111111111111111100111101111100001111111	777777636760771	Euro-American	4
1564	1111111111111111101110111111111100001011111	777776737760571	Euro-American	4
1565	1111111111111000000001111111111100001111111	777740077760771	Euro-American	4
1566	1111001111111111111111111111111100001111111	747777777760771	Euro-American	4
1567	1111111111111111111110001111011100001111111	777777707560771	Euro-American	4
1568	1111111001111111110111111111000100001111111	774777377420771	Euro-American	4
1569	1110000000000111110000000000000100001110000	700037000020700	East-African-Indian	3
1570	1111111111111000000000000000000000000000000	777740000000000	Euro-American	4
1571	1111111111111111011111111001000010111111111	777775774413771	Indo-Oceanic	1
1572	1101111111111111111111111111111100001110110	677777777760730	Euro-American	4
1573	1111111111111111110011111111000010110111111	777777177413371	Indo-Oceanic	1
1574	1111100000000000000000001111111100001111111	760000007760771	Euro-American	4
1575	1111111111111111110111001111111100001000000	777777347760400	Euro-American	4
1576	1111111111111111000001100111011100001111111	777774063560771	Euro-American	4
1577	1111111100111111100000000111111100001111111	776376003760771	Euro-American	4
1578	1111101111111111111111111111111100001110111	767777777760731	Euro-American	4
1579	1101111111111111111111111111111000001111111	677777777740771	Euro-American	4
1580	1111111111111111111111001111111100001111111	777777747760771	Euro-American	4
1581	1011111111001111111111111111000100001111111	577477777420771	Euro-American	4
1582	1111111111111111110111111111111100001110000	777777377760700	Euro-American	4
1583	1111111111111111111111111111111100001111000	777777777760740	Euro-American	4
1584	1111011111111111111100110001111100001111111	757777630760771	Euro-American	4
1585	1111111111111111111111101000010100001111111	777777764120771	Euro-American	4
1586	0011111111111111111111101000000100001111111	177777764020771	Euro-American	4
1587	1100111100111111111111110001111100001111111	636377770760771	Euro-American	4
1588	0000111111100111111100001111111100001111111	037637607760771	Euro-American	4
1589	1111111100000011111000001001111100001111111	776017404760771	Euro-American	4
1590	1110000111111111110111000000000000111111111	703777340003771	East-African-Indian	3
1591	1110000000111111111111000000000000110111111	700377740003371	East-African-Indian	3
1592	1111111000001111111100000100000000000000111	774077602000031	Mycobacterium-africanum	5, 6
1593	1111000000000000000000000000000100001111111	740000000020771	Euro-American	4
1594	1111111111000000000000001111111100001111111	777400007760771	Euro-American	4
1595	1101111000111100111101111111111111111100000	674363677777600	Mycobacterium-bovis	Animal
1596	0100000000000000111111111110111111110100000	200003777377200	Mycobacterium-caprae	Animal
1597	1110001111111111111111111111111100001111111	707777777760771	Euro-American	4
1598	0101100101111110111111111111111110101100000	262773777772600	Mycobacterium-bovis	Animal
1599	0000000000000000111111111110111111111100000	000003777377600	Mycobacterium-caprae	Animal
1600	0100000000000000111111110000000000111100000	200003770003600	Mycobacterium-caprae	Animal
1601	1101111101111110111101111111111111111000000	676773677777400	Mycobacterium-bovis	Animal
1602	1101111000000100111111111111111111111100000	674023777777600	Mycobacterium-bovis	Animal
1603	1101101101111110111111111111101111111100000	666773777677600	Mycobacterium-bovis	Animal
1604	0100000000000000110111111110111111111100000	200003377377600	Mycobacterium-caprae	Animal
1605	1000011101111110111101111111111111111100000	416773677777600	Mycobacterium-bovis	Animal
1606	1100000111111111111111000000000000001111111	603777740000771	East-African-Indian	3
1607	1100000011111111111100001100001100001111111	601777606060771	Euro-American	4
1608	1111111111000011111100001111111100001110000	777417607760700	Euro-American	4
1609	1111111111100111111111111111000010111111111	777637777413771	Indo-Oceanic	1
1610	1111100111111111111100001111011100001111111	763777607560771	Euro-American	4
1611	1111111101111111111111111111110100001111111	776777777720771	Euro-American	4
1612	0001111111011111111111011110000000110111111	077577757003371	Indo-Oceanic	1
1613	0011111111111111111111111111111100001110111	177777777760731	Euro-American	4
1614	1111111111111111101100001111111100001110000	777776607760700	Euro-American	4
1615	1111111111000011111111111111111100001110111	777417777760731	Euro-American	4
1616	0000000111111111111111000000000000111111111	003777740003771	East-African-Indian	3
1617	1110000000000111101111111101111100001111111	700036776760771	Euro-American	4
1618	1011111111111111110000000000000000000000011	577777000000011	Euro-American	4
1619	0000000000000000101111111111111100001110111	000002777760731	Euro-American	4
1620	1111111111111111111100001000111100001111111	777777604360771	Euro-American	4
1621	1110111111110111111111111111111100001110111	737737777760731	Euro-American	4
1622	1111100011111111111111111111111100001110111	761777777760731	Euro-American	4
1623	1111111111111111111101111111111100001110000	777777677760700	Euro-American	4
1624	1111111100011111111100001111011100001111111	776177607560771	Euro-American	4
1625	1101101000001110111111111111110000001100000	664073777700600	Mycobacterium-bovis	Animal
1626	1111111111111111111111111101111100001111111	777777776760771	Euro-American	4
1627	1111111110010111111111111111111100001110111	777137777760731	Euro-American	4
1628	0001111111110111111111111111000010111111111	077737777413771	Indo-Oceanic	1
1629	1111111111111111111111111000000100001111011	777777774020751	Euro-American	4
1630	1111111111111111111100000011111100001111111	777777601760771	Euro-American	4
1631	1111011111111111111111111111111100001011111	757777777760571	Euro-American	4
1632	1011111111111111111111111100000000000111111	577777776000371	Indo-Oceanic	1
1633	1100111111000000111100001111111100001101111	637403607760671	Euro-American	4
1634	1111111111111111111111111111110100111111111	777777777723771	Euro-American	4
1635	0100000000000000111111111110111100111100000	200003777363600	Mycobacterium-caprae	Animal
1636	0100000000000000111111111000001111011100000	200003774075600	Mycobacterium-caprae	Animal
1637	1101111101111110111111111111011111111100000	676773777577600	Mycobacterium-bovis	Animal
1638	1011111111111101111111111111111100111111111	577767777763771	Euro-American	4
1639	1111000111111111111100001111111100001111111	743777607760771	Euro-American	4
1640	1111111111111111111111111111110100001111000	777777777720740	Euro-American	4
1641	1111111111110111110011111111111100001111111	777737177760771	Euro-American	4
1642	1110000000000011111111111111111100001111111	700017777760771	Euro-American	4
1643	1111111111111111111000100111011100001111111	777777423560771	Euro-American	4
1644	1111111111111111111000001000000100001111111	777777404020771	Euro-American	4
1645	0111111111111101111111111111111100001111111	377767777760771	Euro-American	4
1646	1111111111110111111100001110000100001111111	777737607020771	Euro-American	4
1647	1111111111111111111001111111111100001110111	777777477760731	Euro-American	4
1648	1000000000000011111111111111000010111111111	400017777413771	Indo-Oceanic	1
1649	1111011111101111111111111111000010111110111	757677777413731	Indo-Oceanic	1
1650	1110100000000000011000000000000000001111111	720001400000771	East-African-Indian	3
1651	0000000000000000000000000000000000111101101	000000000003661	East-Asian	2
1652	1001111111111111111111111000000100001111111	477777774020771	Euro-American	4
1653	1110110000000000000000000000000000000011111	730000000000171	Euro-American	4
1654	1111111111101111000001111111000010111101111	777674077413671	Indo-Oceanic	1
1655	1111111111110100111111111111111100001111111	777723777760771	Euro-American	4
1656	1111111111111101111111110000000000000000000	777767770000000	Euro-American	4
1657	1111111111111111110111111110000000000111111	777777377000371	Euro-American	4
1658	1111111111111111111110011000000100001111111	777777714020771	Euro-American	4
1659	1111111111110000111110000000000000000000000	777703700000000	Euro-American	4
1660	1111111111111111111100000000001100001110111	777777600060731	Euro-American	4
1661	1101111111110111111100001111111100001101111	677737607760671	Euro-American	4
1662	1100000000000000000000000000001100001110111	600000000060731	East-African-Indian	3
1663	1111111111111111111100001111010100001111111	777777607520771	Euro-American	4
1664	1111111111111111111100000001011100001110111	777777600560731	Euro-American	4
1665	0111111111000000000000000000000000000010111	377400000000131	Euro-American	4
1666	1101101000001100111111111111111111101100000	664063777776600	Mycobacterium-bovis	Animal
1667	1100011101111110111111111111111111110100000	616773777777200	Mycobacterium-bovis	Animal
1668	1101111101111100111101111111111111100100000	676763677776200	Mycobacterium-bovis	Animal
1669	1101111101111100111101111111111111101100000	676763677776600	Mycobacterium-bovis	Animal
1670	0001101000001110111111111111111111111100000	064073777777600	Mycobacterium-bovis	Animal
1671	0111111111111101111100001111111100001111111	377767607760771	Euro-American	4
1672	1111111100011111111111111011111100001111111	776177775760771	Euro-American	4
1673	1100011000111110111111111111111111111100000	614373777777600	Mycobacterium-bovis	Animal
1674	0000000000000000000000000000000000111111101	000000000003761	East-Asian	2
1675	1110000110111101111000000000000000011111111	703367400001771	East-African-Indian	3
1676	1001111111111111110111111111100010110001111	477777377613071	Indo-Oceanic	1
1677	1110000110111111111000000000100000111111111	703377400203771	East-African-Indian	3
1678	1111111111111111000111111111110100001111111	777774377720771	Euro-American	4
1679	1111111111111101111110111111111100001111111	777767737760771	Euro-American	4
1680	1001111011111111111111111111000010110001111	475777777413071	Indo-Oceanic	1
1681	0111111111111111111111111000000100001111111	377777774020771	Euro-American	4
1682	1101100101111110111101111111111111111100000	662773677777600	Mycobacterium-bovis	Animal
1683	1101111111111111111111111111101100001111111	677777777660771	Euro-American	4
1684	1111111100000000000000000000000000000000000	776000000000000	Euro-American	4
1685	1111111100001111111100001111111100001111111	776077607760771	Euro-American	4
1686	1111111111111000000000001000000100001111111	777740004020771	Euro-American	4
1687	1111111111111101111111111011111100001111111	777767775760771	Euro-American	4
1688	1111111111111111111000000111111100001111111	777777403760771	Euro-American	4
1689	1111111111111111111100001111100000000000111	777777607600031	Euro-American	4
1690	1111111111111111111111111111111100101111111	777777777762771	Euro-American	4
1691	1101111111110101111100001111111100001111111	677727607760771	Euro-American	4
1692	1000011110010111101111111111111100001110111	417136777760731	Euro-American	4
1693	1110111111110111111100001111111100001111111	737737607760771	Euro-American	4
1694	0101111111110111111100001111111100001111111	277737607760771	Euro-American	4
1695	1101111111110111111100001111111100001111110	677737607760770	Euro-American	4
1696	1110001111110111111100001111111100001111111	707737607760771	Euro-American	4
1697	1111111011111101111100001111111100001101111	775767607760671	Euro-American	4
1698	1111111111110101111100001111110000000000111	777727607700031	Euro-American	4
1699	1111111110111001111100001111111100001101111	777347607760671	Euro-American	4
1700	1111010111111111111111111101111100001111111	753777776760771	Euro-American	4
1701	1111111110110011111100001111111100001111111	777317607760771	Euro-American	4
1702	0000111111110111111100001111111100001111111	037737607760771	Euro-American	4
1703	1101111111110111111100001111011100001111111	677737607560771	Euro-American	4
1704	1001111111110101111100001111111100001111111	477727607760771	Euro-American	4
1705	1111111111110000111111111111001100001111111	777703777460771	Euro-American	4
1706	1110011111111111111100001111111100001111111	717777607760771	Euro-American	4
1707	1101111111111111111000000001111100001111111	677777400760771	Euro-American	4
1708	1111111101111111111100001111111100001111111	776777607760771	Euro-American	4
1709	1111111111110111111100001101111100001111111	777737606760771	Euro-American	4
1710	1111111111110111111100001111111100001110111	777737607760731	Euro-American	4
1711	1101111110110111111100001111111100001111111	677337607760771	Euro-American	4
1712	1101111110110011111100001111111100001111111	677317607760771	Euro-American	4
1713	1101100111111111111100001111111100001111111	663777607760771	Euro-American	4
1714	1111111111111000001100001111111100001111111	777740607760771	Euro-American	4
1715	1000111111111111111100001111111100001110111	437777607760731	Euro-American	4
1716	1111101111110111111101111011011100001111111	767737675560771	Euro-American	4
1717	1111111111111111101111111111001100001111111	777776777460771	Euro-American	4
1718	1101111111111111101100001111111100001111111	677776607760771	Euro-American	4
1719	1101111110110111111100001111111100001101111	677337607760671	Euro-American	4
1720	1111111111111101111111111001000010111111111	777767774413771	Indo-Oceanic	1
1721	1111111111111001101111111111111100001111111	777746777760771	Euro-American	4
1722	1101101000001110111101111111111111110100000	664073677777200	Mycobacterium-bovis	Animal
1723	1101101000001110111111110000000111111100000	664073770037600	Mycobacterium-bovis	Animal
1724	1000111011111110110000111111100001001111111	435773037604771	Indo-Oceanic	1
1725	1110011111111111111111011111000010111111111	717777757413771	Indo-Oceanic	1
1726	1111111111011111111111111111000010110111111	777577777413371	Indo-Oceanic	1
1727	1111111100111111111110000111111100001111111	776377703760771	Euro-American	4
1728	1111111100111111111100000111111100001111111	776377603760771	Euro-American	4
1729	1110000000000000000000001000011111111111111	700000004177771	Mycobacterium-africanum	5, 6
1730	1101111101111110111111111111111001111100000	676773777747600	Mycobacterium-bovis	Animal
1731	1011111111111111111111111001000010111111111	577777774413771	Indo-Oceanic	1
1732	1011111111111101111111111111000010111110111	577767777413731	Indo-Oceanic	1
1733	0111111101111111001110111111111100001111111	376774737760771	Euro-American	4
1734	0001111111111101111111111111000010111110111	077767777413731	Indo-Oceanic	1
1735	1111111111111111111111111000110100001111111	777777774320771	Euro-American	4
1736	1111111111111111111110000000000000000111111	777777700000371	Euro-American	4
1737	1111111111111100000000011111111100001111111	777760017760771	Euro-American	4
1738	1111111111111100000001100111111100001111111	777760063760771	Euro-American	4
1739	1011111111111111110111111111111100001110000	577777377760700	Euro-American	4
1740	1001101111111111111111111000000000000001111	467777774000071	Indo-Oceanic	1
1741	1100000000000000000001111111000010111111111	600000077413771	Indo-Oceanic	1
1742	1111111011111111111111111000000100001111111	775777774020771	Euro-American	4
1743	1111101111111111111111111111110100001100111	767777777720631	Euro-American	4
1744	1011111111111111101111110000000000000000000	577776770000000	Euro-American	4
1745	1111110111110111111111111111111100001111111	773737777760771	Euro-American	4
1746	1001111100111111111110111111111100001111111	476377737760771	Euro-American	4
1747	1110011111111111111111011111111100001111111	717777757760771	Euro-American	4
1748	1111111111111011111111111111100100001111111	777757777620771	Euro-American	4
1749	1111111111111111111110111001110100001111111	777777734720771	Euro-American	4
1750	1111111111111101111100001111111100001110111	777767607760731	Euro-American	4
1751	1110000000001101101111111111111100001111111	700066777760771	Euro-American	4
1752	1101111111111111111100001111111000001111111	677777607740771	Euro-American	4
1753	1110000000000111111111111111111100001111111	700037777760771	Euro-American	4
1754	1111111111111101111111111111111100001100001	777767777760601	Euro-American	4
1755	1101111111111111111100001111011100001111111	677777607560771	Euro-American	4
1756	1110000000000101101111111111111100001111111	700026777760771	Euro-American	4
1757	1111011111111111111100000000000000000000000	757777600000000	Euro-American	4
1758	1111111111111111111100001111011000001111111	777777607540771	Euro-American	4
1759	1111110100011111111100001101111100001111111	772177606760771	Euro-American	4
1760	1001111100011111111100001111111100001111111	476177607760771	Euro-American	4
1761	1101111111111101111111111111111100001111111	677767777760771	Euro-American	4
1762	1001111111111111111100111111000010110001111	477777637413071	Indo-Oceanic	1
1763	1000111111111111111111111000110100001110111	437777774320731	Euro-American	4
1764	1000000000000111111111111111000001011111111	400037777405771	Indo-Oceanic	1
1765	1110000110110111111000000000000000011111111	703337400001771	East-African-Indian	3
1766	1111100001111111111100001111111100001111111	760777607760771	Euro-American	4
1767	1111111111111110000000001111111100001111111	777770007760771	Euro-American	4
1768	1111111111111111110100001111011100001111111	777777207560771	Euro-American	4
1769	1101111111111100011100001111111100001111111	677761607760771	Euro-American	4
1770	0000000000000000000000001000000100001011111	000000004020571	East-African-Indian	3
1771	1111011111111111111111001000000100001111111	757777744020771	Euro-American	4
1772	1111111100111111111111111000000100000001111	776377774020071	Euro-American	4
1773	1111111111111111111011001111111100001001111	777777547760471	Euro-American	4
1774	1111111111111111110111111101111100001111111	777777376760771	Euro-American	4
1775	0101111111111111111001111111000010111111111	277777477413771	Indo-Oceanic	1
1776	1111111100111111111111100000000000000011111	776377760000171	Euro-American	4
1777	1110000111111111100000000000000000000000011	703776000000011	East-African-Indian	3
1778	1111111111111110000000000000000000000111111	777770000000371	Euro-American	4
1779	1111111101001111111111111111111100001111111	776477777760771	Euro-American	4
1780	0000000000000000000000000000000001001111111	000000000004771	East-African-Indian	3
1781	1101111111111111111001111111000010111111110	677777477413770	Indo-Oceanic	1
1782	1111110001111111111100001111111111111101111	770777607777671	Mycobacterium-africanum	5, 6
1783	1111111100111111111111000111111100001111111	776377743760771	Euro-American	4
1784	1101111101111100001111111111111111111100000	676760777777600	Mycobacterium-bovis	Animal
1785	1111110000000000000000001001111100001111111	770000004760771	Euro-American	4
1786	0000111111101001111111111111111100001111111	037647777760771	Euro-American	4
1787	1110000111111111111111000000000000100011111	703777740002171	East-African-Indian	3
1788	1111111111110000111000000000000000000111101	777703400000361	Euro-American	4
1789	1110000111111111111111000000000000000011111	703777740000171	East-African-Indian	3
1790	1111111111111111110000000000111100001111111	777777000360771	Euro-American	4
1791	1101111111111111111100001110011100001111111	677777607160771	Euro-American	4
1792	1011111111111111111100001111110100001111111	577777607720771	Euro-American	4
1793	1111111111111111111111111111111100000000000	777777777760000	Euro-American	4
1794	0101111111111111111110111111111100001110111	277777737760731	Euro-American	4
1795	1111111111111111111111000000000000000111111	777777740000371	Euro-American	4
1796	0000000000001111111111111111111100001111111	000077777760771	Euro-American	4
1797	1111111111111111111111111111101100001110111	777777777660731	Euro-American	4
1798	1011111111111111111111001000000100001111111	577777744020771	Euro-American	4
1799	1111111111111111110111001111111100001000111	777777347760431	Euro-American	4
1800	1111111111111111111000001111111100001111111	777777407760771	Euro-American	4
1801	1111111111111111111111111111000010111110110	777777777413730	Indo-Oceanic	1
1802	1111111111111101111111111111110100001100111	777767777720631	Euro-American	4
1803	1100011111111111111100001111111100001111111	617777607760771	Euro-American	4
1804	1111111111111111111011111111110100001111111	777777577720771	Euro-American	4
1805	1111111111111111111111111111111000001101111	777777777740671	Euro-American	4
1806	1101111111111001111111011111111100001111111	677747757760771	Euro-American	4
1807	1111111111111111111111111000000100001011111	777777774020571	Euro-American	4
1808	1101111111111111111111011111111100001111111	677777757760771	Euro-American	4
1809	1110001111111111110111001111111000001001111	707777347740471	Euro-American	4
1810	0100000000000000010111111110111111101100000	200001377376600	Mycobacterium-caprae	Animal
1811	1101111110110000000000001001111100001110111	677300004760731	Euro-American	4
1812	1111111111111111111100111111110100001111111	777777637720771	Euro-American	4
1813	1111011111111101111111111000000100001111111	757767774020771	Euro-American	4
1814	1111111111111111111100011111011100001011111	777777617560571	Euro-American	4
1815	1101111111111111111100001101111100001111111	677777606760771	Euro-American	4
1816	1101111101111110111101111111100000111100000	676773677603600	Mycobacterium-bovis	Animal
1817	1001111001011100111111111111111111111100000	474563777777600	Mycobacterium-bovis	Animal
1818	1101000000000010111111111111111100111100000	640013777763600	Mycobacterium-bovis	Animal
1819	1001111101111100111101111111111111110100000	476763677777200	Mycobacterium-bovis	Animal
1820	1101111101111110110101111111111111110100000	676773277777200	Mycobacterium-bovis	Animal
1821	1111111110111001111111111111111100001111111	777347777760771	Euro-American	4
1822	1111111111111111111111111000000100001111110	777777774020770	Euro-American	4
1823	1111111111111111101111111111111100001111110	777776777760770	Euro-American	4
1824	1111100000111111111111111111111100001110001	760377777760701	Euro-American	4
1825	0000000000000000000000001000100100001111111	000000004220771	East-African-Indian	3
1826	1111111111110011101111111111111100001111111	777716777760771	Euro-American	4
1827	1111111111110000111100000000000100001111111	777703600020771	Euro-American	4
1828	1111111111111111100100001111111100001111111	777776207760771	Euro-American	4
1829	1111111011111101111111111111111100001101111	775767777760671	Euro-American	4
1830	1111111100011111110100001111111100001111111	776177207760771	Euro-American	4
1831	1111111111111111111101100111111000001111111	777777663740771	Euro-American	4
1832	1111111111111110111100001111111100001111111	777773607760771	Euro-American	4
1833	1111111111110001010001111111011100001011111	777705077560571	Euro-American	4
1834	0111111111110111111111111111111100001111111	377737777760771	Euro-American	4
1835	1111111111110000110111111111111100001110111	777703377760731	Euro-American	4
1836	1111111111111111110000001111101100001111011	777777007660751	Euro-American	4
1837	0000000000000000000000000000100000111111111	000000000203771	East-African-Indian	3
1838	1111111110111101111100001111111100001111111	777367607760771	Euro-American	4
1839	1111111110110101111100001111111100001111110	777327607760770	Euro-American	4
1840	1111111100110101111111111111111100001111111	776327777760771	Euro-American	4
1841	1111111100011111111100001111111000001111111	776177607740771	Euro-American	4
1842	1001111101111100111111111111111111111100000	476763777777600	Mycobacterium-bovis	Animal
1843	1111000001111111111111111111111100001110111	740777777760731	Euro-American	4
1844	1111111111111100111100001111111100001111111	777763607760771	Euro-American	4
1845	0000000000011110111111111111111111111100000	000173777777600	Mycobacterium-bovis	Animal
1846	1101000000000010111111111101111111111100000	640013776777600	Mycobacterium-bovis	Animal
1847	1101111101111110111101111110111111111100000	676773677377600	Mycobacterium-bovis	Animal
1848	1101111101111000001101111111111111111100000	676740677777600	Mycobacterium-bovis	Animal
1849	1101111001011110111111111111111111111100000	674573777777600	Mycobacterium-bovis	Animal
1850	1101101000001110111111111100011111111100000	664073776177600	Mycobacterium-bovis	Animal
1851	1001101000001110111111111111111111111100000	464073777777600	Mycobacterium-bovis	Animal
1852	1101111101111110111111110000000000111100000	676773770003600	Indo-Oceanic	1
1853	1101111001111110111101111000111111110100000	674773674377200	Mycobacterium-bovis	Animal
1854	1101111101111110111111110000000000001100000	676773770000600	Euro-American	4
1855	1101101000001110111111111111111110111100000	664073777773600	Mycobacterium-bovis	Animal
1856	1101101000001110101111111111111111111100000	664072777777600	Mycobacterium-bovis	Animal
1857	1101111101011110111111111110011111111100000	676573777177600	Mycobacterium-bovis	Animal
1858	0101101000001110011111111111111111111100000	264071777777600	Mycobacterium-bovis	Animal
1859	1100101000001110111111111111110000001100000	624073777700600	Mycobacterium-bovis	Animal
1860	1101101000001110111111111111111000011100000	664073777741600	Mycobacterium-bovis	Animal
1861	1101101000001110111111111111110001111100000	664073777707600	Mycobacterium-bovis	Animal
1862	1101000000000000000000111111111111111100000	640000037777600	Mycobacterium-bovis	Animal
1863	1101101000001110111111111111011111111100000	664073777577600	Mycobacterium-bovis	Animal
1864	1000000000000101111111111111000010111101111	400027777413671	Indo-Oceanic	1
1865	1111011111111101111111111111000010111100111	757767777413631	Indo-Oceanic	1
1866	1001111111111111100111111111000010111111111	477776377413771	Indo-Oceanic	1
1867	1111110001111111111110001111111111111101011	770777707777651	Mycobacterium-africanum	5, 6
1868	1101111111111111111001111111000010111111101	677777477413761	Indo-Oceanic	1
1869	1111111111110000000000000000000000000000000	777700000000000	Euro-American	4
1870	0001111111111111111100001111111100001110110	077777607760730	Euro-American	4
1871	1110000000000111111111010000001100001111111	700037750060771	Euro-American	4
1872	1111111111111111111111111000001100001111111	777777774060771	Euro-American	4
1873	1111111111111111001100001100001100001110111	777774606060731	Euro-American	4
1874	1111111100111110000000000011111100000110111	776370001760331	Euro-American	4
1875	1001111110000000011111111111000010111111111	477001777413771	Indo-Oceanic	1
1876	1111000000001111111111111111111111111101111	740077777777671	Mycobacterium-africanum	5, 6
1877	1110111110111111111111111111111100001111111	737377777760771	Euro-American	4
1878	1110000111111111111111000000000000111100000	703777740003600	East-African-Indian	3
1879	1111111111110111111000000001000010111110111	777737400413731	Indo-Oceanic	1
1880	0000111111100000111100001111000000000000011	037603607400011	Euro-American	4
1881	0001111111111111110111111111000010111111111	077777377413771	Indo-Oceanic	1
1882	1110000111111111101100000000000000111111111	703776600003771	East-African-Indian	3
1883	1110000111111111111111000000000000111111100	703777740003760	East-African-Indian	3
1884	1111111111111111001111111110000000000011111	777774777000171	Euro-American	4
1885	0000111111100111110111111111111100001111111	037637377760771	Euro-American	4
1886	1100111111111111111001111111000010111111111	637777477413771	Indo-Oceanic	1
1887	1110000111111111111110001111111110000111111	703777707770371	Euro-American	4
1888	1101111111111111111110001111111100001111111	677777707760771	Euro-American	4
1889	0000001111111111111110001111111100001111111	007777707760771	Euro-American	4
1890	1111111111111111111110001111111100001110111	777777707760731	Euro-American	4
1891	1111111111111111111111110111110100001111111	777777773720771	Euro-American	4
1892	1111111111111111111101100000000000000011111	777777660000171	Euro-American	4
1893	1111111111111111111011111111100100001111111	777777577620771	Euro-American	4
1894	1111001111111111111100001111111100001111111	747777607760771	Euro-American	4
1895	1111111111111111111100001111001100001110111	777777607460731	Euro-American	4
1896	1111111111100111111111111111111110001110011	777637777770711	Euro-American	4
1897	1111111111111111111111110000100000110111111	777777770203371	Indo-Oceanic	1
1898	1111111111111111111111110000000000110111111	777777770003371	Indo-Oceanic	1
1899	1101111111101000000000001111111100001111111	677640007760771	Euro-American	4
1900	1011111111111111111111111111000010111111110	577777777413770	Indo-Oceanic	1
1901	1111111111111111111110011001000010111111111	777777714413771	Indo-Oceanic	1
1902	1110001111111111111111111001000010111110111	707777774413731	Indo-Oceanic	1
1903	1110111111111111111111111001000010111111111	737777774413771	Indo-Oceanic	1
1904	0000111111101111100000000000000000000111111	037676000000371	Indo-Oceanic	1
1905	1111111111111111111111111111001100001111111	777777777460771	Euro-American	4
1906	1111111111111111111100001011011100001111111	777777605560771	Euro-American	4
1907	1111111111111111111111111111111111001111111	777777777774771	Euro-American	4
1908	1111111111111111111111111100000100001111111	777777776020771	Euro-American	4
1909	1111111011111111111111111111111100001110000	775777777760700	Euro-American	4
1910	1101111111110111111110001111111100001111111	677737707760771	Euro-American	4
1911	1101111111110111111110001111111100001111110	677737707760770	Euro-American	4
1912	1111111011111101111111011111111100001111111	775767757760771	Euro-American	4
1913	1111111111111101111111011111111100001111111	777767757760771	Euro-American	4
1914	0111111111111111111100001111011100001111111	377777607560771	Euro-American	4
1915	1111111100111111111110111111111100001111111	776377737760771	Euro-American	4
1916	1111111111110000011111111111111100001111111	777701777760771	Euro-American	4
1917	1011111111111111111111111111111100001111110	577777777760770	Euro-American	4
1918	1111111100111111111111111111110000001111111	776377777700771	Euro-American	4
1919	1111111111111111110111111111110100001110111	777777377720731	Euro-American	4
1920	1110000111111111111111110000000000011111111	703777770001771	Indo-Oceanic	1
1921	1011111111111111111000001111011100001110111	577777407560731	Euro-American	4
1922	1111111111110000101111111111111100001111111	777702777760771	Euro-American	4
1923	1111011111111111111111111111110000001111111	757777777700771	Euro-American	4
1924	1011111111111001111000001001111100001101111	577747404760671	Euro-American	4
1925	1111011000010000001111111111101111111111101	754100777677761	Mycobacterium-africanum	5, 6
1926	1111111111111111111111111111111100001110001	777777777760701	Euro-American	4
1927	1111111111110111111111101000000100001111111	777737764020771	Euro-American	4
1928	1111011111111111111111111100000000001111111	757777776000771	Euro-American	4
1929	1111111111111111111111111111111100000110000	777777777760300	Euro-American	4
1930	1001111111111111111110111111111100001111111	477777737760771	Euro-American	4
1931	1111101110000000000000001111110100001110111	767000007720731	Euro-American	4
1932	1101111101110110111111111111111111111100000	676733777777600	Mycobacterium-bovis	Animal
1933	1111111111111111111100001111111100001111110	777777607760770	Euro-American	4
1934	1111111111111111111110101000000100001111111	777777724020771	Euro-American	4
1935	1101111111111101111100001111111100001101111	677767607760671	Euro-American	4
1936	1011111111101111110001111111111100001111111	577677077760771	Euro-American	4
1937	1111111111111111111000001001111100001111100	777777404760760	Euro-American	4
1938	1111111100111111111111111111111100001111110	776377777760770	Euro-American	4
1939	1111111111111111111111111011110100001110111	777777775720731	Euro-American	4
1940	1010000111111111110000000000000000111111111	503777000003771	East-African-Indian	3
1941	0000000000000000000000000000000000110001111	000000000003071	East-Asian	2
1942	1110000110111111111111000000000000111111111	703377740003771	East-African-Indian	3
1943	1001111111111111111111111111100010110001111	477777777613071	Indo-Oceanic	1
1944	1000000000001111111111111111000010110001111	400077777413071	Mycobacterium-africanum	5, 6
1945	1010000111111101111111000000000000110011111	503767740003171	East-African-Indian	3
1946	1111111111111111111111111111000010101110000	777777777412700	Indo-Oceanic	1
1947	1110000111111110011111000000000000111111111	703771740003771	East-African-Indian	3
1948	1001111111111111111111111111000000110001111	477777777403071	Indo-Oceanic	1
1949	1110000111111111111110000000000000001111111	703777700000771	East-African-Indian	3
1950	1110000111111111111111001111111110001111111	703777747770771	Euro-American	4
1951	1110000111111111110000000000000000111111111	703777000003771	East-African-Indian	3
1952	1111111111111111111111111000000000001111111	777777774000771	Euro-American	4
1953	1111111111111111101111111000000100001100001	777776774020601	Euro-American	4
1954	1111110000111111111111111111111111111101111	770377777777671	Mycobacterium-africanum	5, 6
1955	1111111111110111111111111111111100011111111	777737777761771	Euro-American	4
1956	1001101111111111111111111111000010110001111	467777777413071	Indo-Oceanic	1
1957	1001111111111111111111111110000010111111111	477777777013771	Indo-Oceanic	1
1958	1001111111111111111111111111010010111001111	477777777513471	Indo-Oceanic	1
1959	1110000111111110111111000000000000111111111	703773740003771	East-African-Indian	3
1961	1000011111111111111111111111000010110001111	417777777413071	Indo-Oceanic	1
1962	1110000000000000000000000000000000111111111	700000000003771	East-African-Indian	3
1963	1110000111111111000111000000000000111111111	703774340003771	East-African-Indian	3
1964	1001111111111100111111111111000010110001111	477763777413071	Indo-Oceanic	1
1965	1110000111111111111111000000000000111111110	703777740003770	East-African-Indian	3
1966	1001111111111111111111111111000010110000011	477777777413011	Indo-Oceanic	1
1967	1110000111111111111111000000000000000000111	703777740000031	East-African-Indian	3
1968	1110000111111111111111000000000000111110011	703777740003711	East-African-Indian	3
1969	1111111111111111111111111101000010111110000	777777776413700	Indo-Oceanic	1
1970	1111111111111111101111011111000010111111111	777776757413771	Indo-Oceanic	1
1971	1000000000000000000001000000000000111111111	400000040003771	East-African-Indian	3
1972	1110000111111111111111000000000000001100000	703777740000600	East-African-Indian	3
1973	1110000111110111111111000000000000101111111	703737740002771	East-African-Indian	3
1974	1111111111111110010001110000000000001111111	777771070000771	Indo-Oceanic	1
1975	1011111111111111111111100111000100001111111	577777763420771	Euro-American	4
1976	1110000111111111111111001111111100111111111	703777747763771	Euro-American	4
1977	1001111111111111110000111111000010110001111	477777037413071	Indo-Oceanic	1
1978	1110000000111110111111000000000000111111111	700373740003771	East-African-Indian	3
1979	1111111111111111111111111111000000001111111	777777777400771	Euro-American	4
1980	1110000000111111111111000000000000001111111	700377740000771	East-African-Indian	3
1981	0010000111111111111111000000000000110011111	103777740003171	East-African-Indian	3
1982	1111111111111111111111111111000000000000111	777777777400031	Euro-American	4
1983	1001111000000000000111111111000010110000111	474000377413031	Mycobacterium-africanum	5, 6
1984	1000000000111000111000111101111000100100000	400343436742200	Mycobacterium-bovis	Animal
1985	1011111111111001101100011101011100001100001	577746616560601	Euro-American	4
1986	1111111111111111111111110000111100001111111	777777770360771	Euro-American	4
1987	1111111111111111111111111111111100000100111	777777777760231	Euro-American	4
1988	1111111111111111111100001000000100001110111	777777604020731	Euro-American	4
1989	1101011101111110110111111111111111111100000	656773377777600	Mycobacterium-bovis	Animal
1990	0001111111111111111111111000000100001110111	077777774020731	Euro-American	4
1991	1111011000011111011000011111101110100111101	754175417672361	Mycobacterium-africanum	5, 6
1992	1101111111111111111001111111000010110000000	677777477413000	Indo-Oceanic	1
1993	0000001100111111111111111111111100001111111	006377777760771	Euro-American	4
1994	1000011000111000111000111101111000100100000	414343436742200	Mycobacterium-bovis	Animal
1995	1111111100111111111110000011111100001111111	776377701760771	Euro-American	4
1996	1111111111000000000000111111111100001111111	777400037760771	Euro-American	4
1997	1011011000111001111000111101000000000101101	554347436400261	Indo-Oceanic	1
1998	1111111111111111111100001111111000000001111	777777607740071	Euro-American	4
1999	1111111111110000011100001111111100001111111	777701607760771	Euro-American	4
2000	1111111100111111111111111111111100001110000	776377777760700	Euro-American	4
[truncated: 1,034 more rows]

## Sheet: Spoligotype clade
Spoligotype clade	Phylogenetic lineage name	Phylogenetic lineage number
AFRI	Mycobacterium-africanum	5, 6
AFRI_1	Mycobacterium-africanum	5, 6
AFRI_2	Mycobacterium-africanum	5, 6
AFRI_3	Mycobacterium-africanum	5, 6
Ambiguous:T2 T5	Euro-American	4
Ambiguous:T3 T2	Euro-American	4
Ambiguous:T4 T2	Euro-American	4
Beijing	East-Asian	2
Beijing-like	East-Asian	2
BOV	Mycobacterium-bovis	Animal
BOV_1	Mycobacterium-bovis	Animal
BOV_2	Mycobacterium-bovis	Animal
BOV_3	Mycobacterium-bovis	Animal
BOV_4-Caprae	Mycobacterium-caprae	Animal
BOVIS	Mycobacterium-bovis	Animal
Cameroon	Euro-American	4
CAS	East-African-Indian	3
CAS1	East-African-Indian	3
CAS1-DAR	East-African-Indian	3
CAS1-Delhi	East-African-Indian	3
CAS1-Kili	East-African-Indian	3
CAS2	East-African-Indian	3
CAS-KILI	East-African-Indian	3
CZ-ST 1	Other	Unknown
CZ-ST 2	Other	Unknown
CZ-ST 3	Other	Unknown
CZ-ST 4	Other	Unknown
CZ-ST 5	Other	Unknown
CZ-ST 6	Other	Unknown
EAI	Indo-Oceanic	1
EAI1	Indo-Oceanic	1
EAI1-SOM	Indo-Oceanic	1
EAI2	Indo-Oceanic	1
EAI2-Manila	Indo-Oceanic	1
EAI2-Nonthaburi	Indo-Oceanic	1
EAI2-NTB	Indo-Oceanic	1
EAI3	Indo-Oceanic	1
EAI3-IND	Indo-Oceanic	1
EAI4	Indo-Oceanic	1
EAI4-VNM	Indo-Oceanic	1
EAI5	Indo-Oceanic	1
EAI5 or 3	Indo-Oceanic	1
EAI6-BGD1	Indo-Oceanic	1
EAI7-BGD2	Indo-Oceanic	1
EAI8-MDG	Indo-Oceanic	1
EAl1-SOM	Euro-American	4
Euro-American	Euro-American	4
F33	Euro-American	4
Family33	Euro-American	4
Family36	Euro-American	4
Gambian family	Euro-American	4
Ghana	Euro-American	4
H	Euro-American	4
H1	Euro-American	4
H1-S	Euro-American	4
H2	East-African-Indian	3
H3	Euro-American	4
H3_T3	Euro-American	4
H37	Euro-American	4
H37Rv	Euro-American	4
H37Rv-like	Euro-American	4
H3-Ural-1	Euro-American	4
H4	Euro-American	4
H4-Ural-2	Euro-American	4
Haarlem	Euro-American	4
Haarlem1	Euro-American	4
Haarlem2	Euro-American	4
Haarlem3	Euro-American	4
KILI	East-African-Indian	3
LAM	Euro-American	4
LAM1	Euro-American	4
LAM10	Euro-American	4
LAM10-CAM	Euro-American	4
LAM11-ZWE	Euro-American	4
LAM12-Madrid1	Euro-American	4
LAM2	Euro-American	4
LAM3	Euro-American	4
LAM4	Euro-American	4
LAM5	Euro-American	4
LAM6	Euro-American	4
LAM7	Euro-American	4
LAM7-TUR	Euro-American	4
LAM8	Euro-American	4
LAM9	Euro-American	4
M. canettii	Other	Unknown
Manu	Euro-American	4
Manu_ancestor	Indo-Oceanic	1
Manu1	Indo-Oceanic	1
Manu2	Euro-American	4
Manu3	Euro-American	4
Mixed	Other	Unknown
NA	Unknown	Unknown
ND	Unknown	Unknown
New	Other	Unknown
Orphan	Unknown	Unknown
Other	Other	Unknown
PINI	Mycobacterium-pinnipedii	Animal
PINI1	Mycobacterium-pinnipedii	Animal
PINI2	Mycobacterium-pinnipedii	Animal
PINI2	Mycobacterium-pinnipedii	Animal
S	Euro-American	4
T	Euro-American	4
T undefined	Euro-American	4
T1	Euro-American	4
T1 RUS1	Euro-American	4
T1-RUS2	Euro-American	4
T1T2	Euro-American	4
T2	Euro-American	4
T2-T3	Euro-American	4
T2-Uganda	Euro-American	4
T3	Euro-American	4
T3-ETH	Euro-American	4
T3-OSA	Euro-American	4
T4	Euro-American	4
T4-CEU1	Euro-American	4
T5	Euro-American	4
T5-Madrid2	Euro-American	4
T5-RUS1	Euro-American	4
T-H37Rv_3	Euro-American	4
T-H37Rv_var3	Euro-American	4
TS	Euro-American	4
T-Tuscany	Euro-American	4
TUR	Euro-American	4
Turkey	Euro-American	4
U	Unknown	Unknown
U (likely H)	Euro-American	4
U(CAS_ANCESTORO)	East-African-Indian	3
U/H3	Euro-American	4
Uganda I	Euro-American	4
Uganda II	Euro-American	4
Undefined	Unknown	Unknown
Unknown	Unknown	Unknown
Ural	Euro-American	4
Vietnam type	Other	Unknown
West Africa I	Mycobacterium-africanum	5, 6
West Africa II	Mycobacterium-africanum	5, 6
X	Euro-American	4
X1	Euro-American	4
X1-LAM9	Euro-American	4
X2	Euro-American	4
X3	Euro-American	4
ZERO	Euro-American	4

## Sheet: MLVA lineage
MLVA lineage	Phylogenetic lineage name	Phylogenetic lineage number
Africanum	Mycobacterium-africanum	5, 6
Beijing	East-Asian	2
Bovis	Mycobacterium-bovis	Animal
Cameroon	Euro-American	4
Caprae	Mycobacterium-caprae	Animal
CAS	East-African-Indian	3
Congo	Euro-American	4
Delhi/CAS	East-African-Indian	3
EAI	Indo-Oceanic	1
East-Asian	East-Asian	2
Ethiopia_1	Ethiopian	7
Ethiopia_2	Euro-American	4
Ethiopia_3	Ethiopian	7
Ethiopia_H37rvlike	Euro-American	4
Euro-American	Euro-American	4
Ghana	Euro-American	4
H37Rv	Euro-American	4
H37Rv-like	Euro-American	4
Haarlem	Euro-American	4
Indo-Oceanic	Indo-Oceanic	1
LAM	Euro-American	4
Lineage 7	Ethiopian	7
Llama	Mycobacterium-bovis	Animal
M. africanum	Mycobacterium-africanum	5, 6
M. bovis	Mycobacterium-bovis	Animal
M. bovis BCG	Mycobacterium-bovis	Animal
M. caprae	Mycobacterium-caprae	Animal
M. microti	Mycobacterium-microti	Animal
M. origys	Mycobacterium-origys	Animal
M. pinnipedi	Mycobacterium-pinnipedii	Animal
Mycobacterium bovis	Mycobacterium-bovis	Animal
NEW-1	Euro-American	4
Non-Beijing	Other	Unknown
NW-ETH1	Ethiopian	7
NW-ETH2	Euro-American	4
NW-ETH3	Ethiopian	7
NW-ETH4	Euro-American	4
Other	Other	Unknown
S	Euro-American	4
Seal	Mycobacterium-pinnipedii	Animal
ST11/26	East-Asian	2
ST25/19	East-Asian	2
ST3	East-Asian	2
STK	East-Asian	2
T	Euro-American	4
T or undefined	Euro-American	4
TUR	Euro-American	4
Uganda I	Euro-American	4
Uganda II	Euro-American	4
Undefined	Other	Unknown
Unknown	Other	Unknown
URAL	Euro-American	4
Vole	Mycobacterium-microti	Animal
West African	Mycobacterium-africanum	5, 6
West African 1	Mycobacterium-africanum	5, 6
West African 2	Mycobacterium-africanum	5, 6
X	Euro-American	4

## Sheet: LSP
LSP number	Phylogenetic lineage name	Phylogenetic lineage number
105	East-Asian	2
115	Euro-American	4
142	East-Asian	2
150	East-Asian	2
174	Euro-American	4
181	East-Asian	2
182	Euro-American	4
183	Euro-American	4
193	Euro-American	4
193	Euro-American	4
207	East-Asian	2
219	Euro-American	4
239	Indo-Oceanic	1
702	Mycobacterium-africanum	5, 6
726	Euro-American	4
750	East-African-Indian	3
